# Supplementary material for: Crystal structure of bis­(benzoato-κO)di­butyl­tin(IV), nBu2Sn(bzo)2
Source: Acta Crystallogr E Crystallogr Commun. 2016 Jun 3;72(Pt 7):897–900. doi: 10.1107/S2056989016008604 (PMC4992901; doi:10.1107/S2056989016008604)
Supplement: Supplementary file 1 [file e-72-00897-sup1.cif]

##############################################################################
#                                                                            #
# This CIF contains the data in a paper accepted for publication in          #
# Acta Crystallographica Section E. It conforms to the requirements of       #
# Notes for Authors for Acta Crystallographica Section E, and has been       #
# peer reviewed under the auspices of the IUCr Commission on Journals.       #
#                                                                            #
# Full details of the Crystallographic Information File format               #
# are given in the paper "The Crystallographic Information File (CIF):       #
# a New Standard Archive File for Crystallography" by S. R. Hall, F. H.      #
# Allen and I. D. Brown [Acta Cryst. (1991), A47, 655-685].                  #
#                                                                            #
# The current version of the core CIF dictionary is obtainable from          #
# ftp://ftp.iucr.org/pub/cif_core.dic.                                       #
#                                                                            #
# Software is freely available for graphical display of the structure(s)     #
# in this CIF. For information consult the CIF software page                 #
# http://www.iucr.org/resources/cif/software.                                #
#                                                                            #
# This file may be used for bona fide research purposes within the           #
# scientific community so long as proper attribution is given to the journal # 
# article from which it was obtained.                                        #
#                                                                            #
##############################################################################
data_I
_database_code_depnum_ccdc_archive 'CCDC 1482358'
_audit_creation_method     'SHELXL-2014/7'
_journal_date_recd_electronic     2016-05-25
_journal_date_accepted     2016-05-28
_journal_name_full     'Acta Crystallographica, Section E'
_journal_year     2016
_journal_volume     72
_journal_issue      7
_journal_page_first     897
_journal_page_last     900
_journal_paper_category     GM
_journal_paper_doi     10.1107/S2056989016008604
_journal_coeditor_code     ZL2663
_publ_contact_author_name     'Hans Reuter'
_publ_contact_author_address
;
Institute of Chemistry of New Materials
University of Osnabr\"uck
Barbarastrasse 7
49069 Osnabr\"uck
Germany
;
_publ_contact_author_email     'hreuter@uos.de'
_publ_contact_author_fax     ?
_publ_contact_author_phone     '+49 0541 9692778'
_publ_section_title
;
Crystal structure of bis(benzoato-\k<i>O</i>)dibutyltin(IV), nBu~2~Sn(bzo)~2~
;
loop_
    _publ_author_name
    _publ_author_footnote
    _publ_author_address
    'Reuter, Hans' .
;
Institute of Chemistry of New Materials
University of Osnabr\"uck
Barbarastrasse 7
49069 Osnabr\"uck
Germany
;
    'Okio, Coco K. Y. A.' .
;
Departamento de Qu\'imica
Facultad de Ciencias
Universidad Nacional de Colombia
Carerra 30 No 45-03
Bogot\'a
Colombia
;
_publ_section_synopsis
;
The title compound, [Sn(C~4~H~9~)~2~(C~6~H~5~COO)~2~], was synthesized in order
to study the interaction between di-<i>n</i>-butyltin(IV) oxide and some
carboxylic acids. Di-<i>n</i>-butyltin(IV) dibenzoate, nBu~2~Sn(obz)~2~,
exhibits the same structural features as other diorganotin(IV) dibenzoates
characterized by an unsymmetrical bidentate bonding mode [\D(Sn---O) \\simeq
0.4 \%A] of the two benzoate groups to tin.
;
_chemical_name_systematic
;
Bis(benzoato-\k<i>O</i>)dibutyltin(IV)
;
_chemical_name_common     ?
_chemical_formula_moiety     ?
_chemical_formula_sum     'C22 H28 O4 Sn'
_chemical_formula_iupac     '[Sn (C4 H9)2 (C7 H5 O2)2]'
_chemical_formula_weight     475.13
_chemical_melting_point     ?
_shelx_space_group_comment
;
The symmetry employed for this shelxl refinement is uniquely defined
by the following loop, which should always be used as a source of
symmetry information in preference to the above space-group names.
They are only intended as comments.
;
_space_group_crystal_system     monoclinic
_space_group_name_H-M_alt     'P 21/c'
_space_group_name_Hall     '-P 2ybc'
loop_
    _space_group_symop_operation_xyz
    'x, y, z'
    '-x, y+1/2, -z+1/2'
    '-x, -y, -z'
    'x, -y-1/2, z-1/2'
_cell_length_a     11.6801(5)
_cell_length_b     8.1098(3)
_cell_length_c     22.6345(8)
_cell_angle_alpha     90
_cell_angle_beta     98.736(2)
_cell_angle_gamma     90
_cell_volume     2119.14(14)
_cell_formula_units_Z     4
_cell_measurement_reflns_used     8832
_cell_measurement_theta_min     2.33
_cell_measurement_theta_max     28.09
_cell_measurement_temperature     100(2)
_exptl_crystal_description     bloc
_exptl_crystal_colour     colourless
_exptl_crystal_size_max     0.378
_exptl_crystal_size_mid     0.372
_exptl_crystal_size_min     0.210
_exptl_crystal_density_diffrn     1.489
_exptl_crystal_density_meas     ?
_exptl_crystal_density_method     ?
_exptl_crystal_F_000     968
_exptl_absorpt_coefficient_mu     1.229
_exptl_absorpt_correction_type     multi-scan
_exptl_absorpt_process_details
;
(SADABS; Bruker, 2009)
;
_shelx_estimated_absorpt_T_min     0.654
_shelx_estimated_absorpt_T_max     0.782
_exptl_absorpt_correction_T_min     0.654
_exptl_absorpt_correction_T_max     0.782
_diffrn_ambient_temperature     100(2)
_diffrn_radiation_type     MoK\a
_diffrn_radiation_wavelength     0.71073
_diffrn_measurement_device_type     'Bruker APEXII CCD'
_diffrn_measurement_method     '\f and \w scans'
_diffrn_detector_area_resol_mean     ?
_diffrn_reflns_number     148965
_diffrn_reflns_av_R_equivalents     0.0575
_diffrn_reflns_theta_min     2.335
_diffrn_reflns_theta_max     28.000
_diffrn_reflns_theta_full     25.242
_diffrn_measured_fraction_theta_max     1.000
_diffrn_measured_fraction_theta_full     0.999
_diffrn_reflns_limit_h_min     -15
_diffrn_reflns_limit_h_max     15
_diffrn_reflns_limit_k_min     -10
_diffrn_reflns_limit_k_max     10
_diffrn_reflns_limit_l_min     -29
_diffrn_reflns_limit_l_max     29
_refine_special_details     ?
_reflns_number_total     5116
_reflns_number_gt     4751
_reflns_threshold_expression     'I > 2\s(I)'
_refine_ls_structure_factor_coef     Fsqd
_refine_ls_matrix_type     full
_refine_ls_R_factor_all     0.0310
_refine_ls_R_factor_gt     0.0281
_refine_ls_wR_factor_gt     0.0681
_refine_ls_wR_factor_ref     0.0699
_refine_ls_goodness_of_fit_ref     1.203
_refine_ls_restrained_S_all     1.203
_refine_ls_number_reflns     5116
_refine_ls_number_parameters     250
_refine_ls_number_restraints     0
_refine_ls_hydrogen_treatment     constr
_refine_ls_weighting_scheme     calc
_refine_ls_weighting_details
              'w=1/[\s^2^(Fo^2^)+(0.0242P)^2^+3.7196P] where P=(Fo^2^+2Fc^2^)/3'
_atom_sites_solution_hydrogens     geom
_atom_sites_solution_primary     ?
_atom_sites_solution_secondary     ?
_refine_ls_shift/su_max     0.003
_refine_ls_shift/su_mean     0.000
_refine_diff_density_max     1.251
_refine_diff_density_min     -0.826
_refine_ls_extinction_method     none
_refine_ls_extinction_coef     .
loop_
    _atom_type_symbol
    _atom_type_description
    _atom_type_scat_dispersion_real
    _atom_type_scat_dispersion_imag
    _atom_type_scat_source
    'C' 'C' 0.0033 0.0016
                         'International Tables Vol C Tables 4.2.6.8 and 6.1.1.4'
    'H' 'H' 0.0000 0.0000
                         'International Tables Vol C Tables 4.2.6.8 and 6.1.1.4'
    'O' 'O' 0.0106 0.0060
                         'International Tables Vol C Tables 4.2.6.8 and 6.1.1.4'
    'Sn' 'Sn' -0.6537 1.4246
                         'International Tables Vol C Tables 4.2.6.8 and 6.1.1.4'
_computing_data_collection
;
APEX2 (Bruker, 2009)
;
_computing_cell_refinement
;
SAINT (Bruker, 2009)
;
_computing_data_reduction
;
SAINT (Bruker, 2009)
;
_computing_structure_solution
;
SHELXS97 (Sheldrick, 2008)
;
_computing_structure_refinement
;
SHELXL2014 (Sheldrick, 2015)
;
_computing_molecular_graphics
;
DIAMOND (Brandenburg, 2006) and Mercury (Macrae <i>et al.</i>,
2008)
;
_computing_publication_material
;
SHELXTL (Sheldrick, 2008)
;
loop_
    _atom_site_type_symbol
    _atom_site_label
    _atom_site_fract_x
    _atom_site_fract_y
    _atom_site_fract_z
    _atom_site_U_iso_or_equiv
    _atom_site_adp_type
    _atom_site_calc_flag
    _atom_site_occupancy
    _atom_site_disorder_assembly
    _atom_site_disorder_group
    Sn Sn1 0.85118(2) 0.41711(2) 0.42877(2) 0.01431(6) Uani d 1 . .
    C C111 0.9080(2) 0.6348(3) 0.38974(11) 0.0221(5) Uani d 1 . .
    H H111 0.9084 0.7266 0.4186 0.055(4) Uiso calc 1 . .
    H H112 0.9886 0.6182 0.3824 0.055(4) Uiso calc 1 . .
    C C112 0.8348(3) 0.6837(4) 0.33200(14) 0.0329(7) Uani d 1 . .
    H H113 0.7521 0.6733 0.3366 0.055(4) Uiso calc 1 . .
    H H114 0.8497 0.6058 0.3004 0.055(4) Uiso calc 1 . .
    C C113 0.8566(2) 0.8591(3) 0.31174(13) 0.0279(6) Uani d 1 . .
    H H115 0.7996 0.8844 0.2759 0.055(4) Uiso calc 1 . .
    H H116 0.8424 0.9365 0.3437 0.055(4) Uiso calc 1 . .
    C C114 0.9743(3) 0.8894(4) 0.29746(16) 0.0412(8) Uani d 1 . .
    H H117 0.9880 0.8177 0.2644 0.055(4) Uiso calc 1 . .
    H H118 1.0317 0.8656 0.3327 0.055(4) Uiso calc 1 . .
    H H119 0.9811 1.0050 0.2859 0.055(4) Uiso calc 1 . .
    C C211 0.8942(2) 0.1842(3) 0.46968(11) 0.0194(5) Uani d 1 . .
    H H211 0.8823 0.0983 0.4383 0.029(3) Uiso calc 1 . .
    H H212 0.9777 0.1849 0.4863 0.029(3) Uiso calc 1 . .
    C C212 0.8263(2) 0.1349(3) 0.51951(11) 0.0215(5) Uani d 1 . .
    H H213 0.8367 0.2219 0.5505 0.029(3) Uiso calc 1 . .
    H H214 0.8602 0.0321 0.5381 0.029(3) Uiso calc 1 . .
    C C213 0.6965(2) 0.1076(3) 0.50023(12) 0.0236(5) Uani d 1 . .
    H H215 0.6618 0.0722 0.5354 0.029(3) Uiso calc 1 . .
    H H216 0.6604 0.2138 0.4862 0.029(3) Uiso calc 1 . .
    C C214 0.6678(2) -0.0201(3) 0.45088(13) 0.0265(6) Uani d 1 . .
    H H217 0.7129 -0.1205 0.4616 0.029(3) Uiso calc 1 . .
    H H218 0.6872 0.0241 0.4133 0.029(3) Uiso calc 1 . .
    H H219 0.5850 -0.0461 0.4459 0.029(3) Uiso calc 1 . .
    C C11 0.6734(2) 0.2748(3) 0.26476(10) 0.0177(5) Uani d 1 . .
    C C12 0.7197(2) 0.2006(3) 0.21811(11) 0.0237(5) Uani d 1 . .
    H H12 0.7993 0.1711 0.2230 0.036(4) Uiso calc 1 . .
    C C13 0.6481(3) 0.1703(4) 0.16446(12) 0.0308(6) Uani d 1 . .
    H H13 0.6789 0.1191 0.1325 0.036(4) Uiso calc 1 . .
    C C14 0.5326(3) 0.2137(4) 0.15702(12) 0.0310(6) Uani d 1 . .
    H H14 0.4841 0.1906 0.1203 0.036(4) Uiso calc 1 . .
    C C15 0.4874(2) 0.2905(4) 0.20272(12) 0.0280(6) Uani d 1 . .
    H H15 0.4083 0.3227 0.1971 0.036(4) Uiso calc 1 . .
    C C16 0.5574(2) 0.3210(3) 0.25696(11) 0.0216(5) Uani d 1 . .
    H H16 0.5262 0.3732 0.2886 0.036(4) Uiso calc 1 . .
    C C17 0.7499(2) 0.3071(3) 0.32243(10) 0.0176(5) Uani d 1 . .
    O O11 0.70125(15) 0.3642(2) 0.36615(7) 0.0180(3) Uani d 1 . .
    O O12 0.85583(15) 0.2840(2) 0.32918(8) 0.0208(4) Uani d 1 . .
    C C21 0.7408(2) 0.6684(3) 0.56956(10) 0.0149(4) Uani d 1 . .
    C C22 0.6211(2) 0.6786(3) 0.56612(11) 0.0181(5) Uani d 1 . .
    H H22 0.5720 0.6277 0.5339 0.025(4) Uiso calc 1 . .
    C C23 0.5736(2) 0.7631(3) 0.60976(11) 0.0222(5) Uani d 1 . .
    H H23 0.4920 0.7678 0.6083 0.025(4) Uiso calc 1 . .
    C C24 0.6458(2) 0.8408(3) 0.65557(12) 0.0251(5) Uani d 1 . .
    H H24 0.6132 0.9007 0.6850 0.025(4) Uiso calc 1 . .
    C C25 0.7647(2) 0.8325(4) 0.65901(12) 0.0251(5) Uani d 1 . .
    H H25 0.8134 0.8867 0.6905 0.025(4) Uiso calc 1 . .
    C C26 0.8129(2) 0.7444(3) 0.61626(11) 0.0203(5) Uani d 1 . .
    H H26 0.8947 0.7361 0.6189 0.025(4) Uiso calc 1 . .
    C C27 0.7927(2) 0.5767(3) 0.52329(10) 0.0156(4) Uani d 1 . .
    O O21 0.72511(14) 0.5203(2) 0.47756(7) 0.0170(3) Uani d 1 . .
    O O22 0.89909(15) 0.5548(2) 0.52750(8) 0.0187(3) Uani d 1 . .
loop_
    _atom_site_aniso_label
    _atom_site_aniso_U_11
    _atom_site_aniso_U_22
    _atom_site_aniso_U_33
    _atom_site_aniso_U_12
    _atom_site_aniso_U_13
    _atom_site_aniso_U_23
    Sn1 0.01604(8) 0.01393(8) 0.01351(8) -0.00007(6) 0.00406(6) 0.00020(6)
    C111 0.0236(12) 0.0225(12) 0.0194(12) -0.0090(10) 0.0008(9) 0.0034(10)
    C112 0.0312(15) 0.0229(14) 0.0400(16) -0.0061(12) -0.0097(12) 0.0138(12)
    C113 0.0294(14) 0.0190(12) 0.0350(15) 0.0017(11) 0.0042(11) 0.0082(11)
    C114 0.0306(15) 0.0429(19) 0.051(2) 0.0022(14) 0.0093(14) 0.0224(16)
    C211 0.0193(11) 0.0160(11) 0.0227(12) 0.0016(9) 0.0026(9) 0.0022(9)
    C212 0.0245(12) 0.0203(12) 0.0188(11) -0.0028(10) 0.0007(9) 0.0040(9)
    C213 0.0242(12) 0.0211(13) 0.0267(13) -0.0036(10) 0.0076(10) 0.0031(10)
    C214 0.0265(13) 0.0182(12) 0.0331(14) -0.0034(10) -0.0008(11) 0.0023(11)
    C11 0.0245(12) 0.0121(11) 0.0163(11) -0.0047(9) 0.0027(9) 0.0012(8)
    C12 0.0327(14) 0.0172(12) 0.0214(12) 0.0015(10) 0.0050(10) -0.0024(10)
    C13 0.0514(18) 0.0213(13) 0.0194(12) 0.0006(13) 0.0047(12) -0.0061(10)
    C14 0.0442(17) 0.0250(14) 0.0203(12) -0.0076(12) -0.0058(11) -0.0018(11)
    C15 0.0271(13) 0.0277(14) 0.0272(14) -0.0054(11) -0.0020(11) 0.0028(11)
    C16 0.0228(12) 0.0224(12) 0.0201(12) -0.0049(10) 0.0042(9) 0.0001(10)
    C17 0.0241(12) 0.0118(10) 0.0176(11) -0.0033(9) 0.0054(9) 0.0018(8)
    O11 0.0199(8) 0.0189(8) 0.0160(8) -0.0032(7) 0.0055(6) -0.0021(7)
    O12 0.0234(9) 0.0192(9) 0.0202(8) 0.0006(7) 0.0045(7) -0.0003(7)
    C21 0.0173(10) 0.0132(10) 0.0155(10) 0.0007(8) 0.0063(8) 0.0034(8)
    C22 0.0167(11) 0.0184(11) 0.0194(11) 0.0006(9) 0.0037(9) 0.0019(9)
    C23 0.0189(11) 0.0242(13) 0.0255(12) 0.0061(10) 0.0102(9) 0.0046(10)
    C24 0.0314(14) 0.0237(13) 0.0233(12) 0.0042(11) 0.0143(11) -0.0012(10)
    C25 0.0278(13) 0.0279(14) 0.0208(12) -0.0053(11) 0.0077(10) -0.0052(10)
    C26 0.0191(11) 0.0235(12) 0.0192(11) -0.0020(10) 0.0057(9) -0.0004(10)
    C27 0.0193(11) 0.0126(10) 0.0156(10) 0.0002(9) 0.0051(8) 0.0037(8)
    O21 0.0170(8) 0.0165(8) 0.0179(8) 0.0019(7) 0.0036(6) -0.0019(6)
    O22 0.0172(8) 0.0210(9) 0.0187(8) 0.0030(7) 0.0052(6) -0.0002(7)
_geom_special_details
;
 All esds (except the esd in the dihedral angle between two l.s. planes)
 are estimated using the full covariance matrix.  The cell esds are taken
 into account individually in the estimation of esds in distances, angles
 and torsion angles; correlations between esds in cell parameters are only
 used when they are defined by crystal symmetry.  An approximate (isotropic)
 treatment of cell esds is used for estimating esds involving l.s. planes.
;
loop_
    _geom_bond_atom_site_label_1
    _geom_bond_atom_site_label_2
    _geom_bond_site_symmetry_2
    _geom_bond_distance
    _geom_bond_publ_flag
    Sn1 O11 . 2.1227(17) ?
    Sn1 C111 . 2.125(3) ?
    Sn1 C211 . 2.129(2) ?
    Sn1 O21 . 2.1405(16) ?
    Sn1 O22 . 2.4846(17) ?
    Sn1 O12 . 2.5071(17) ?
    Sn1 C17 . 2.669(2) ?
    C111 C112 . 1.502(4) ?
    C111 H111 . 0.9900 ?
    C111 H112 . 0.9900 ?
    C112 C113 . 1.527(4) ?
    C112 H113 . 0.9900 ?
    C112 H114 . 0.9900 ?
    C113 C114 . 1.480(4) ?
    C113 H115 . 0.9900 ?
    C113 H116 . 0.9900 ?
    C114 H117 . 0.9800 ?
    C114 H118 . 0.9800 ?
    C114 H119 . 0.9800 ?
    C211 C212 . 1.528(3) ?
    C211 H211 . 0.9900 ?
    C211 H212 . 0.9900 ?
    C212 C213 . 1.528(4) ?
    C212 H213 . 0.9900 ?
    C212 H214 . 0.9900 ?
    C213 C214 . 1.523(4) ?
    C213 H215 . 0.9900 ?
    C213 H216 . 0.9900 ?
    C214 H217 . 0.9800 ?
    C214 H218 . 0.9800 ?
    C214 H219 . 0.9800 ?
    C11 C16 . 1.390(4) ?
    C11 C12 . 1.394(3) ?
    C11 C17 . 1.489(3) ?
    C12 C13 . 1.388(4) ?
    C12 H12 . 0.9500 ?
    C13 C14 . 1.379(4) ?
    C13 H13 . 0.9500 ?
    C14 C15 . 1.380(4) ?
    C14 H14 . 0.9500 ?
    C15 C16 . 1.390(4) ?
    C15 H15 . 0.9500 ?
    C16 H16 . 0.9500 ?
    C17 O12 . 1.238(3) ?
    C17 O11 . 1.299(3) ?
    C21 C26 . 1.391(3) ?
    C21 C22 . 1.392(3) ?
    C21 C27 . 1.487(3) ?
    C22 C23 . 1.385(3) ?
    C22 H22 . 0.9500 ?
    C23 C24 . 1.385(4) ?
    C23 H23 . 0.9500 ?
    C24 C25 . 1.381(4) ?
    C24 H24 . 0.9500 ?
    C25 C26 . 1.389(3) ?
    C25 H25 . 0.9500 ?
    C26 H26 . 0.9500 ?
    C27 O22 . 1.244(3) ?
    C27 O21 . 1.287(3) ?
loop_
    _geom_angle_atom_site_label_1
    _geom_angle_atom_site_label_2
    _geom_angle_atom_site_label_3
    _geom_angle_site_symmetry_1
    _geom_angle_site_symmetry_3
    _geom_angle
    _geom_angle_publ_flag
    O11 Sn1 C111 . . 99.70(8) ?
    O11 Sn1 C211 . . 103.14(8) ?
    C111 Sn1 C211 . . 148.17(10) ?
    O11 Sn1 O21 . . 82.01(6) ?
    C111 Sn1 O21 . . 99.92(9) ?
    C211 Sn1 O21 . . 104.93(8) ?
    O11 Sn1 O22 . . 137.87(6) ?
    C111 Sn1 O22 . . 87.63(8) ?
    C211 Sn1 O22 . . 90.07(8) ?
    O21 Sn1 O22 . . 55.87(6) ?
    O11 Sn1 O12 . . 56.01(6) ?
    C111 Sn1 O12 . . 86.17(8) ?
    C211 Sn1 O12 . . 88.47(8) ?
    O21 Sn1 O12 . . 137.95(6) ?
    O22 Sn1 O12 . . 165.78(6) ?
    O11 Sn1 C17 . . 28.66(7) ?
    C111 Sn1 C17 . . 91.51(8) ?
    C211 Sn1 C17 . . 97.98(9) ?
    O21 Sn1 C17 . . 110.51(7) ?
    O22 Sn1 C17 . . 165.85(7) ?
    O12 Sn1 C17 . . 27.45(7) ?
    C112 C111 Sn1 . . 114.12(17) ?
    C112 C111 H111 . . 108.7 ?
    Sn1 C111 H111 . . 108.7 ?
    C112 C111 H112 . . 108.7 ?
    Sn1 C111 H112 . . 108.7 ?
    H111 C111 H112 . . 107.6 ?
    C111 C112 C113 . . 114.1(2) ?
    C111 C112 H113 . . 108.7 ?
    C113 C112 H113 . . 108.7 ?
    C111 C112 H114 . . 108.7 ?
    C113 C112 H114 . . 108.7 ?
    H113 C112 H114 . . 107.6 ?
    C114 C113 C112 . . 115.0(3) ?
    C114 C113 H115 . . 108.5 ?
    C112 C113 H115 . . 108.5 ?
    C114 C113 H116 . . 108.5 ?
    C112 C113 H116 . . 108.5 ?
    H115 C113 H116 . . 107.5 ?
    C113 C114 H117 . . 109.5 ?
    C113 C114 H118 . . 109.5 ?
    H117 C114 H118 . . 109.5 ?
    C113 C114 H119 . . 109.5 ?
    H117 C114 H119 . . 109.5 ?
    H118 C114 H119 . . 109.5 ?
    C212 C211 Sn1 . . 116.01(17) ?
    C212 C211 H211 . . 108.3 ?
    Sn1 C211 H211 . . 108.3 ?
    C212 C211 H212 . . 108.3 ?
    Sn1 C211 H212 . . 108.3 ?
    H211 C211 H212 . . 107.4 ?
    C211 C212 C213 . . 115.5(2) ?
    C211 C212 H213 . . 108.4 ?
    C213 C212 H213 . . 108.4 ?
    C211 C212 H214 . . 108.4 ?
    C213 C212 H214 . . 108.4 ?
    H213 C212 H214 . . 107.5 ?
    C214 C213 C212 . . 114.0(2) ?
    C214 C213 H215 . . 108.8 ?
    C212 C213 H215 . . 108.8 ?
    C214 C213 H216 . . 108.8 ?
    C212 C213 H216 . . 108.8 ?
    H215 C213 H216 . . 107.7 ?
    C213 C214 H217 . . 109.5 ?
    C213 C214 H218 . . 109.5 ?
    H217 C214 H218 . . 109.5 ?
    C213 C214 H219 . . 109.5 ?
    H217 C214 H219 . . 109.5 ?
    H218 C214 H219 . . 109.5 ?
    C16 C11 C12 . . 120.2(2) ?
    C16 C11 C17 . . 120.5(2) ?
    C12 C11 C17 . . 119.3(2) ?
    C13 C12 C11 . . 119.1(3) ?
    C13 C12 H12 . . 120.4 ?
    C11 C12 H12 . . 120.4 ?
    C14 C13 C12 . . 120.7(3) ?
    C14 C13 H13 . . 119.7 ?
    C12 C13 H13 . . 119.7 ?
    C13 C14 C15 . . 120.2(3) ?
    C13 C14 H14 . . 119.9 ?
    C15 C14 H14 . . 119.9 ?
    C14 C15 C16 . . 120.1(3) ?
    C14 C15 H15 . . 119.9 ?
    C16 C15 H15 . . 119.9 ?
    C15 C16 C11 . . 119.7(2) ?
    C15 C16 H16 . . 120.2 ?
    C11 C16 H16 . . 120.2 ?
    O12 C17 O11 . . 120.3(2) ?
    O12 C17 C11 . . 122.5(2) ?
    O11 C17 C11 . . 117.2(2) ?
    O12 C17 Sn1 . . 68.98(13) ?
    O11 C17 Sn1 . . 51.62(11) ?
    C11 C17 Sn1 . . 166.98(18) ?
    C17 O11 Sn1 . . 99.72(14) ?
    C17 O12 Sn1 . . 83.58(14) ?
    C26 C21 C22 . . 120.2(2) ?
    C26 C21 C27 . . 119.5(2) ?
    C22 C21 C27 . . 120.3(2) ?
    C23 C22 C21 . . 119.8(2) ?
    C23 C22 H22 . . 120.1 ?
    C21 C22 H22 . . 120.1 ?
    C24 C23 C22 . . 119.7(2) ?
    C24 C23 H23 . . 120.2 ?
    C22 C23 H23 . . 120.2 ?
    C25 C24 C23 . . 120.9(2) ?
    C25 C24 H24 . . 119.6 ?
    C23 C24 H24 . . 119.6 ?
    C24 C25 C26 . . 119.8(2) ?
    C24 C25 H25 . . 120.1 ?
    C26 C25 H25 . . 120.1 ?
    C25 C26 C21 . . 119.6(2) ?
    C25 C26 H26 . . 120.2 ?
    C21 C26 H26 . . 120.2 ?
    O22 C27 O21 . . 119.6(2) ?
    O22 C27 C21 . . 121.8(2) ?
    O21 C27 C21 . . 118.6(2) ?
    C27 O21 Sn1 . . 99.65(14) ?
    C27 O22 Sn1 . . 84.80(14) ?
loop_
    _geom_torsion_atom_site_label_1
    _geom_torsion_atom_site_label_2
    _geom_torsion_atom_site_label_3
    _geom_torsion_atom_site_label_4
    _geom_torsion_site_symmetry_1
    _geom_torsion_site_symmetry_2
    _geom_torsion_site_symmetry_3
    _geom_torsion_site_symmetry_4
    _geom_torsion
    _geom_torsion_publ_flag
    C111 C112 C113 C114 . . . . 63.9(4) ?
    C211 C212 C213 C214 . . . . 56.3(3) ?
    Sn1 C111 C112 C113 . . . . 166.0(2) ?
    Sn1 C211 C212 C213 . . . . 65.0(3) ?
_shelx_hkl_file
;
   2   0   0  287.32   15.89
   2   0   0  309.04   15.85
   2   0   0  308.76   15.79
   2   0   0  310.98   15.80
   2   0   0  324.04   15.88
   2   0   0  305.18   15.88
   2   0   0  313.67   15.87
   2   0   0  333.52   15.83
   2   0   0  300.22   15.82
   2   0   0  303.45   15.87
   2   0   0  340.31   15.85
  -2   0   0  313.99   15.91
  -2   0   0  313.25   15.83
  -2   0   0  323.94   15.83
  -2   0   0  314.52   15.86
  -2   0   0  336.69   15.80
  -2   0   0  326.25   15.80
  -2   0   0  330.35   15.87
  -2   0   0  313.35   15.87
   2   0   0  307.70   15.90
   2   0   0  308.48   15.91
   2   0   0  297.44   15.82
   2   0   0  321.64   15.90
  -2   0   0  308.05   15.82
  -2   0   0  316.60   15.90
  -2   0   0  312.86   15.87
  -2   0   0  307.19   15.78
   2   0   0  331.75   15.95
  -2   0   0  310.35   15.93
  -2   0   0  297.58   15.81
  -2   0   0  315.49   15.91
  -2   0   0  322.49   15.88
  -2   0   0  320.56   15.87
   3   0   0  284.00   14.82
   3   0   0  303.24   14.89
   3   0   0  282.14   14.70
  -3   0   0  281.40   14.86
  -3   0   0  289.11   14.82
   3   0   0  286.80   14.83
  -3   0   0  290.53   14.70
   3   0   0  274.38   14.63
  -3   0   0  278.47   14.63
  -3   0   0  293.77   14.68
  -3   0   0  288.52   14.65
  -3   0   0  294.26   14.67
  -3   0   0  288.34   14.77
  -3   0   0  299.38   14.78
  -3   0   0  291.48   14.77
   3   0   0  274.07   14.66
   3   0   0  314.32   14.77
   3   0   0  294.70   14.65
   3   0   0  302.02   14.80
  -3   0   0  291.16   14.83
  -3   0   0  285.59   14.71
  -3   0   0  298.93   14.70
   3   0   0  300.59   14.71
   3   0   0  297.81   14.76
   3   0   0  278.36   14.65
   3   0   0  283.48   14.70
  -3   0   0  296.71   14.75
   3   0   0  285.13   14.77
   3   0   0  296.82   14.77
   3   0   0  302.27   14.70
  -3   0   0  294.97   14.82
  -3   0   0  293.77   14.77
   3   0   0  301.17   14.64
   4   0   0  195.07   10.39
   4   0   0  201.44   10.40
   4   0   0  204.63   10.63
  -4   0   0  208.69   10.53
  -4   0   0  198.62   10.54
  -4   0   0  203.46   10.55
  -4   0   0  212.00   10.55
  -4   0   0  210.93   10.46
  -4   0   0  214.37   10.62
  -4   0   0  214.47   10.56
  -4   0   0  201.74   10.53
  -4   0   0  200.25   10.36
   4   0   0  216.98   10.72
   4   0   0  190.51   10.35
   4   0   0  208.24   10.62
   4   0   0  200.98   10.37
  -4   0   0  201.79   10.41
  -4   0   0  207.00   10.41
   4   0   0  199.80   10.45
   4   0   0  209.10   10.56
   4   0   0  213.78   10.54
   4   0   0  204.85   10.56
   4   0   0  205.87   10.38
   4   0   0  199.19   10.46
   4   0   0  189.66   10.38
  -4   0   0  200.98   10.47
  -4   0   0  207.53   10.45
   4   0   0  209.31   10.46
   4   0   0  220.71   10.54
  -4   0   0  206.01   10.52
   4   0   0  205.21   10.36
   4   0   0  199.36   10.62
   4   0   0  210.59   10.55
   4   0   0  203.84   10.56
  -4   0   0  207.53   10.68
  -4   0   0  210.79   10.63
   4   0   0  210.63   10.46
   5   0   0   44.73    2.85
   5   0   0   47.59    2.55
   5   0   0   48.75    2.60
   5   0   0   47.19    2.77
   5   0   0   48.65    2.64
   5   0   0   45.93    2.52
   5   0   0   45.43    2.56
  -5   0   0   48.19    2.83
  -5   0   0   47.84    2.75
   5   0   0   47.56    2.74
   5   0   0   49.21    2.80
   5   0   0   50.40    2.53
   5   0   0   45.84    2.84
  -5   0   0   47.58    2.65
   5   0   0   48.97    2.65
  -5   0   0   48.52    2.63
  -5   0   0   53.10    2.76
  -5   0   0   48.80    2.60
  -5   0   0   51.28    2.78
  -5   0   0   45.86    2.59
   5   0   0   51.14    2.77
  -5   0   0   47.83    3.05
   5   0   0   47.21    2.54
   5   0   0   52.28    2.98
  -5   0   0   51.92    2.78
  -5   0   0   44.61    2.52
  -5   0   0   45.34    2.82
  -5   0   0   48.51    2.84
  -5   0   0   50.43    2.77
   5   0   0   49.01    2.57
   5   0   0   49.56    2.73
   5   0   0   45.12    2.64
   5   0   0   44.24    2.55
   5   0   0   48.01    2.64
  -6   0   0  147.46    7.73
  -6   0   0  156.43    7.92
  -6   0   0  147.75    7.65
   6   0   0  155.36    8.20
   6   0   0  157.14    7.66
   6   0   0  152.21    8.09
  -6   0   0  149.43    8.02
  -6   0   0  149.07    7.94
   6   0   0  150.87    7.99
   6   0   0  145.03    7.79
   6   0   0  152.24    7.80
   6   0   0  151.00    7.80
   6   0   0  141.90    7.64
   6   0   0  147.49    7.91
   6   0   0  146.49    7.69
  -6   0   0  150.28    8.06
   6   0   0  157.21    7.75
  -6   0   0  154.72    7.95
   6   0   0  149.78    8.08
   6   0   0  148.26    7.67
  -6   0   0  151.01    7.80
   6   0   0  154.40    7.71
   6   0   0  148.06    7.71
   6   0   0  146.13    7.97
   6   0   0  154.28    7.69
  -6   0   0  150.61    7.93
  -6   0   0  146.18    7.95
  -6   0   0  148.42    7.72
   6   0   0  151.36    7.81
  -6   0   0  150.52    7.93
  -7   0   0  205.95   10.53
   7   0   0  195.13   10.42
   7   0   0  208.59   10.47
   7   0   0  200.62   10.75
   7   0   0  201.58   10.38
   7   0   0  209.89   10.55
   7   0   0  208.96   10.42
   7   0   0  202.71   10.53
   7   0   0  208.75   11.00
   7   0   0  202.59   10.36
  -7   0   0  210.46   10.71
   7   0   0  208.00   10.41
  -7   0   0  201.56   10.72
  -7   0   0  202.45   10.44
   7   0   0  196.95   10.35
   7   0   0  199.31   10.86
   7   0   0  199.85   10.75
  -7   0   0  206.24   10.69
   7   0   0  192.34   10.82
  -7   0   0  199.45   10.68
   7   0   0  198.49   10.40
  -7   0   0  217.41   10.69
  -7   0   0  206.36   10.47
  -7   0   0  198.79   10.78
   7   0   0  208.81   10.53
   7   0   0  207.69   10.70
  -7   0   0  208.97   10.71
   7   0   0  210.96   10.54
  -8   0   0   18.82    1.46
  -8   0   0   17.58    1.32
  -8   0   0   17.83    1.56
   8   0   0   16.69    1.56
  -8   0   0   18.51    1.44
   8   0   0   19.19    1.16
  -8   0   0   18.91    1.24
   8   0   0   18.80    1.32
   8   0   0   19.90    1.32
  -8   0   0   18.85    1.46
   8   0   0   18.16    1.62
   8   0   0   19.97    1.55
   8   0   0   20.59    1.19
  -8   0   0   20.07    1.61
  -8   0   0   20.58    1.45
  -8   0   0   19.90    1.26
  -8   0   0   17.15    1.43
   8   0   0   19.46    1.15
   8   0   0   16.74    1.68
   8   0   0   19.15    1.47
   8   0   0   17.70    1.17
   8   0   0   18.38    1.19
   8   0   0   19.25    1.54
  -8   0   0   18.00    1.48
   8   0   0   17.73    1.10
  -9   0   0   21.89    1.73
   9   0   0   22.39    1.71
   9   0   0   24.36    1.84
   9   0   0   21.53    1.34
   9   0   0   21.22    1.75
  -9   0   0   20.31    1.63
   9   0   0   23.39    1.53
   9   0   0   21.10    2.00
   9   0   0   24.44    1.93
   9   0   0   21.41    1.52
   9   0   0   21.26    1.33
   9   0   0   19.86    1.96
   9   0   0   22.10    1.36
  -9   0   0   21.10    1.82
  -9   0   0   21.15    1.43
  -9   0   0   21.10    1.41
  -9   0   0   23.82    1.73
   9   0   0   21.40    1.27
  -9   0   0   22.14    1.83
  -9   0   0   22.33    1.74
  -9   0   0   22.92    1.70
   9   0   0   20.73    1.30
   9   0   0   23.51    1.39
  -9   0   0   21.19    1.68
   9   0   0   22.86    1.93
 -10   0   0   61.82    4.05
 -10   0   0   64.39    3.90
  10   0   0   61.82    4.28
  10   0   0   66.01    3.48
  10   0   0   63.15    3.64
  10   0   0   62.27    3.76
  10   0   0   63.82    4.28
 -10   0   0   63.60    3.97
 -10   0   0   61.63    3.50
 -10   0   0   64.66    3.93
 -10   0   0   65.01    4.11
 -10   0   0   66.20    3.96
 -10   0   0   65.40    3.60
  10   0   0   67.56    3.69
  10   0   0   64.20    4.13
  10   0   0   66.15    4.03
 -10   0   0   64.79    3.92
  10   0   0   60.60    3.46
 -10   0   0   65.97    3.86
  10   0   0   64.18    4.10
 -10   0   0   62.53    3.89
  10   0   0   65.98    4.04
 -10   0   0   62.72    3.94
  10   0   0   65.61    3.94
  10   0   0   65.07    4.17
 -11   0   0    9.91    1.32
 -11   0   0   12.52    1.50
  11   0   0   14.53    2.01
 -11   0   0   13.23    1.68
 -11   0   0   13.59    1.60
 -11   0   0   12.81    1.58
 -11   0   0   13.81    1.80
  11   0   0   11.84    1.10
  11   0   0   13.91    1.45
 -11   0   0   10.43    1.36
  11   0   0   12.45    1.47
  11   0   0   11.21    1.67
 -11   0   0   10.48    1.32
  11   0   0   12.10    1.58
  11   0   0   10.77    0.88
  11   0   0   13.81    1.66
  11   0   0    9.90    1.04
 -11   0   0   14.65    1.88
 -11   0   0   11.44    1.01
  11   0   0   13.27    1.74
  11   0   0   12.59    1.83
  11   0   0   10.35    1.80
 -11   0   0   11.55    1.46
 -12   0   0    3.60    0.68
  12   0   0    4.32    1.03
 -12   0   0    5.81    1.07
 -12   0   0    6.38    1.31
  12   0   0    5.95    1.18
  12   0   0    4.70    1.15
 -12   0   0    5.84    1.32
 -12   0   0    3.32    0.91
 -12   0   0    5.39    1.05
  12   0   0    6.80    1.12
 -12   0   0    5.36    1.03
 -12   0   0    5.68    1.00
 -12   0   0    5.38    1.13
  12   0   0    5.11    1.44
 -12   0   0    5.97    1.16
  12   0   0    4.69    0.96
  12   0   0    5.59    1.35
  12   0   0    3.84    1.12
  12   0   0    4.53    1.38
 -12   0   0    5.66    1.10
  12   0   0    6.53    0.91
 -13   0   0   24.78    2.11
 -13   0   0   22.72    2.15
  13   0   0   25.78    2.01
  13   0   0   23.09    2.32
 -13   0   0   21.95    1.69
 -13   0   0   25.67    2.05
  13   0   0   25.26    2.27
 -13   0   0   25.01    2.19
 -13   0   0   26.26    2.13
  13   0   0   24.31    2.26
  13   0   0   21.37    2.31
 -13   0   0   26.44    2.17
  13   0   0   23.69    2.59
 -13   0   0   24.72    2.13
 -13   0   0   22.67    2.24
  13   0   0   19.68    2.25
 -13   0   0   26.89    2.19
  13   0   0   25.79    2.54
 -13   0   0   25.93    2.38
  13   0   0   24.24    2.37
  14   0   0   20.78    2.67
  14   0   0   20.69    1.83
 -14   0   0   19.27    2.19
 -14   0   0   19.66    2.52
 -14   0   0   19.43    2.20
 -14   0   0   18.96    2.29
  14   0   0   20.01    2.55
  14   0   0   21.51    2.65
 -14   0   0   17.82    2.17
 -14   0   0   16.62    2.13
 -14   0   0   19.35    2.39
 -14   0   0   18.85    2.17
 -14   0   0   22.12    1.98
 -14   0   0   17.86    1.78
 -14   0   0   21.43    2.37
  14   0   0   19.55    2.21
  14   0   0   18.24    2.27
  14   0   0   21.61    2.22
  14   0   0   19.86    2.29
 -15   0   0    0.69    0.75
  15   0   0    0.45    0.64
 -15   0   0   -0.42    0.56
 -15   0   0    1.21    0.75
  15   0   0    0.33    0.85
 -15   0   0   -0.06    0.67
 -15   0   0    2.45    0.81
 -15   0   0    0.38    0.57
 -15   0   0   -0.11    0.49
  15   0   0    1.13    0.84
  15   0   0    0.27    0.83
  15   0   0    1.02    1.06
 -15   0   0   -0.55    0.53
  15   0   0   -0.27    0.67
 -15   0   0    0.92    0.72
  15   0   0    0.95    0.73
 -15   0   0    0.14    0.68
   0  -1   0   -0.01    0.06
   0  -1   0    0.19    0.08
   0  -1   0    0.00    0.06
   0  -1   0    0.02    0.05
   0  -1   0    0.00    0.07
   0  -1   0    0.10    0.07
   0   1   0   -0.02    0.07
   0   1   0   -0.01    0.05
   0   1   0   -0.02    0.06
   0   1   0    0.08    0.08
   0   1   0   -0.03    0.04
   0   1   0   -0.01    0.08
   0   1   0    0.05    0.08
   0   1   0    0.02    0.07
   0   1   0    0.00    0.07
   0   1   0    0.08    0.06
   0   1   0   -0.01    0.04
   0   1   0    0.00    0.05
  -1  -1   0   64.52    3.26
  -1  -1   0   65.09    3.23
  -1  -1   0   65.04    3.29
   1  -1   0   67.83    3.30
   1  -1   0   64.60    3.22
   1  -1   0   67.39    3.26
   1  -1   0   60.78    3.21
  -1  -1   0   60.88    3.26
  -1  -1   0   58.98    3.26
  -1  -1   0   65.15    3.28
  -1  -1   0   61.90    3.22
  -1  -1   0   61.46    3.26
   1  -1   0   60.60    3.24
  -1  -1   0   61.08    3.28
  -1  -1   0   62.32    3.29
   1  -1   0   62.28    3.27
  -1  -1   0   61.30    3.30
   1  -1   0   61.30    3.23
  -1  -1   0   60.82    3.29
  -1  -1   0   61.73    3.28
   1  -1   0   61.65    3.27
   1  -1   0   63.16    3.27
  -1   1   0   65.49    3.28
  -1   1   0   58.01    3.27
   1   1   0   61.19    3.28
  -1   1   0   62.98    3.24
   1   1   0   57.32    3.28
  -1   1   0   74.59    3.26
   1   1   0   61.57    3.22
  -1   1   0   60.24    3.29
   1   1   0   59.67    3.27
   1   1   0   57.68    3.28
   1   1   0   65.15    3.21
  -1   1   0   60.25    3.24
  -1   1   0   61.48    3.27
   1   1   0   64.01    3.28
  -1   1   0   70.89    3.22
   1   1   0   62.97    3.29
  -1   1   0   65.84    3.26
  -1   1   0   61.82    3.29
  -1   1   0   59.73    3.25
   1   1   0   67.37    3.27
  -1   1   0   73.36    3.26
   1   1   0   59.92    3.27
  -1   1   0   60.82    3.19
  -1   1   0   59.11    3.26
  -1   1   0   64.62    3.21
  -1   1   0   75.10    3.26
   1   1   0   62.10    3.29
  -2  -1   0   13.73    0.89
  -2  -1   0   13.64    0.88
  -2  -1   0   14.70    0.90
  -2  -1   0   13.98    0.83
   2  -1   0   17.55    0.83
   2  -1   0   15.84    0.92
  -2  -1   0   13.51    0.89
   2  -1   0   13.94    0.93
   2  -1   0   15.02    0.81
  -2  -1   0   13.90    0.94
   2  -1   0   13.97    0.90
  -2  -1   0   13.37    0.93
  -2  -1   0   15.15    0.91
   2  -1   0   12.85    0.94
   2  -1   0   17.71    0.82
  -2  -1   0   17.08    1.01
  -2  -1   0   14.38    0.94
  -2  -1   0   14.06    0.84
  -2  -1   0   14.04    0.93
  -2  -1   0   14.73    0.92
   2  -1   0   17.38    0.83
   2  -1   0   14.81    0.86
  -2  -1   0   14.57    0.88
   2  -1   0   14.32    0.85
  -2  -1   0   13.72    0.89
  -2  -1   0   13.74    0.94
  -2  -1   0   14.83    0.91
  -2  -1   0   14.90    0.94
   2  -1   0   14.44    0.82
  -2  -1   0   14.64    0.93
   2  -1   0   18.15    0.91
  -2  -1   0   14.06    0.94
   2  -1   0   15.74    0.92
   2  -1   0   14.64    0.79
   2  -1   0   14.28    0.91
  -2  -1   0   14.09    0.90
   2  -1   0   15.79    0.93
   2  -1   0   14.33    0.87
  -2   1   0   13.00    0.78
  -2   1   0   15.38    0.80
  -2   1   0   17.37    0.83
  -2   1   0   14.34    0.86
   2   1   0   15.53    0.92
  -2   1   0   13.80    0.87
  -2   1   0   15.07    0.92
   2   1   0   16.11    0.84
  -2   1   0   14.25    0.81
  -2   1   0   14.28    0.81
   2   1   0   14.21    0.93
  -2   1   0   14.31    0.91
   2   1   0   15.03    0.94
   2   1   0   14.50    0.90
   2   1   0   13.59    0.89
   2   1   0   15.34    0.94
  -2   1   0   16.48    0.83
  -2   1   0   14.07    0.88
  -2   1   0   14.68    0.91
   2   1   0   13.85    0.90
  -2   1   0   15.53    0.95
  -2   1   0   13.66    0.85
   2   1   0   15.74    0.90
   2   1   0   14.83    0.95
   2   1   0   17.32    0.90
   2   1   0   18.02    1.04
   2   1   0   14.68    0.90
   2   1   0   12.51    0.89
   2   1   0   13.74    0.93
   2   1   0   14.68    0.90
  -2   1   0   17.33    0.86
   2   1   0   13.32    0.85
  -2   1   0   14.20    0.79
   2   1   0   15.07    0.93
  -2   1   0   14.00    0.92
   2   1   0   15.96    0.93
  -2   1   0   13.09    0.92
   3  -1   0   -0.07    0.08
  -3  -1   0    0.06    0.13
  -3  -1   0    0.08    0.18
   3  -1   0   -0.12    0.12
   3  -1   0    0.23    0.14
   3  -1   0   -0.03    0.13
  -3  -1   0   -0.05    0.15
   3  -1   0    0.15    0.15
   3  -1   0    0.05    0.14
   3  -1   0    0.03    0.10
  -3  -1   0    0.07    0.19
  -3  -1   0   -0.23    0.16
  -3  -1   0    0.01    0.09
   3  -1   0   -0.03    0.07
   3  -1   0    0.03    0.13
   3  -1   0    0.18    0.09
   3  -1   0    0.05    0.12
  -3  -1   0   -0.07    0.19
  -3  -1   0   -0.05    0.11
  -3  -1   0    0.03    0.13
   3  -1   0    0.11    0.18
   3  -1   0   -0.14    0.11
  -3  -1   0    0.15    0.16
  -3  -1   0    0.13    0.14
  -3  -1   0    0.13    0.19
  -3  -1   0   -0.42    0.14
   3  -1   0    0.50    0.21
  -3  -1   0    0.08    0.15
  -3  -1   0    0.17    0.20
   3  -1   0    0.09    0.16
   3  -1   0    0.09    0.09
   3  -1   0   -0.01    0.16
   3  -1   0    0.05    0.09
  -3  -1   0    0.10    0.18
  -3  -1   0   -0.12    0.20
  -3  -1   0    0.02    0.16
  -3  -1   0    0.18    0.13
  -3  -1   0    0.08    0.17
   3  -1   0   -0.03    0.09
  -3   1   0    0.25    0.19
  -3   1   0    0.09    0.13
   3   1   0   -0.19    0.18
  -3   1   0    0.10    0.07
  -3   1   0   -0.13    0.10
   3   1   0   -0.15    0.12
   3   1   0    0.21    0.19
  -3   1   0    0.21    0.14
   3   1   0   -0.04    0.16
   3   1   0   -0.23    0.13
   3   1   0   -0.17    0.12
  -3   1   0   -0.05    0.14
  -3   1   0    0.01    0.18
  -3   1   0    0.05    0.18
  -3   1   0    0.00    0.07
   3   1   0    0.13    0.16
   3   1   0   -0.12    0.15
   3   1   0   -0.14    0.13
   3   1   0   -0.17    0.15
  -3   1   0   -0.04    0.10
   3   1   0   -0.15    0.13
  -3   1   0    0.15    0.14
  -3   1   0    0.04    0.12
   3   1   0    0.32    0.19
  -3   1   0    0.04    0.10
   3   1   0    0.04    0.17
  -3   1   0    0.13    0.10
   3   1   0   -0.01    0.15
   3   1   0    0.10    0.16
  -3   1   0    0.04    0.22
  -3   1   0   -0.14    0.14
  -3   1   0   -0.01    0.20
  -3   1   0    0.24    0.09
   3   1   0    0.22    0.24
   3   1   0    0.34    0.19
   3   1   0    0.26    0.12
  -3   1   0   -0.04    0.12
   3   1   0   -0.02    0.13
  -4  -1   0    1.73    0.34
  -4  -1   0    2.03    0.40
  -4  -1   0    1.24    0.33
  -4  -1   0    1.17    0.33
  -4  -1   0    1.09    0.29
   4  -1   0    1.06    0.27
  -4  -1   0    1.95    0.35
  -4  -1   0    1.23    0.27
   4  -1   0    1.18    0.24
  -4  -1   0    1.44    0.30
  -4  -1   0    1.38    0.23
   4  -1   0    1.23    0.32
  -4  -1   0    1.49    0.35
   4  -1   0    1.46    0.21
   4  -1   0    1.92    0.32
   4  -1   0    0.59    0.23
   4  -1   0    1.23    0.15
   4  -1   0    1.15    0.31
   4  -1   0    1.39    0.22
  -4  -1   0    0.83    0.31
   4  -1   0    1.31    0.30
  -4  -1   0    1.85    0.40
  -4  -1   0    1.68    0.32
   4  -1   0    1.39    0.21
   4  -1   0    0.99    0.39
  -4  -1   0    1.63    0.42
   4  -1   0    1.40    0.31
   4  -1   0    0.91    0.30
  -4  -1   0    1.17    0.32
  -4  -1   0    1.56    0.32
   4  -1   0    1.43    0.21
   4  -1   0    1.23    0.17
  -4  -1   0    0.78    0.30
   4  -1   0    0.99    0.33
   4  -1   0    0.98    0.27
  -4   1   0    2.72    0.40
  -4   1   0    1.43    0.20
  -4   1   0    1.41    0.31
  -4   1   0    1.41    0.29
   4   1   0    1.94    0.38
  -4   1   0    0.92    0.24
   4   1   0    1.32    0.23
   4   1   0    2.26    0.44
   4   1   0    1.52    0.33
  -4   1   0    1.41    0.45
  -4   1   0    1.50    0.37
  -4   1   0    1.15    0.25
  -4   1   0    1.25    0.15
   4   1   0    1.21    0.35
   4   1   0    0.82    0.26
   4   1   0    1.04    0.26
   4   1   0    1.54    0.46
   4   1   0    1.26    0.27
  -4   1   0    0.95    0.39
   4   1   0    1.33    0.33
  -4   1   0    1.35    0.28
  -4   1   0    0.82    0.22
   4   1   0    1.14    0.27
  -4   1   0    0.56    0.30
   4   1   0    0.95    0.28
  -4   1   0    1.31    0.21
   4   1   0    1.12    0.30
   4   1   0    0.63    0.28
   4   1   0    1.65    0.35
  -4   1   0    1.24    0.30
   4   1   0    1.10    0.32
   4   1   0    1.43    0.30
   4   1   0    0.79    0.32
   5  -1   0   73.65    3.97
   5  -1   0   66.36    3.96
   5  -1   0   71.30    3.80
  -5  -1   0   74.57    4.06
   5  -1   0   73.26    4.23
   5  -1   0   74.20    4.00
  -5  -1   0   68.90    3.88
   5  -1   0   81.25    3.75
  -5  -1   0   73.08    4.05
  -5  -1   0   71.74    3.95
   5  -1   0   71.58    4.02
  -5  -1   0   71.24    3.93
  -5  -1   0   72.86    4.06
   5  -1   0   79.29    3.79
  -5  -1   0   69.48    3.98
   5  -1   0   74.90    3.89
  -5  -1   0   74.43    4.00
   5  -1   0   75.00    3.92
   5  -1   0   72.63    3.88
   5  -1   0   72.73    4.07
   5  -1   0   72.05    4.18
  -5  -1   0   76.68    3.87
   5  -1   0   77.69    3.82
  -5  -1   0   73.75    4.06
  -5  -1   0   72.78    4.12
   5   1   0   70.21    4.02
   5   1   0   77.67    4.01
   5   1   0   72.19    3.90
  -5   1   0   73.93    4.10
  -5   1   0   76.89    3.81
   5   1   0   73.47    3.89
   5   1   0   70.45    3.97
   5   1   0   72.90    4.02
  -5   1   0   73.64    3.91
   5   1   0   72.39    3.93
  -5   1   0   70.95    3.80
  -5   1   0   74.93    3.97
  -5   1   0   71.24    4.02
  -5   1   0   70.92    4.02
   5   1   0   71.96    4.06
  -5   1   0   68.41    3.96
  -5   1   0   71.11    4.02
   5   1   0   68.89    3.86
   5   1   0   76.11    4.23
   5   1   0   69.32    3.86
   5   1   0   74.56    4.07
   5   1   0   69.25    3.92
   5   1   0   69.30    4.08
  -5   1   0   74.67    4.14
   5   1   0   76.69    3.94
   6  -1   0  108.61    5.71
  -6  -1   0  111.04    6.09
   6  -1   0  108.24    6.21
   6  -1   0  109.45    6.11
  -6  -1   0  117.81    5.96
  -6  -1   0  109.26    6.09
   6  -1   0  121.89    5.81
  -6  -1   0  112.31    5.88
  -6  -1   0  114.09    6.04
   6  -1   0  115.15    5.72
   6  -1   0  110.61    5.88
   6  -1   0  112.90    6.04
  -6  -1   0  110.24    5.99
   6  -1   0  115.21    6.32
  -6  -1   0  110.04    5.86
  -6  -1   0  119.95    6.11
   6  -1   0  116.00    5.91
  -6  -1   0  111.21    6.09
   6  -1   0  117.48    5.96
   6  -1   0  109.32    5.81
   6  -1   0  104.87    6.18
  -6  -1   0  114.06    6.19
   6  -1   0  113.90    5.80
   6  -1   0  115.70    5.78
  -6  -1   0  119.94    6.12
   6  -1   0  107.17    6.06
   6   1   0  107.73    6.14
   6   1   0  113.09    5.90
  -6   1   0  107.14    6.05
   6   1   0  112.76    5.87
  -6   1   0  118.48    6.01
   6   1   0  111.24    5.89
  -6   1   0  117.39    5.95
  -6   1   0  114.60    5.81
   6   1   0  109.77    6.12
  -6   1   0  115.24    6.06
  -6   1   0  107.17    6.05
   6   1   0  101.37    5.83
   6   1   0  107.31    5.93
  -6   1   0  110.04    6.14
   6   1   0  115.44    6.00
  -6   1   0  119.82    5.81
  -6   1   0  110.03    6.17
   6   1   0  112.36    6.29
   6   1   0  108.89    6.05
   6   1   0  109.89    6.11
   6   1   0  111.51    6.08
  -6   1   0  113.27    6.02
   6   1   0  117.16    5.93
   6   1   0  111.42    5.93
   7  -1   0   22.53    1.62
  -7  -1   0   19.29    1.62
   7  -1   0   20.94    1.52
  -7  -1   0   24.30    1.64
   7  -1   0   18.68    1.70
   7  -1   0   21.34    1.26
  -7  -1   0   24.41    1.64
  -7  -1   0   20.55    1.52
   7  -1   0   21.55    1.38
  -7  -1   0   28.91    1.72
  -7  -1   0   19.39    1.43
   7  -1   0   20.12    1.55
   7  -1   0   21.84    1.44
   7  -1   0   24.44    1.32
   7  -1   0   19.83    1.76
  -7  -1   0   22.90    1.39
   7  -1   0   20.01    1.70
   7  -1   0   19.63    1.29
   7  -1   0   21.19    1.26
   7  -1   0   20.76    1.18
  -7   1   0   26.01    1.58
  -7   1   0   20.94    1.44
   7   1   0   21.57    1.62
  -7   1   0   19.04    1.53
   7   1   0   22.22    1.57
   7   1   0   23.00    1.60
   7   1   0   21.55    1.53
   7   1   0   19.87    1.40
   7   1   0   21.26    1.68
  -7   1   0   19.70    1.62
  -7   1   0   19.98    1.53
   7   1   0   22.49    1.65
   7   1   0   20.36    1.31
   7   1   0   18.11    1.33
   7   1   0   22.56    1.83
  -7   1   0   21.34    1.55
   7   1   0   19.27    1.32
  -7   1   0   21.26    1.67
  -7   1   0   20.56    1.48
   7   1   0   21.76    1.39
   7   1   0   21.29    1.31
   7   1   0   19.05    1.38
   8  -1   0   31.53    1.75
   8  -1   0   30.92    1.78
   8  -1   0   27.82    2.11
   8  -1   0   27.55    1.78
   8  -1   0   26.82    2.22
   8  -1   0   30.57    1.87
  -8  -1   0   33.28    2.16
   8  -1   0   32.24    2.21
  -8  -1   0   29.39    2.04
   8  -1   0   28.91    1.91
   8  -1   0   28.58    1.63
   8  -1   0   27.81    2.31
  -8  -1   0   30.22    2.21
  -8  -1   0   35.52    2.16
   8  -1   0   28.82    1.74
  -8  -1   0   32.26    2.13
   8  -1   0   27.85    2.02
   8  -1   0   27.17    2.07
   8  -1   0   29.02    2.26
  -8  -1   0   38.61    2.01
   8   1   0   30.89    2.17
   8   1   0   29.95    1.88
  -8   1   0   30.53    2.09
   8   1   0   28.54    2.09
  -8   1   0   33.32    2.12
   8   1   0   27.46    1.76
   8   1   0   28.27    1.86
  -8   1   0   31.54    1.78
   8   1   0   32.86    2.26
   8   1   0   33.33    2.41
   8   1   0   29.56    1.84
  -8   1   0   30.73    2.19
  -8   1   0   37.39    2.14
   8   1   0   30.26    2.00
   8   1   0   29.27    1.78
   8   1   0   33.56    2.22
  -8   1   0   27.29    2.04
  -8   1   0   28.96    2.20
   8   1   0   29.46    2.06
  -8   1   0   31.41    2.04
   8   1   0   26.75    1.78
   8   1   0   38.86    2.02
  -8   1   0   29.29    1.93
   9  -1   0   15.18    1.08
  -9  -1   0   14.13    1.46
   9  -1   0   16.66    1.18
   9  -1   0   15.06    1.64
  -9  -1   0   15.35    1.43
  -9  -1   0   16.39    1.31
  -9  -1   0   16.79    1.28
  -9  -1   0   15.66    1.40
   9  -1   0   15.16    1.23
  -9  -1   0   16.31    1.52
   9  -1   0   13.20    1.73
   9  -1   0   15.06    1.65
  -9  -1   0   15.12    1.36
  -9  -1   0   16.82    1.19
  -9  -1   0   16.52    1.43
   9  -1   0   13.96    1.37
   9  -1   0   16.13    1.01
   9  -1   0   14.12    1.40
  -9  -1   0   15.47    1.40
   9  -1   0   13.95    1.06
   9  -1   0   15.54    1.83
   9  -1   0   14.39    1.45
   9  -1   0   16.29    1.38
  -9  -1   0   13.88    1.33
   9   1   0   13.73    1.15
   9   1   0   13.90    1.69
  -9   1   0   16.16    1.08
  -9   1   0   15.74    1.25
   9   1   0   13.29    1.04
   9   1   0   14.85    1.29
  -9   1   0   15.13    1.49
   9   1   0   14.46    1.44
   9   1   0   15.35    1.41
   9   1   0   15.14    1.36
   9   1   0   15.60    1.19
   9   1   0   15.47    1.08
   9   1   0   14.56    1.43
  -9   1   0   13.28    1.32
   9   1   0   17.38    1.68
  -9   1   0   14.78    1.36
   9   1   0   15.52    1.17
   9   1   0   18.06    1.76
  -9   1   0   14.21    1.30
   9   1   0   14.42    1.05
  -9   1   0   14.19    1.49
  -9   1   0   13.10    1.30
  -9   1   0   15.37    1.39
   9   1   0   15.75    1.24
  10  -1   0    1.90    0.34
 -10  -1   0    1.06    0.50
 -10  -1   0    1.48    0.56
  10  -1   0    1.57    0.59
  10  -1   0    3.05    0.93
 -10  -1   0    2.93    0.66
  10  -1   0    2.43    0.82
  10  -1   0    1.47    0.53
  10  -1   0    1.81    0.44
 -10  -1   0    2.94    0.78
  10  -1   0    1.94    0.65
  10  -1   0    2.50    0.66
 -10  -1   0    0.78    0.50
  10  -1   0    3.38    0.85
 -10  -1   0    2.10    0.66
 -10  -1   0    2.36    0.55
 -10  -1   0    1.92    0.58
  10  -1   0    3.33    0.96
 -10  -1   0    1.35    0.46
 -10  -1   0    0.58    0.58
 -10  -1   0    1.71    0.59
 -10   1   0    3.06    0.65
  10   1   0    2.92    0.82
 -10   1   0    2.11    0.72
 -10   1   0    2.37    0.64
 -10   1   0    2.58    0.72
 -10   1   0    1.71    0.57
  10   1   0    5.03    1.14
 -10   1   0    0.85    0.50
 -10   1   0    1.44    0.50
 -10   1   0    1.37    0.36
  10   1   0    0.66    0.54
  10   1   0    1.17    0.36
  10   1   0    3.39    0.90
  10   1   0    2.02    0.73
  10   1   0    2.13    0.67
  10   1   0    1.44    0.60
 -10   1   0    1.24    0.53
 -10   1   0    1.95    0.80
  10   1   0    1.81    0.46
 -11  -1   0   10.33    1.53
  11  -1   0    7.91    1.28
  11  -1   0    9.39    1.11
 -11  -1   0    6.85    1.14
 -11  -1   0    7.06    1.16
 -11  -1   0    7.95    1.00
 -11  -1   0    9.06    1.34
 -11  -1   0    6.70    1.11
  11  -1   0   11.71    1.69
 -11  -1   0    9.01    1.18
 -11  -1   0    9.23    1.30
 -11  -1   0    6.82    1.11
 -11  -1   0    9.21    1.40
  11  -1   0   14.28    1.06
  11  -1   0    8.82    1.54
 -11  -1   0    7.67    1.16
  11  -1   0    9.32    0.88
  11  -1   0    8.12    1.29
 -11  -1   0    9.92    1.33
  11  -1   0    8.86    1.21
  11  -1   0    8.32    1.36
  11  -1   0   10.46    1.58
 -11   1   0    8.54    1.11
  11   1   0    9.02    0.79
 -11   1   0    6.71    1.11
  11   1   0    8.85    1.44
  11   1   0   11.26    1.77
  11   1   0    7.90    1.38
  11   1   0    8.80    1.30
 -11   1   0    8.15    1.32
 -11   1   0    8.18    1.20
  11   1   0    9.83    1.47
 -11   1   0    8.32    0.88
 -11   1   0    7.99    1.22
  11   1   0   11.12    1.75
  11   1   0   10.01    0.90
 -11   1   0    8.26    1.42
 -11   1   0    6.73    1.08
 -11   1   0    9.42    1.31
  11   1   0    7.43    1.23
  11   1   0    7.09    1.19
 -11   1   0   10.01    1.38
  12  -1   0   17.59    2.07
 -12  -1   0   17.42    1.70
 -12  -1   0   17.85    1.70
 -12  -1   0   16.47    1.81
  12  -1   0   18.88    1.70
 -12  -1   0   18.79    1.79
 -12  -1   0   16.01    1.84
  12  -1   0   19.28    2.42
  12  -1   0   18.80    2.11
  12  -1   0   16.90    2.20
 -12  -1   0   17.81    1.94
 -12  -1   0   17.62    1.95
  12  -1   0   19.44    1.95
 -12  -1   0   18.53    1.80
 -12  -1   0   18.79    1.99
 -12  -1   0   18.01    1.44
  12  -1   0   15.39    1.46
  12  -1   0   17.83    2.36
 -12  -1   0   19.19    2.28
  12  -1   0   20.40    1.47
  12   1   0   17.32    2.23
 -12   1   0   17.41    1.57
 -12   1   0   19.04    2.03
 -12   1   0   18.49    1.33
 -12   1   0   18.60    2.02
  12   1   0   15.58    1.51
  12   1   0   18.44    2.11
  12   1   0   22.74    2.68
 -12   1   0   19.55    2.01
  12   1   0   21.90    2.47
 -12   1   0   16.88    1.98
 -12   1   0   16.06    1.79
 -12   1   0   19.40    1.91
  12   1   0   15.61    1.92
  12   1   0   18.35    1.97
  12   1   0   19.74    1.72
  12   1   0   19.04    1.94
  12   1   0   20.38    1.54
 -12   1   0   16.50    1.88
 -12   1   0   17.58    2.03
 -13  -1   0    3.30    0.81
  13  -1   0    7.25    1.59
 -13  -1   0    3.58    1.01
 -13  -1   0    3.05    0.99
  13  -1   0    4.53    1.00
 -13  -1   0    5.85    1.34
 -13  -1   0    4.28    1.07
 -13  -1   0    3.64    1.06
  13  -1   0    4.56    1.26
 -13  -1   0    5.40    1.12
  13  -1   0    5.46    1.21
 -13  -1   0    2.82    0.91
 -13  -1   0    2.60    0.83
 -13  -1   0    4.07    0.98
 -13  -1   0    4.34    0.80
  13  -1   0    3.85    1.10
 -13  -1   0    2.07    0.79
  13  -1   0    5.18    1.27
  13  -1   0    6.63    1.04
  13  -1   0    4.71    1.07
 -13   1   0    5.04    1.13
 -13   1   0    4.21    0.89
 -13   1   0    4.20    1.03
  13   1   0    4.40    1.16
 -13   1   0    4.58    0.98
  13   1   0    3.62    1.22
  13   1   0    4.01    0.93
  13   1   0    3.97    1.02
  13   1   0    3.65    1.26
  13   1   0    5.10    1.30
 -13   1   0    5.52    1.13
 -13   1   0    4.77    1.00
  13   1   0    5.76    1.44
 -13   1   0    5.65    1.26
 -13   1   0    6.29    1.18
 -13   1   0    5.12    1.12
  13   1   0    3.45    0.99
 -14  -1   0    3.93    0.96
 -14  -1   0    3.33    0.98
 -14  -1   0    1.92    1.01
  14  -1   0    3.60    0.86
 -14  -1   0    2.61    0.85
 -14  -1   0    3.12    0.89
  14  -1   0    3.82    1.21
  14  -1   0    2.74    0.97
  14  -1   0    1.62    0.78
 -14  -1   0    3.38    1.05
 -14  -1   0    4.29    1.09
 -14  -1   0    2.98    0.88
  14  -1   0    3.10    1.00
 -14  -1   0    1.54    0.77
 -14  -1   0    2.83    0.93
  14  -1   0    4.29    1.29
 -14  -1   0    2.74    0.91
  14  -1   0    3.83    1.14
  14  -1   0    2.56    1.13
 -14  -1   0    1.62    0.78
 -14   1   0    1.89    0.85
 -14   1   0    1.30    0.71
  14   1   0    2.39    0.83
 -14   1   0    2.93    0.87
  14   1   0    3.05    1.05
  14   1   0    3.40    0.93
 -14   1   0    2.55    0.94
 -14   1   0    2.91    0.96
  14   1   0    3.33    1.21
  14   1   0    4.59    1.12
 -14   1   0    3.96    1.03
 -14   1   0    2.63    0.91
  14   1   0    2.07    1.14
 -14   1   0    2.30    0.85
  14   1   0    6.28    1.45
  14   1   0    4.10    1.14
 -15  -1   0    3.03    1.00
  15  -1   0    5.54    1.44
 -15  -1   0    2.75    0.87
 -15  -1   0    4.95    1.28
  15  -1   0    1.92    1.06
  15  -1   0    3.30    1.09
 -15  -1   0    3.13    0.95
 -15  -1   0    3.31    1.28
 -15  -1   0    1.95    0.85
 -15  -1   0    2.71    0.93
  15  -1   0    1.88    1.12
  15  -1   0    2.59    0.97
  15  -1   0    5.61    1.58
 -15  -1   0    4.38    1.07
 -15  -1   0    3.56    1.08
  15  -1   0    4.18    1.14
 -15  -1   0    3.81    1.06
 -15  -1   0    3.49    0.92
 -15  -1   0    5.67    1.24
 -15   1   0    2.64    0.92
 -15   1   0    3.36    0.99
  15   1   0    1.90    0.81
  15   1   0    3.20    1.40
 -15   1   0    2.19    0.92
 -15   1   0    2.35    0.85
 -15   1   0    1.95    0.88
  15   1   0    3.15    1.34
  15   1   0    2.69    0.96
  15   1   0    3.39    1.29
  15   1   0    4.10    1.30
 -15   1   0    3.79    1.19
  15   1   0    5.44    1.49
 -15   1   0    4.57    1.24
  15   1   0    3.74    1.12
 -15   1   0    4.21    1.21
   0  -2   0   58.09    3.12
   0  -2   0   57.02    3.13
   0  -2   0   57.37    3.11
   0  -2   0   61.65    3.14
   0  -2   0   56.17    3.14
   0  -2   0   60.18    3.09
   0  -2   0   57.61    3.06
   0  -2   0   61.44    3.15
   0  -2   0   60.76    3.10
   0  -2   0   56.87    3.13
   0  -2   0   58.74    3.11
   0  -2   0   57.37    3.11
   0  -2   0   58.08    3.10
   0   2   0   61.20    3.13
   0   2   0   56.51    3.12
   0   2   0   58.10    3.08
   0   2   0   57.47    3.11
   0   2   0   54.43    3.13
   0   2   0   55.38    3.11
   0   2   0   67.42    3.13
   0   2   0   55.09    3.09
   0   2   0   64.08    3.12
   0   2   0   56.25    3.11
   0   2   0   55.80    3.11
   0   2   0   62.13    3.15
   0   2   0   57.27    3.12
   0   2   0   56.77    3.10
   0   2   0   60.75    3.11
   1  -2   0  128.82    5.69
  -1  -2   0  102.64    5.58
   1  -2   0  110.92    5.70
  -1  -2   0  110.72    5.73
  -1  -2   0  107.91    5.70
  -1  -2   0  112.86    5.72
   1  -2   0  112.07    5.73
  -1  -2   0  113.14    5.72
  -1  -2   0  112.83    5.77
   1  -2   0   98.48    5.72
  -1  -2   0  111.38    5.76
   1  -2   0  102.29    5.62
  -1  -2   0  114.86    5.71
   1  -2   0  109.47    5.67
   1  -2   0  116.46    5.72
   1  -2   0  125.68    5.77
  -1  -2   0  107.44    5.71
   1  -2   0  107.60    5.71
  -1  -2   0  113.03    5.75
  -1  -2   0  111.42    5.71
   1  -2   0  129.86    5.74
   1  -2   0  103.65    5.68
   1  -2   0  106.15    5.68
   1  -2   0  103.12    5.70
   1  -2   0  107.86    5.62
  -1  -2   0  110.21    5.75
   1  -2   0  102.86    5.60
  -1  -2   0  102.95    5.70
  -1  -2   0  114.32    5.74
   1  -2   0  107.49    5.72
   1  -2   0  111.32    5.70
   1   2   0  111.93    5.71
   1   2   0  109.54    5.75
   1   2   0  114.78    5.71
  -1   2   0  125.57    5.69
   1   2   0  113.01    5.74
   1   2   0  108.04    5.72
  -1   2   0  110.82    5.69
   1   2   0  109.75    5.70
  -1   2   0  104.41    5.69
   1   2   0  108.98    5.73
   1   2   0  109.24    5.75
   1   2   0  101.52    5.73
  -1   2   0  104.18    5.71
   1   2   0  116.78    5.71
   1   2   0  109.65    5.70
  -1   2   0  123.67    5.68
  -1   2   0  106.33    5.67
  -1   2   0  103.72    5.69
   1   2   0  108.73    5.64
  -1   2   0  109.72    5.69
   1   2   0  109.50    5.71
   1   2   0  112.57    5.72
  -1   2   0  112.70    5.76
   1   2   0  110.78    5.74
  -1   2   0  106.64    5.69
  -1   2   0  101.57    5.69
   1   2   0  112.91    5.73
  -2  -2   0    7.72    0.70
  -2  -2   0    9.00    0.70
  -2  -2   0    9.04    0.78
  -2  -2   0    8.37    0.67
   2  -2   0    9.25    0.70
   2  -2   0    8.92    0.64
   2  -2   0    9.48    0.67
   2  -2   0    8.69    0.59
   2  -2   0    8.49    0.69
  -2  -2   0    9.58    0.68
  -2  -2   0    8.64    0.64
   2  -2   0   11.53    0.69
   2  -2   0    9.51    0.74
   2  -2   0   10.96    0.66
   2  -2   0    9.80    0.70
  -2  -2   0    9.05    0.72
  -2  -2   0    8.65    0.76
   2  -2   0    9.21    0.65
   2  -2   0   10.03    0.64
   2  -2   0    8.56    0.58
  -2  -2   0    9.49    0.68
   2  -2   0   11.13    0.68
  -2  -2   0    9.14    0.61
   2  -2   0    8.29    0.58
  -2  -2   0    7.99    0.59
   2  -2   0   11.01    0.62
   2  -2   0    9.81    0.71
  -2  -2   0   10.05    0.71
  -2  -2   0    9.42    0.76
  -2  -2   0    8.17    0.73
  -2  -2   0    8.56    0.71
   2  -2   0   11.70    0.77
  -2  -2   0    9.38    0.71
  -2  -2   0    8.98    0.76
   2  -2   0   12.32    0.71
   2   2   0   11.07    0.75
  -2   2   0   10.96    0.75
   2   2   0    9.26    0.68
  -2   2   0    9.92    0.60
  -2   2   0    9.42    0.67
  -2   2   0    9.59    0.71
   2   2   0    8.76    0.61
   2   2   0    9.86    0.70
   2   2   0   12.00    0.87
  -2   2   0    8.90    0.54
   2   2   0    9.30    0.67
  -2   2   0   11.46    0.65
   2   2   0    9.49    0.77
  -2   2   0    9.49    0.66
   2   2   0    7.61    0.72
   2   2   0    8.87    0.71
   2   2   0    8.62    0.73
   2   2   0    8.66    0.72
  -2   2   0    8.28    0.67
  -2   2   0   11.19    0.66
  -2   2   0   11.04    0.68
  -2   2   0    9.33    0.73
   2   2   0   10.24    0.63
  -2   2   0   12.27    0.67
   2   2   0    9.06    0.72
   2   2   0    9.59    0.74
  -2   2   0    8.53    0.65
   2   2   0    8.43    0.70
  -2   2   0    9.71    0.71
  -2   2   0   11.26    0.68
  -2   2   0   10.44    0.67
   2   2   0    9.32    0.59
   2   2   0   10.46    0.73
  -2   2   0    8.68    0.59
  -2   2   0    9.25    0.71
  -2   2   0   11.42    0.76
   3  -2   0    1.18    0.18
   3  -2   0    1.72    0.37
   3  -2   0    1.28    0.29
   3  -2   0    1.50    0.28
   3  -2   0    1.28    0.22
  -3  -2   0    1.12    0.28
  -3  -2   0    0.96    0.32
   3  -2   0    1.38    0.19
   3  -2   0    1.11    0.26
   3  -2   0    1.67    0.26
   3  -2   0    1.86    0.20
  -3  -2   0    1.97    0.36
   3  -2   0    2.06    0.33
   3  -2   0    1.32    0.20
   3  -2   0    1.21    0.19
  -3  -2   0    1.46    0.24
  -3  -2   0    0.92    0.33
  -3  -2   0    1.63    0.30
  -3  -2   0    1.48    0.33
  -3  -2   0    1.49    0.30
   3  -2   0    1.79    0.34
  -3  -2   0    1.05    0.30
   3  -2   0    1.42    0.27
  -3  -2   0    0.88    0.36
   3  -2   0    1.41    0.23
  -3  -2   0    1.54    0.32
  -3  -2   0    1.15    0.21
  -3  -2   0    0.80    0.33
   3  -2   0    1.18    0.28
   3  -2   0    1.62    0.26
   3  -2   0    2.06    0.31
  -3  -2   0    1.09    0.37
  -3  -2   0    1.18    0.29
   3  -2   0    0.98    0.31
  -3  -2   0    1.70    0.36
  -3  -2   0    1.26    0.29
   3  -2   0    1.25    0.39
  -3  -2   0    0.63    0.31
  -3  -2   0    1.31    0.28
  -3   2   0    1.41    0.31
   3   2   0    1.34    0.29
  -3   2   0    1.31    0.25
  -3   2   0    1.47    0.23
   3   2   0    1.22    0.30
  -3   2   0    1.59    0.22
  -3   2   0    1.35    0.21
   3   2   0    1.79    0.37
  -3   2   0    1.65    0.29
   3   2   0    1.33    0.23
  -3   2   0    1.92    0.34
   3   2   0    1.45    0.34
   3   2   0    1.67    0.35
   3   2   0    1.21    0.29
   3   2   0    1.20    0.32
   3   2   0    1.12    0.29
  -3   2   0    1.34    0.20
  -3   2   0    1.25    0.24
  -3   2   0    0.98    0.31
   3   2   0    1.92    0.40
  -3   2   0    1.21    0.28
   3   2   0    1.37    0.34
   3   2   0    1.83    0.46
  -3   2   0    1.36    0.31
  -3   2   0    1.82    0.20
  -3   2   0    1.41    0.28
   3   2   0    1.11    0.29
   3   2   0    1.46    0.29
   3   2   0    1.38    0.23
  -3   2   0    1.52    0.26
  -3   2   0    1.51    0.23
   3   2   0    1.99    0.36
  -3   2   0    1.38    0.19
  -4  -2   0   26.52    1.74
  -4  -2   0   26.54    1.64
  -4  -2   0   25.36    1.66
   4  -2   0   27.38    1.45
  -4  -2   0   26.08    1.69
   4  -2   0   26.55    1.71
   4  -2   0   24.54    1.56
  -4  -2   0   26.32    1.61
  -4  -2   0   24.37    1.63
   4  -2   0   27.14    1.68
  -4  -2   0   26.03    1.62
  -4  -2   0   24.54    1.51
  -4  -2   0   26.28    1.70
   4  -2   0   32.21    1.57
   4  -2   0   23.59    1.40
   4  -2   0   31.45    1.64
  -4  -2   0   25.38    1.67
   4  -2   0   26.47    1.54
  -4  -2   0   24.50    1.70
  -4  -2   0   24.97    1.70
   4  -2   0   27.80    1.48
   4  -2   0   25.49    1.47
   4  -2   0   26.13    1.44
  -4  -2   0   25.02    1.77
   4  -2   0   31.33    1.41
   4  -2   0   25.55    1.65
   4  -2   0   23.51    1.52
  -4  -2   0   28.29    1.76
  -4  -2   0   23.82    1.59
  -4  -2   0   26.97    1.73
  -4  -2   0   26.38    1.50
  -4   2   0   26.38    1.53
   4   2   0   25.16    1.62
  -4   2   0   27.96    1.48
   4   2   0   24.01    1.66
   4   2   0   28.66    1.87
   4   2   0   26.21    1.54
  -4   2   0   26.73    1.68
   4   2   0   23.81    1.66
   4   2   0   23.09    1.61
   4   2   0   25.14    1.60
  -4   2   0   27.36    1.67
  -4   2   0   26.39    1.59
  -4   2   0   23.36    1.66
  -4   2   0   26.36    1.45
  -4   2   0   29.21    1.53
  -4   2   0   27.25    1.39
   4   2   0   26.89    1.51
  -4   2   0   27.88    1.40
   4   2   0   22.97    1.72
  -4   2   0   30.87    1.41
  -4   2   0   26.11    1.46
   4   2   0   30.03    1.70
  -4   2   0   25.05    1.66
   4   2   0   22.90    1.61
  -4   2   0   24.84    1.55
   4   2   0   25.26    1.61
   4   2   0   24.40    1.62
  -5  -2   0    2.10    0.59
  -5  -2   0    2.60    0.59
   5  -2   0    1.47    0.41
  -5  -2   0    2.53    0.60
   5  -2   0    2.48    0.36
  -5  -2   0    3.15    0.62
  -5  -2   0    2.79    0.41
  -5  -2   0    2.42    0.34
   5  -2   0    2.56    0.36
   5  -2   0    2.17    0.39
  -5  -2   0    1.59    0.50
   5  -2   0    2.97    0.52
   5  -2   0    2.57    0.41
  -5  -2   0    1.29    0.48
   5  -2   0    1.53    0.46
   5  -2   0    2.68    0.32
  -5  -2   0    2.05    0.56
   5  -2   0    2.28    0.33
   5  -2   0    2.44    0.30
   5  -2   0    2.49    0.27
  -5  -2   0    2.23    0.55
   5  -2   0    1.94    0.51
   5   2   0    2.87    0.58
  -5   2   0    2.49    0.41
   5   2   0    1.25    0.41
   5   2   0    2.25    0.47
  -5   2   0    3.00    0.50
   5   2   0    2.22    0.64
  -5   2   0    2.15    0.47
  -5   2   0    2.30    0.28
   5   2   0    2.66    0.38
   5   2   0    1.47    0.48
   5   2   0    1.88    0.46
  -5   2   0    2.57    0.36
  -5   2   0    2.47    0.30
  -5   2   0    1.82    0.49
   5   2   0    2.09    0.50
   5   2   0    1.57    0.44
  -5   2   0    2.17    0.48
  -5   2   0    1.61    0.50
   5   2   0    1.12    0.39
   6  -2   0    9.52    0.67
   6  -2   0    7.76    0.56
  -6  -2   0   10.20    1.07
   6  -2   0    8.84    1.25
  -6  -2   0    9.17    1.07
  -6  -2   0   10.54    0.87
  -6  -2   0    9.05    1.01
  -6  -2   0    9.43    0.86
   6  -2   0    8.46    0.69
   6  -2   0    7.90    0.65
   6  -2   0    7.64    0.55
   6  -2   0    8.90    1.02
   6  -2   0    8.55    0.71
  -6  -2   0   11.62    0.99
   6  -2   0    7.85    0.90
   6  -2   0    7.31    0.92
  -6  -2   0    6.88    0.96
  -6  -2   0    8.49    0.66
  -6  -2   0    9.59    0.87
   6  -2   0    7.74    0.60
  -6   2   0    7.26    0.53
  -6   2   0    6.58    0.65
  -6   2   0    8.57    0.93
  -6   2   0    7.64    0.74
   6   2   0    9.25    0.90
   6   2   0   11.63    1.16
  -6   2   0    8.11    1.03
   6   2   0    8.49    0.90
  -6   2   0    8.71    0.65
   6   2   0    8.22    0.70
   6   2   0   10.02    0.89
   6   2   0    8.54    0.92
  -6   2   0    8.09    0.94
  -6   2   0    8.89    0.96
  -6   2   0    8.69    0.62
  -6   2   0    7.98    1.01
  -7  -2   0   22.56    1.53
   7  -2   0   20.27    1.59
  -7  -2   0   23.64    1.59
  -7  -2   0   24.16    1.72
  -7  -2   0   24.85    1.67
  -7  -2   0   24.14    1.70
   7  -2   0   22.36    1.63
   7  -2   0   21.91    1.41
   7  -2   0   23.88    1.39
  -7  -2   0   20.26    1.57
  -7  -2   0   22.76    1.52
  -7  -2   0   20.71    1.69
   7  -2   0   20.92    1.24
   7  -2   0   21.28    1.80
  -7  -2   0   22.10    1.66
   7  -2   0   19.70    1.74
   7  -2   0   23.32    1.70
  -7  -2   0   22.34    1.60
  -7  -2   0   24.66    1.71
   7  -2   0   23.04    1.43
   7  -2   0   20.94    1.34
   7  -2   0   18.97    1.74
  -7   2   0   23.25    1.35
   7   2   0   23.18    1.55
  -7   2   0   20.84    1.60
  -7   2   0   21.59    1.49
   7   2   0   20.28    1.59
   7   2   0   22.03    1.62
   7   2   0   21.48    1.83
   7   2   0   21.99    1.42
   7   2   0   21.78    1.68
  -7   2   0   21.62    1.41
  -7   2   0   22.73    1.32
   7   2   0   22.34    1.63
   7   2   0   22.12    1.64
   7   2   0   22.81    1.55
  -7   2   0   19.94    1.60
  -7   2   0   20.62    1.53
  -7   2   0   20.27    1.65
  -7   2   0   22.61    1.63
   8  -2   0    1.90    0.34
  -8  -2   0    1.20    0.46
  -8  -2   0    1.40    0.54
   8  -2   0    0.86    0.56
   8  -2   0    1.63    0.41
   8  -2   0    1.72    0.28
   8  -2   0    0.66    0.74
   8  -2   0    1.01    0.66
  -8  -2   0    2.11    0.58
   8  -2   0    1.67    0.29
   8  -2   0    1.99    0.58
   8  -2   0    1.66    0.67
   8  -2   0    1.38    0.59
   8  -2   0    1.98    0.40
  -8   2   0    1.09    0.45
  -8   2   0    1.10    0.55
  -8   2   0    1.57    0.31
   8   2   0    2.96    0.71
   8   2   0    3.34    0.70
  -8   2   0    1.70    0.51
   8   2   0    2.78    0.63
   8   2   0    2.59    0.57
  -8   2   0    0.71    0.36
   8   2   0    4.07    0.86
   8   2   0    2.09    0.43
   8   2   0    1.88    0.49
  -8   2   0    1.86    0.62
   8   2   0    2.03    0.55
  -8   2   0    1.81    0.53
  -8   2   0    1.83    0.53
  -9  -2   0    3.50    0.72
   9  -2   0    5.13    0.93
  -9  -2   0    2.86    0.68
   9  -2   0    3.90    0.99
   9  -2   0    5.14    0.47
   9  -2   0    3.78    1.00
   9  -2   0    5.58    0.98
   9  -2   0    5.88    1.10
  -9  -2   0    4.28    0.82
   9  -2   0    5.11    0.86
  -9   2   0    4.02    0.73
   9   2   0    4.28    0.81
  -9   2   0    4.45    0.76
   9   2   0    3.31    0.72
  -9   2   0    4.13    0.85
  -9   2   0    4.04    0.85
  -9   2   0    3.36    0.61
  -9   2   0    5.38    0.92
 -10  -2   0    4.18    0.92
  10  -2   0    7.68    1.22
  10  -2   0    5.76    0.66
 -10  -2   0    7.96    1.17
 -10  -2   0    5.98    1.00
 -10  -2   0    6.52    1.14
  10  -2   0    6.99    1.28
  10  -2   0   10.71    0.87
  10  -2   0    7.07    1.32
  10  -2   0    5.83    1.32
 -10  -2   0    6.55    1.10
 -10  -2   0    7.61    1.06
 -10  -2   0    6.57    1.05
  10  -2   0    5.11    0.96
 -10  -2   0    9.06    1.39
 -10  -2   0    7.45    0.97
 -10  -2   0    6.72    1.09
  10  -2   0    6.65    0.87
  10  -2   0    6.19    1.10
 -10  -2   0    6.62    1.04
  10   2   0    5.78    1.01
 -10   2   0    7.06    0.72
  10   2   0    7.63    1.27
 -10   2   0    5.67    0.96
  10   2   0    8.46    1.46
 -10   2   0    6.86    1.10
  10   2   0    6.16    1.32
  10   2   0    7.68    0.80
 -10   2   0    6.75    1.05
 -10   2   0    6.01    1.10
 -10   2   0    5.43    0.80
 -10   2   0    6.82    0.96
  10   2   0    6.68    1.10
 -10   2   0    5.79    1.07
  10   2   0    9.35    1.32
 -11  -2   0    5.11    0.93
 -11  -2   0    4.04    0.75
 -11  -2   0    3.82    0.94
 -11  -2   0    5.82    1.24
 -11  -2   0    4.70    1.05
  11  -2   0    6.39    1.41
  11  -2   0    7.46    0.86
 -11  -2   0    5.67    1.16
  11  -2   0    5.59    1.12
 -11  -2   0    3.10    0.89
 -11  -2   0    5.09    0.89
  11  -2   0    4.44    1.14
 -11  -2   0    4.25    1.02
  11  -2   0    5.29    1.27
  11  -2   0    5.66    1.09
 -11  -2   0    5.48    1.09
  11  -2   0    5.39    0.82
  11  -2   0    4.46    1.04
 -11  -2   0    3.99    0.94
 -11  -2   0    4.43    0.95
 -11  -2   0    6.03    1.08
  11   2   0    6.48    1.42
 -11   2   0    5.68    1.16
 -11   2   0    5.11    0.98
 -11   2   0    4.65    1.04
  11   2   0    5.66    0.91
 -11   2   0    5.22    0.94
  11   2   0    5.01    1.10
  11   2   0    3.25    1.14
 -11   2   0    3.86    0.74
  11   2   0    4.61    0.63
  11   2   0    4.42    0.97
  11   2   0    2.82    0.99
  11   2   0    5.02    0.74
  11   2   0    3.70    0.74
 -11   2   0    6.72    1.12
  11   2   0    5.36    1.03
 -11   2   0    5.10    0.63
  11   2   0    5.08    1.00
 -11   2   0    3.64    0.87
  12  -2   0    0.92    0.52
 -12  -2   0   -0.43    0.42
  12  -2   0    1.70    0.71
 -12  -2   0    0.18    0.47
 -12  -2   0    0.19    0.59
 -12  -2   0    0.10    0.51
  12  -2   0    0.87    0.56
  12  -2   0    1.65    0.77
 -12  -2   0    0.14    0.48
 -12  -2   0   -0.18    0.56
  12  -2   0    0.13    0.68
 -12  -2   0    0.34    0.50
 -12  -2   0   -0.30    0.38
  12  -2   0    1.74    0.71
  12  -2   0    1.31    0.77
 -12  -2   0    1.07    0.46
 -12  -2   0    0.83    0.50
 -12  -2   0    0.29    0.49
 -12  -2   0    0.50    0.47
 -12  -2   0   -0.17    0.36
 -12  -2   0   -0.74    0.40
  12   2   0    6.43    1.29
  12   2   0    1.44    0.76
  12   2   0    1.36    0.83
  12   2   0    0.36    0.56
 -12   2   0    1.53    0.64
 -12   2   0    0.78    0.55
 -12   2   0    2.29    0.76
 -12   2   0    0.69    0.41
  12   2   0    1.09    0.58
 -12   2   0    0.67    0.51
  12   2   0    0.80    0.46
 -12   2   0    0.57    0.51
  12   2   0    0.86    0.75
  12   2   0    2.94    0.81
 -12   2   0    0.91    0.53
 -12   2   0    0.80    0.57
 -13  -2   0    6.36    1.10
 -13  -2   0    5.75    1.14
  13  -2   0    9.01    1.50
 -13  -2   0   11.51    1.57
 -13  -2   0    6.02    1.14
 -13  -2   0    5.61    0.95
 -13  -2   0    5.58    1.17
 -13  -2   0    5.33    1.24
 -13  -2   0    4.48    1.20
 -13  -2   0    8.65    1.47
  13  -2   0    7.31    1.39
 -13  -2   0    5.89    1.20
  13  -2   0    7.31    1.56
 -13  -2   0    6.70    1.26
  13  -2   0    6.73    1.29
  13  -2   0    7.25    1.52
  13  -2   0    7.70    1.56
 -13  -2   0    6.47    1.29
 -13   2   0    7.12    1.14
 -13   2   0    6.50    1.29
  13   2   0    8.08    1.05
 -13   2   0    7.70    1.39
 -13   2   0    7.71    1.28
  13   2   0    5.92    1.32
  13   2   0    7.97    1.64
  13   2   0    8.08    1.48
  13   2   0    9.56    1.35
  13   2   0    8.02    1.61
  13   2   0    5.27    1.46
  13   2   0    5.21    1.13
  13   2   0    5.61    1.18
 -13   2   0    7.36    1.29
 -13   2   0    7.41    1.32
 -13   2   0    5.16    1.15
 -14  -2   0    7.09    1.33
 -14  -2   0    6.12    1.19
 -14  -2   0    6.39    1.13
 -14  -2   0    6.88    1.35
 -14  -2   0    6.81    1.35
  14  -2   0    5.61    1.48
  14  -2   0    7.46    1.66
  14  -2   0    7.90    1.56
  14  -2   0    4.93    1.42
 -14  -2   0    6.96    1.51
  14  -2   0    6.42    1.35
  14  -2   0    6.44    1.30
 -14  -2   0    7.35    1.37
 -14  -2   0    6.91    1.32
 -14  -2   0    6.39    1.29
 -14  -2   0    6.48    1.02
 -14  -2   0    5.27    1.32
 -14  -2   0    8.15    1.39
  14   2   0    6.89    1.62
 -14   2   0    5.67    1.37
 -14   2   0    4.97    1.13
 -14   2   0    4.61    1.22
  14   2   0    6.42    1.33
 -14   2   0    7.29    1.30
 -14   2   0    5.97    1.23
  14   2   0    6.44    1.28
  14   2   0    7.56    1.53
  14   2   0    6.03    1.48
  14   2   0    7.01    1.78
 -14   2   0    6.38    1.32
 -14   2   0    7.33    1.22
  14   2   0    4.09    1.36
 -15  -2   0    1.05    0.72
 -15  -2   0    2.19    0.82
  15  -2   0    1.46    0.84
 -15  -2   0    0.23    0.70
  15  -2   0    1.66    0.87
 -15  -2   0    0.46    0.72
  15  -2   0    0.92    0.90
  15  -2   0    1.83    1.06
 -15  -2   0    0.26    0.91
 -15  -2   0    0.70    0.69
 -15  -2   0    0.99    0.77
 -15  -2   0    1.27    0.82
 -15  -2   0    2.44    0.89
  15  -2   0   -0.03    0.90
 -15  -2   0    1.19    0.89
  15  -2   0    1.12    0.91
  15   2   0    0.39    0.94
  15   2   0    1.56    1.08
 -15   2   0    1.12    0.89
  15   2   0    1.01    0.92
 -15   2   0    0.00    0.59
  15   2   0   -0.34    0.59
 -15   2   0    1.44    0.81
  15   2   0    1.87    0.93
  15   2   0    0.37    0.93
 -15   2   0    1.13    0.73
  15   2   0   -0.16    0.65
 -15   2   0    0.82    0.69
 -15   2   0   -0.47    0.59
 -15   2   0    1.37    0.85
 -15   2   0    1.42    0.76
   0  -3   0   -0.23    0.15
   0  -3   0   -0.04    0.26
   0  -3   0   -0.18    0.23
   0  -3   0   -0.02    0.17
   0  -3   0    0.06    0.22
   0  -3   0   -0.09    0.17
   0  -3   0    0.12    0.17
   0  -3   0    0.30    0.18
   0  -3   0    0.01    0.23
   0  -3   0    0.03    0.19
   0  -3   0    0.07    0.13
   0  -3   0   -0.04    0.15
   0  -3   0   -0.10    0.22
   0  -3   0    0.04    0.15
   0   3   0    0.14    0.21
   0   3   0    0.07    0.21
   0   3   0    0.11    0.20
   0   3   0    0.06    0.19
   0   3   0    0.40    0.26
   0   3   0    0.10    0.17
   0   3   0    0.06    0.22
   0   3   0   -0.09    0.19
   0   3   0    0.11    0.18
   0   3   0   -0.09    0.19
   0   3   0   -0.11    0.16
   0   3   0    0.09    0.15
   0   3   0    0.05    0.17
   0   3   0    0.36    0.20
   1  -3   0   64.24    3.28
  -1  -3   0   57.99    3.23
   1  -3   0   58.70    3.23
  -1  -3   0   60.55    3.29
   1  -3   0   61.17    3.26
  -1  -3   0   61.44    3.25
   1  -3   0   56.99    3.28
   1  -3   0   63.23    3.26
   1  -3   0   56.11    3.27
  -1  -3   0   58.62    3.26
   1  -3   0   58.27    3.28
   1  -3   0   58.57    3.23
   1  -3   0   69.83    3.22
   1  -3   0   54.76    3.29
   1  -3   0   63.77    3.32
   1  -3   0   53.37    3.21
   1  -3   0   60.48    3.27
   1  -3   0   58.74    3.26
  -1  -3   0   59.67    3.30
  -1  -3   0   60.18    3.28
   1  -3   0   55.28    3.16
  -1  -3   0   58.81    3.33
  -1  -3   0   61.97    3.33
   1  -3   0   61.40    3.26
  -1  -3   0   62.06    3.29
  -1  -3   0   57.27    3.31
  -1  -3   0   58.78    3.28
   1  -3   0   61.96    3.27
   1  -3   0   58.17    3.16
  -1  -3   0   62.30    3.36
  -1  -3   0   59.94    3.27
   1   3   0   62.90    3.28
   1   3   0   59.49    3.28
  -1   3   0   70.45    3.30
  -1   3   0   57.38    3.23
  -1   3   0   68.65    3.30
  -1   3   0   53.76    3.22
   1   3   0   54.92    3.27
  -1   3   0   56.41    3.25
   1   3   0   58.62    3.09
   1   3   0   62.32    3.26
  -1   3   0   66.16    3.21
  -1   3   0   57.23    3.22
  -1   3   0   59.23    3.25
  -1   3   0   54.92    3.25
   1   3   0   54.91    3.25
  -1   3   0   58.20    3.25
  -1   3   0   56.17    3.26
  -1   3   0   57.30    3.28
   1   3   0   58.18    3.31
   1   3   0   62.41    3.26
   1   3   0   61.17    3.27
   1   3   0   57.03    3.29
   1   3   0   59.06    3.33
   1   3   0   59.08    3.32
   1   3   0   61.45    3.32
   1   3   0   56.98    3.29
   1   3   0   58.14    3.24
  -2  -3   0   99.36    5.55
   2  -3   0  122.48    5.53
   2  -3   0  108.23    5.64
   2  -3   0  119.86    5.53
   2  -3   0   96.60    5.46
  -2  -3   0  101.51    5.55
  -2  -3   0   96.83    5.60
   2  -3   0  104.60    5.55
   2  -3   0  109.82    5.51
   2  -3   0   99.55    5.41
   2  -3   0   99.29    5.42
   2  -3   0  122.34    5.58
   2  -3   0  114.32    5.61
  -2  -3   0  104.53    5.64
  -2  -3   0   95.77    5.61
  -2  -3   0  103.56    5.57
  -2  -3   0   98.95    5.54
  -2  -3   0   98.51    5.59
   2  -3   0  102.60    5.39
   2  -3   0  109.98    5.66
   2  -3   0  116.00    5.54
   2  -3   0   98.01    5.64
   2  -3   0  118.73    5.49
  -2  -3   0   98.41    5.53
  -2  -3   0  101.08    5.52
   2  -3   0  117.60    5.66
  -2  -3   0  102.97    5.61
  -2  -3   0  103.08    5.64
   2  -3   0   97.78    5.48
   2  -3   0  104.86    5.58
  -2  -3   0   97.86    5.37
   2   3   0  105.22    5.60
   2   3   0  103.00    5.54
   2   3   0  100.43    5.53
  -2   3   0   98.75    5.56
  -2   3   0  102.80    5.53
  -2   3   0  115.51    5.52
   2   3   0  107.17    5.58
   2   3   0   92.73    5.57
  -2   3   0   97.98    5.44
   2   3   0  100.90    5.54
   2   3   0   97.31    5.55
  -2   3   0  100.79    5.52
  -2   3   0  103.11    5.51
  -2   3   0  103.16    5.57
  -2   3   0  122.09    5.52
   2   3   0  106.86    5.56
   2   3   0  103.34    5.38
  -2   3   0  114.68    5.52
  -2   3   0  100.18    5.56
  -2   3   0  116.92    5.52
   2   3   0  106.59    5.46
   3  -3   0    8.86    0.60
   3  -3   0    7.60    0.66
   3  -3   0    7.57    0.81
   3  -3   0    8.78    0.71
   3  -3   0    8.46    0.71
   3  -3   0    6.23    0.52
  -3  -3   0    7.06    0.75
   3  -3   0    6.24    0.62
   3  -3   0    8.36    0.69
  -3  -3   0    6.31    0.57
   3  -3   0    7.17    0.65
  -3  -3   0    8.30    0.83
  -3  -3   0    6.72    0.83
  -3  -3   0    6.24    0.82
  -3  -3   0    5.91    0.60
   3  -3   0    7.09    0.85
  -3  -3   0    6.66    0.83
   3  -3   0    7.85    0.66
  -3  -3   0    5.75    0.75
  -3  -3   0    8.73    0.97
  -3  -3   0    6.28    0.84
  -3  -3   0    7.64    0.90
   3  -3   0    6.59    0.61
  -3  -3   0    5.91    0.74
   3  -3   0    8.32    0.70
   3  -3   0    6.51    0.54
  -3  -3   0    6.31    0.76
  -3  -3   0    5.31    0.67
   3  -3   0    6.76    0.54
  -3  -3   0    6.76    0.66
  -3   3   0    5.89    0.71
  -3   3   0    7.38    0.69
   3   3   0    6.12    0.75
   3   3   0    6.30    0.57
   3   3   0    6.96    0.59
   3   3   0    8.92    1.01
  -3   3   0    7.27    0.64
   3   3   0    6.29    0.81
   3   3   0    8.62    0.77
   3   3   0    6.85    0.56
  -3   3   0    8.22    0.57
  -3   3   0    8.27    0.66
  -3   3   0    7.98    0.69
  -3   3   0    9.86    0.67
  -3   3   0    6.16    0.54
  -3   3   0    7.41    0.66
  -3   3   0    6.88    0.83
  -3   3   0    8.64    0.66
  -3   3   0    6.50    0.46
  -3   3   0    6.27    0.74
   4  -3   0  104.93    4.87
   4  -3   0   87.58    4.82
   4  -3   0  107.10    4.91
   4  -3   0   87.06    4.98
  -4  -3   0   83.57    4.89
  -4  -3   0   92.93    5.07
  -4  -3   0   90.03    5.10
  -4  -3   0   90.89    4.83
  -4  -3   0   89.92    4.82
   4  -3   0   90.57    5.01
  -4  -3   0   89.70    5.05
   4  -3   0   91.87    5.10
  -4  -3   0   88.71    5.03
  -4  -3   0   83.81    5.06
  -4  -3   0   86.96    5.06
   4  -3   0   89.30    4.77
  -4  -3   0   90.87    4.97
   4  -3   0  104.38    4.77
  -4  -3   0   85.71    5.08
  -4  -3   0   88.80    5.06
   4  -3   0   87.80    4.74
   4  -3   0   90.37    4.91
   4  -3   0   86.94    4.87
  -4  -3   0   91.80    5.00
   4  -3   0   89.36    4.80
  -4  -3   0   92.69    4.97
  -4  -3   0   88.33    5.06
   4  -3   0  110.40    4.96
  -4   3   0   86.32    5.01
   4   3   0   84.64    5.03
  -4   3   0  103.94    4.80
  -4   3   0  108.96    4.75
  -4   3   0   85.34    5.01
   4   3   0   92.64    4.83
  -4   3   0  104.88    4.90
  -4   3   0  106.82    4.81
  -4   3   0   94.40    4.90
  -4   3   0   87.45    4.91
   4   3   0   90.25    4.88
   4   3   0   92.64    5.25
   4   3   0   93.55    4.85
  -4   3   0  103.83    4.90
  -4   3   0   86.34    4.73
   4   3   0   87.19    5.02
   4   3   0   82.70    4.98
  -4   3   0   88.84    5.03
  -4   3   0   88.41    4.99
   5  -3   0  180.40    8.14
  -5  -3   0  162.25    8.48
   5  -3   0  155.06    8.30
  -5  -3   0  157.59    8.44
  -5  -3   0  159.76    8.42
   5  -3   0  184.23    8.37
  -5  -3   0  161.58    8.55
  -5  -3   0  158.58    8.27
   5  -3   0  152.43    8.17
   5  -3   0  159.67    8.30
   5  -3   0  156.65    8.19
   5  -3   0  154.77    8.16
   5  -3   0  167.79    8.27
   5  -3   0  156.13    8.19
  -5  -3   0  153.39    8.55
   5  -3   0  177.58    8.58
   5  -3   0  150.02    8.54
  -5  -3   0  157.60    8.56
  -5  -3   0  156.99    8.52
  -5  -3   0  149.99    8.46
  -5  -3   0  160.73    8.55
  -5  -3   0  158.12    8.54
  -5  -3   0  153.23    8.52
  -5  -3   0  158.98    8.28
  -5  -3   0  162.82    8.61
   5  -3   0  152.29    8.47
  -5  -3   0  157.87    8.48
  -5   3   0  151.54    8.46
   5   3   0  155.81    8.49
  -5   3   0  178.59    8.22
   5   3   0  157.62    8.71
  -5   3   0  173.88    8.16
  -5   3   0  184.84    8.16
  -5   3   0  154.15    8.49
  -5   3   0  152.78    8.49
  -5   3   0  153.59    8.37
   5   3   0  145.47    8.42
  -5   3   0  154.79    8.28
  -5   3   0  180.11    8.19
  -5   3   0  160.06    8.25
   5   3   0  160.48    8.29
  -5   3   0  160.98    8.34
   5   3   0  160.77    8.27
  -5   3   0  175.32    8.27
  -5   3   0  144.53    8.46
   5   3   0  149.14    8.36
   5   3   0  168.59    8.53
  -6  -3   0   34.89    2.39
   6  -3   0   43.34    2.16
  -6  -3   0   36.69    2.24
  -6  -3   0   37.94    2.24
   6  -3   0   38.48    2.14
   6  -3   0   36.28    2.42
  -6  -3   0   34.81    2.40
   6  -3   0   38.09    2.04
  -6  -3   0   34.35    2.29
  -6  -3   0   38.46    2.30
  -6  -3   0   35.31    2.37
   6  -3   0   35.39    2.32
   6  -3   0   33.88    1.99
   6  -3   0   36.20    2.41
   6  -3   0   37.41    2.19
  -6  -3   0   35.28    2.29
  -6  -3   0   35.21    2.37
   6  -3   0   40.60    2.16
   6  -3   0   34.60    1.99
  -6  -3   0   34.88    2.38
   6  -3   0   35.66    2.03
  -6  -3   0   38.44    2.42
  -6  -3   0   35.89    2.37
  -6   3   0   38.02    2.03
   6   3   0   37.31    2.57
   6   3   0   37.65    2.30
  -6   3   0   34.19    2.32
  -6   3   0   34.05    2.12
  -6   3   0   36.32    2.02
   6   3   0   40.52    2.39
   6   3   0   35.22    2.25
   6   3   0   34.84    2.08
   6   3   0   34.40    2.30
   6   3   0   35.04    2.25
  -6   3   0   38.95    2.02
  -6   3   0   35.44    2.22
  -6   3   0   34.07    2.33
  -6   3   0   35.31    2.32
  -6   3   0   35.87    2.32
   7  -3   0   21.10    1.32
  -7  -3   0   17.55    1.37
   7  -3   0   17.73    1.56
  -7  -3   0   20.50    1.58
  -7  -3   0   18.86    1.49
   7  -3   0   24.54    1.53
  -7  -3   0   18.19    1.55
  -7  -3   0   19.70    1.61
   7  -3   0   20.20    1.15
   7  -3   0   17.77    1.62
   7  -3   0   17.96    1.14
  -7  -3   0   19.60    1.49
   7  -3   0   19.26    1.28
   7  -3   0   19.47    1.20
  -7  -3   0   18.19    1.54
   7  -3   0   18.77    1.49
   7  -3   0   19.93    1.30
  -7  -3   0   17.96    1.55
  -7  -3   0   18.27    1.44
   7  -3   0   21.29    1.79
  -7  -3   0   19.38    1.60
  -7  -3   0   20.59    1.59
   7  -3   0   18.46    1.21
  -7   3   0   19.50    1.51
  -7   3   0   19.80    1.17
  -7   3   0   18.24    1.55
   7   3   0   17.97    1.45
  -7   3   0   19.64    1.42
  -7   3   0   18.85    1.32
  -7   3   0   17.59    1.49
  -7   3   0   18.62    1.55
   7   3   0   19.15    1.28
   7   3   0   15.91    1.68
   7   3   0   19.34    1.46
  -7   3   0   18.57    1.12
   7   3   0   19.72    1.52
   7   3   0   18.11    1.47
   7   3   0   19.11    1.46
   7   3   0   18.57    1.70
  -8  -3   0  104.37    5.96
  -8  -3   0  112.79    6.10
   8  -3   0  109.36    5.79
  -8  -3   0  103.56    6.21
  -8  -3   0  110.12    6.20
   8  -3   0  107.06    6.18
  -8  -3   0  110.36    6.18
   8  -3   0  109.31    5.76
  -8  -3   0  107.38    6.13
   8  -3   0  115.26    6.06
   8  -3   0  102.73    6.07
   8  -3   0  112.55    6.43
  -8  -3   0  111.66    6.00
   8  -3   0  107.59    6.28
  -8  -3   0  105.26    6.16
   8  -3   0  103.87    6.30
   8  -3   0  113.24    5.72
   8  -3   0  111.33    5.78
  -8  -3   0  114.63    6.24
  -8  -3   0  110.97    6.05
   8  -3   0  130.80    6.02
  -8  -3   0  110.87    6.08
   8   3   0  109.71    6.46
  -8   3   0  107.66    6.11
  -8   3   0  112.46    5.90
   8   3   0  111.05    6.05
  -8   3   0  106.01    6.16
  -8   3   0  102.40    5.96
  -8   3   0  107.47    5.67
   8   3   0  111.53    5.81
   8   3   0  104.24    5.97
  -8   3   0  110.11    6.15
   8   3   0  103.88    6.05
   8   3   0  106.79    6.12
   8   3   0   99.86    6.01
   8   3   0  108.08    6.11
  -8   3   0   99.18    6.06
   8   3   0  112.59    6.38
  -9  -3   0   29.30    2.23
  -9  -3   0   29.62    2.22
  -9  -3   0   26.43    2.07
  -9  -3   0   28.52    2.17
  -9  -3   0   30.49    2.18
  -9  -3   0   27.38    2.01
   9  -3   0   27.21    2.38
   9  -3   0   30.35    2.42
  -9  -3   0   32.18    2.35
   9  -3   0   28.62    1.79
   9  -3   0   24.76    2.25
   9  -3   0   28.73    1.77
  -9  -3   0   30.06    2.10
   9  -3   0   26.71    2.12
  -9  -3   0   28.76    2.20
   9  -3   0   30.21    2.12
  -9  -3   0   30.12    2.23
   9  -3   0   29.15    2.25
   9  -3   0   31.35    1.85
  -9  -3   0   31.75    2.06
  -9   3   0   27.66    2.14
   9   3   0   26.19    2.02
  -9   3   0   30.30    2.25
   9   3   0   27.51    1.84
   9   3   0   28.56    2.04
  -9   3   0   28.27    2.04
   9   3   0   28.22    2.46
  -9   3   0   30.50    1.71
  -9   3   0   28.76    1.93
   9   3   0   28.16    2.13
  -9   3   0   24.22    2.07
   9   3   0   28.50    2.44
   9   3   0   29.50    2.20
   9   3   0   27.36    2.12
   9   3   0   29.33    2.16
  -9   3   0   29.73    2.21
  10  -3   0    0.02    0.69
 -10  -3   0    0.18    0.46
 -10  -3   0    0.27    0.59
  10  -3   0   -0.31    0.59
  10  -3   0    0.10    0.24
 -10  -3   0   -0.13    0.45
 -10  -3   0    0.28    0.43
 -10  -3   0    0.13    0.47
 -10  -3   0    1.21    0.68
  10  -3   0    0.03    0.46
  10  -3   0    0.54    0.65
 -10  -3   0   -0.25    0.46
 -10  -3   0    0.00    0.49
 -10  -3   0    0.62    0.49
  10  -3   0    0.02    0.52
 -10  -3   0    0.47    0.49
  10  -3   0    0.04    0.30
 -10  -3   0    0.40    0.59
  10  -3   0   -0.17    0.41
  10  -3   0    0.31    0.31
 -10  -3   0   -0.02    0.35
 -10   3   0    0.74    0.65
  10   3   0    0.74    0.48
  10   3   0    0.23    0.49
 -10   3   0    0.47    0.45
 -10   3   0   -0.18    0.39
  10   3   0    0.22    0.52
  10   3   0   -0.44    0.43
 -10   3   0    0.66    0.46
  10   3   0   -0.13    0.61
  10   3   0   -0.10    0.30
  10   3   0    0.16    0.68
  10   3   0   -0.41    0.39
 -10   3   0    0.23    0.23
 -10   3   0    0.20    0.34
  10   3   0   -0.33    0.67
 -10   3   0   -0.10    0.44
 -11  -3   0   30.03    2.42
 -11  -3   0   25.84    2.25
 -11  -3   0   29.90    2.29
  11  -3   0   31.91    1.94
  11  -3   0   27.62    2.58
 -11  -3   0   32.03    2.29
 -11  -3   0   31.17    2.19
 -11  -3   0   26.01    2.22
 -11  -3   0   27.89    2.43
  11  -3   0   28.78    2.35
 -11  -3   0   26.44    2.31
  11  -3   0   27.30    2.37
  11  -3   0   30.36    2.32
 -11  -3   0   26.29    2.34
 -11  -3   0   29.86    2.11
  11  -3   0   28.15    2.60
 -11  -3   0   28.52    2.10
  11  -3   0   28.44    2.56
 -11  -3   0   30.13    2.43
  11  -3   0   32.02    2.01
 -11  -3   0   29.83    2.38
 -11   3   0   31.10    2.36
  11   3   0   29.20    2.36
 -11   3   0   26.52    2.27
  11   3   0   28.22    1.95
  11   3   0   32.33    1.97
 -11   3   0   28.54    2.40
 -11   3   0   30.05    2.38
  11   3   0   29.10    2.64
  11   3   0   33.02    2.21
 -11   3   0   31.07    2.24
  11   3   0   28.86    2.16
  11   3   0   30.89    2.72
 -11   3   0   28.67    2.11
  11   3   0   26.86    2.32
  11   3   0   29.16    2.38
  11   3   0   31.90    2.38
 -12  -3   0   41.36    3.00
 -12  -3   0   42.70    2.97
 -12  -3   0   39.65    2.92
 -12  -3   0   39.28    3.06
 -12  -3   0   41.53    3.13
 -12  -3   0   39.21    2.84
  12  -3   0   38.68    3.35
  12  -3   0   41.07    3.39
  12  -3   0   43.70    3.14
 -12  -3   0   43.02    3.11
 -12  -3   0   37.40    2.72
  12  -3   0   40.99    3.05
  12  -3   0   41.61    3.30
 -12  -3   0   45.30    3.20
 -12  -3   0   44.02    2.97
  12  -3   0   41.76    3.19
 -12  -3   0   41.94    2.99
 -12  -3   0   43.41    3.27
 -12  -3   0   47.09    3.19
  12   3   0   45.01    3.58
  12   3   0   44.37    2.86
 -12   3   0   44.73    2.97
  12   3   0   42.17    2.84
  12   3   0   43.04    3.36
 -12   3   0   42.58    3.20
  12   3   0   40.69    3.05
 -12   3   0   42.79    3.09
 -12   3   0   43.55    2.87
  12   3   0   42.76    3.49
  12   3   0   42.01    3.15
 -12   3   0   40.72    3.07
  12   3   0   44.13    2.68
 -12   3   0   45.47    3.12
  12   3   0   43.90    3.06
  12   3   0   43.93    3.13
  13  -3   0    7.68    1.39
  13  -3   0    3.97    1.09
 -13  -3   0    6.82    1.30
 -13  -3   0    8.06    1.22
 -13  -3   0    6.53    1.30
  13  -3   0    7.02    1.52
  13  -3   0    8.66    1.44
 -13  -3   0    9.21    1.57
 -13  -3   0    8.03    1.52
 -13  -3   0    4.99    1.18
 -13  -3   0    6.56    1.04
 -13  -3   0    7.66    1.35
 -13  -3   0    6.20    1.13
  13  -3   0    5.77    1.47
  13  -3   0    9.46    1.72
 -13  -3   0    7.95    1.39
 -13  -3   0    6.08    1.34
 -13  -3   0    7.43    1.46
  13   3   0    6.33    1.28
 -13   3   0    5.72    1.06
  13   3   0    7.66    1.43
 -13   3   0    6.38    1.19
 -13   3   0    7.04    1.41
  13   3   0    6.80    1.38
 -13   3   0    6.45    1.38
 -13   3   0    7.30    1.32
  13   3   0    7.71    1.66
  13   3   0    9.76    1.97
  13   3   0    7.64    1.11
  13   3   0    7.62    1.33
 -13   3   0    6.97    1.28
  13   3   0    7.08    1.58
 -14  -3   0    7.70    1.50
 -14  -3   0    8.06    1.41
 -14  -3   0    7.04    1.33
 -14  -3   0    7.52    1.40
 -14  -3   0    6.24    1.37
 -14  -3   0    9.31    1.52
  14  -3   0    8.59    1.70
  14  -3   0    6.91    1.42
 -14  -3   0    7.80    1.18
 -14  -3   0    7.67    1.55
 -14  -3   0    8.13    1.36
  14  -3   0    5.91    1.52
 -14  -3   0    7.90    1.43
 -14  -3   0    8.98    1.55
  14  -3   0    8.34    1.54
  14  -3   0    8.89    1.54
 -14  -3   0    9.83    1.59
  14  -3   0    8.30    1.82
 -14  -3   0    8.65    1.72
  14   3   0    6.85    1.35
  14   3   0    8.68    1.90
  14   3   0    9.81    1.73
 -14   3   0    7.93    1.48
  14   3   0    6.57    1.74
  14   3   0    7.19    1.42
 -14   3   0    9.54    1.58
 -14   3   0    8.51    1.55
 -14   3   0    7.03    1.33
 -14   3   0    9.10    1.67
 -14   3   0    8.12    1.56
  14   3   0    7.82    1.51
 -14   3   0    9.51    1.60
  14   3   0    9.60    1.62
  14   3   0    9.12    1.77
   0  -4   0   73.92    3.97
   0  -4   0   75.26    4.03
   0  -4   0   69.99    4.10
   0  -4   0   71.79    4.11
   0  -4   0   74.36    4.12
   0  -4   0   73.70    4.12
   0  -4   0   72.59    4.05
   0  -4   0   72.59    4.05
   0  -4   0   77.02    3.99
   0  -4   0   74.18    4.10
   0  -4   0   75.28    4.17
   0   4   0   74.13    4.00
   0   4   0   72.37    4.08
   0   4   0   81.71    4.10
   0   4   0   71.66    4.08
   0   4   0   71.20    4.10
   1  -4   0   51.84    2.69
   1  -4   0   45.33    2.73
   1  -4   0   46.54    2.72
   1  -4   0   54.11    2.84
  -1  -4   0   46.02    2.78
  -1  -4   0   48.54    2.77
   1  -4   0   47.66    2.81
   1  -4   0   41.75    2.78
   1  -4   0   49.74    2.78
  -1  -4   0   49.60    2.81
  -1  -4   0   47.59    2.86
  -1  -4   0   48.47    2.81
  -1  -4   0   48.73    2.86
  -1  -4   0   46.95    2.83
   1  -4   0   53.32    2.88
   1  -4   0   51.17    2.82
  -1  -4   0   51.51    2.76
   1  -4   0   46.54    2.83
   1  -4   0   48.10    2.68
   1  -4   0   48.18    2.77
  -1  -4   0   48.74    2.89
  -1  -4   0   47.63    2.88
   1  -4   0   47.32    2.84
  -1   4   0   42.97    2.76
  -1   4   0   52.73    2.81
   1   4   0   46.67    2.77
   1   4   0   47.98    2.77
   1   4   0   46.59    2.81
  -1   4   0   46.08    2.79
   1   4   0   50.24    2.83
   1   4   0   48.40    2.85
  -1   4   0   46.57    2.82
   1   4   0   45.50    2.79
  -1   4   0   46.54    2.78
  -1   4   0   43.03    2.72
   2  -4   0    9.01    0.82
  -2  -4   0   13.11    0.98
   2  -4   0   10.41    0.98
   2  -4   0    7.03    0.63
   2  -4   0   10.63    0.96
  -2  -4   0    8.53    1.02
   2  -4   0    8.70    0.77
   2  -4   0   10.40    0.93
   2  -4   0    9.79    0.90
   2  -4   0    9.56    0.90
  -2  -4   0    9.82    0.86
   2  -4   0    9.25    0.84
  -2  -4   0   10.13    0.90
   2  -4   0    9.82    0.90
  -2  -4   0    7.70    0.88
  -2  -4   0    9.57    1.15
   2  -4   0    9.74    0.73
  -2  -4   0    9.69    1.13
   2  -4   0   10.66    0.81
  -2  -4   0   11.14    0.92
  -2  -4   0    9.39    0.63
   2  -4   0    9.26    0.72
   2  -4   0   11.78    0.93
   2  -4   0    9.37    0.86
  -2  -4   0   10.31    1.07
  -2  -4   0    9.31    1.08
   2   4   0    8.14    1.01
  -2   4   0   10.70    0.81
  -2   4   0    9.03    0.88
  -2   4   0    9.90    0.90
   2   4   0    9.90    0.93
  -2   4   0   10.69    0.92
  -2   4   0    9.59    0.90
   2   4   0   10.59    0.89
   2   4   0    9.56    0.93
  -2   4   0    9.46    0.90
   2   4   0    9.53    0.88
   2   4   0    8.93    0.75
  -2   4   0    9.42    0.97
   2   4   0    9.79    0.69
   2   4   0    9.30    0.72
  -2   4   0    8.80    0.80
  -3  -4   0   15.01    1.25
   3  -4   0   17.43    1.08
   3  -4   0   14.12    1.17
  -3  -4   0   13.67    0.94
  -3  -4   0   14.16    1.15
   3  -4   0   14.09    1.02
   3  -4   0   18.19    1.16
   3  -4   0   17.04    1.19
  -3  -4   0   14.74    1.31
   3  -4   0   13.26    0.96
  -3  -4   0   11.85    1.23
   3  -4   0   18.45    1.15
   3  -4   0   18.25    1.15
   3  -4   0   14.99    0.97
   3  -4   0   14.60    1.20
  -3  -4   0   16.37    1.17
  -3  -4   0   15.37    1.23
   3  -4   0   16.60    0.96
  -3  -4   0   14.52    1.16
  -3  -4   0   13.13    1.27
  -3  -4   0   17.74    1.28
   3  -4   0   13.02    1.03
  -3  -4   0   20.56    1.30
   3  -4   0   16.33    1.15
   3  -4   0   15.21    1.24
  -3  -4   0   12.58    1.29
   3  -4   0   14.38    1.09
  -3  -4   0   14.26    1.17
  -3   4   0   17.51    1.12
  -3   4   0   13.90    0.88
   3   4   0   13.66    1.27
   3   4   0   14.00    1.11
  -3   4   0   17.62    1.14
  -3   4   0   14.98    1.10
  -3   4   0   13.23    1.15
   3   4   0   15.94    1.05
   3   4   0   17.38    0.98
  -3   4   0   16.78    1.15
  -3   4   0   12.96    1.01
  -3   4   0   14.94    1.20
   3   4   0   13.77    1.19
  -3   4   0   15.34    1.16
   3   4   0   15.68    1.20
  -4  -4   0   27.69    1.89
   4  -4   0   31.45    1.56
  -4  -4   0   25.37    1.93
   4  -4   0   25.02    1.65
  -4  -4   0   25.79    1.71
   4  -4   0   24.45    1.56
   4  -4   0   25.89    1.84
   4  -4   0   33.04    1.82
  -4  -4   0   26.81    1.96
   4  -4   0   26.78    1.61
  -4  -4   0   26.20    1.79
   4  -4   0   28.20    1.60
   4  -4   0   35.43    1.83
   4  -4   0   34.32    1.66
   4  -4   0   31.35    1.81
  -4  -4   0   28.17    1.93
  -4  -4   0   27.12    1.94
  -4  -4   0   29.00    2.00
  -4  -4   0   25.46    1.92
  -4  -4   0   27.96    1.92
  -4  -4   0   28.00    1.85
  -4  -4   0   25.84    1.84
  -4  -4   0   25.71    1.79
   4  -4   0   27.84    1.72
   4  -4   0   32.95    1.74
   4  -4   0   25.94    1.90
  -4   4   0   33.29    1.74
   4   4   0   24.46    1.81
   4   4   0   29.36    1.69
  -4   4   0   25.22    1.87
   4   4   0   29.57    1.90
   4   4   0   24.30    1.90
  -4   4   0   25.52    1.76
  -4   4   0   23.73    1.80
  -4   4   0   25.86    1.50
   4   4   0   29.67    2.15
   4   4   0   27.18    1.60
  -4   4   0   25.84    1.83
   4   4   0   27.18    1.85
  -4   4   0   30.41    1.79
   5  -4   0    0.19    0.23
   5  -4   0   -0.21    0.32
   5  -4   0   -0.12    0.26
   5  -4   0    0.18    0.14
   5  -4   0   -0.07    0.24
   5  -4   0    0.60    0.34
  -5  -4   0    1.13    0.36
   5  -4   0    0.13    0.19
   5  -4   0   -0.89    0.25
  -5  -4   0    1.22    0.49
  -5  -4   0    0.09    0.44
   5  -4   0   -0.76    0.36
   5  -4   0   -0.30    0.22
   5  -4   0    0.15    0.20
   5  -4   0    0.43    0.19
  -5   4   0   -0.17    0.28
  -5   4   0   -0.62    0.22
   5   4   0    1.43    0.44
  -5   4   0   -0.07    0.27
  -5   4   0    0.10    0.27
  -5   4   0    0.05    0.27
  -5   4   0    0.28    0.42
  -5   4   0    0.14    0.19
  -5   4   0    0.08    0.28
   5   4   0    1.95    0.61
  -5   4   0   -0.51    0.24
  -5   4   0   -0.05    0.26
   5   4   0    0.38    0.22
  -5   4   0   -0.31    0.24
   5   4   0   -0.11    0.43
   6  -4   0   12.51    1.35
   6  -4   0   14.36    1.02
  -6  -4   0   23.21    1.64
   6  -4   0   14.35    1.12
   6  -4   0   14.47    0.98
  -6  -4   0   17.72    1.40
   6  -4   0   15.59    1.36
  -6  -4   0   22.48    1.57
   6  -4   0   15.99    1.16
  -6  -4   0   19.07    1.55
   6  -4   0   18.41    1.21
   6  -4   0   16.70    1.43
   6  -4   0   16.36    1.22
  -6  -4   0   22.11    1.64
  -6  -4   0   22.95    1.57
  -6  -4   0   21.46    1.54
  -6  -4   0   24.35    1.61
  -6  -4   0   15.29    1.29
   6  -4   0   14.56    1.16
  -6   4   0   14.34    1.31
  -6   4   0   15.80    1.25
  -6   4   0   17.30    1.03
  -6   4   0   15.96    1.06
  -6   4   0   15.41    1.00
   6   4   0   17.49    1.16
   6   4   0   19.68    1.52
  -6   4   0   14.47    1.39
   6   4   0   19.42    1.68
  -6   4   0   16.95    1.06
  -6   4   0   14.06    1.36
   6   4   0   20.96    1.50
  -6   4   0   16.61    1.39
  -6   4   0   15.53    1.13
  -6   4   0   16.29    1.15
  -7  -4   0   19.23    1.62
   7  -4   0   23.07    1.40
  -7  -4   0   17.37    1.53
   7  -4   0   18.90    1.21
  -7  -4   0   19.94    1.66
  -7  -4   0   18.46    1.49
  -7  -4   0   19.43    1.48
  -7  -4   0   17.80    1.40
  -7  -4   0   17.06    1.55
   7  -4   0   16.34    1.55
   7  -4   0   17.10    1.28
   7  -4   0   17.52    1.11
  -7  -4   0   15.94    1.56
   7  -4   0   19.29    1.60
   7  -4   0   18.23    1.10
   7  -4   0   15.69    1.67
   7  -4   0   17.27    1.26
   7  -4   0   17.51    1.49
  -7  -4   0   16.52    1.48
  -7  -4   0   20.47    1.68
  -7  -4   0   16.70    1.53
  -7   4   0   18.59    1.14
   7   4   0   17.53    1.56
  -7   4   0   16.98    1.15
  -7   4   0   12.25    1.47
   7   4   0   17.43    1.51
   7   4   0   17.36    1.65
  -7   4   0   17.68    1.40
   7   4   0   17.11    1.23
  -7   4   0   18.60    1.52
   7   4   0   17.39    1.38
  -7   4   0   17.66    1.17
  -7   4   0   18.17    1.52
   7   4   0   18.79    1.50
  -7   4   0   15.67    1.52
   7   4   0   18.39    1.76
   8  -4   0    4.25    1.10
  -8  -4   0    3.37    0.76
  -8  -4   0    2.85    0.66
   8  -4   0    3.60    0.77
   8  -4   0    2.16    0.72
   8  -4   0    1.70    0.44
  -8  -4   0    3.63    0.87
   8  -4   0    3.04    0.56
   8  -4   0    3.33    0.69
   8  -4   0    2.97    0.84
   8  -4   0    2.06    0.82
   8  -4   0    2.85    0.53
  -8   4   0    3.29    0.57
  -8   4   0    2.87    0.85
   8   4   0    3.63    0.75
  -8   4   0    4.10    0.80
  -8   4   0    2.36    0.39
  -8   4   0    4.66    0.80
  -8   4   0    2.92    0.75
  -8   4   0    3.20    0.76
   9  -4   0    5.76    0.76
  -9  -4   0    6.42    1.07
   9  -4   0    5.96    1.19
  -9  -4   0    4.60    0.99
  -9  -4   0    3.84    0.93
  -9  -4   0    9.52    1.29
   9  -4   0    5.77    1.00
  -9  -4   0    5.21    0.99
   9  -4   0    6.49    0.99
  -9  -4   0    4.69    0.90
   9  -4   0    5.62    1.18
   9  -4   0    7.11    0.70
   9  -4   0    5.87    1.27
   9  -4   0    4.51    1.00
   9  -4   0    7.25    0.79
  -9  -4   0    5.66    1.12
  -9   4   0    6.51    1.11
  -9   4   0    5.86    0.96
   9   4   0    5.96    1.05
  -9   4   0    7.62    1.11
  -9   4   0    6.91    1.24
  -9   4   0    4.95    0.96
  -9   4   0    9.18    0.67
  -9   4   0    5.89    0.81
  10  -4   0   12.97    1.76
 -10  -4   0   12.85    1.71
  10  -4   0   10.54    0.96
  10  -4   0    9.11    1.67
 -10  -4   0   13.58    1.69
  10  -4   0    9.70    1.02
 -10  -4   0   13.55    1.69
 -10  -4   0   11.79    1.65
  10  -4   0    9.37    1.35
 -10  -4   0   10.71    1.31
 -10  -4   0    9.92    1.33
  10  -4   0    9.29    1.46
 -10  -4   0   10.35    1.55
  10  -4   0   11.86    1.84
 -10  -4   0   14.49    1.79
 -10  -4   0   12.41    1.55
 -10  -4   0   10.17    1.53
  10  -4   0   13.94    1.58
 -10  -4   0   10.71    1.37
 -10   4   0   11.34    1.07
  10   4   0   11.54    1.75
  10   4   0    9.69    1.46
  10   4   0   13.97    2.03
  10   4   0    8.88    1.27
  10   4   0   14.08    1.71
  10   4   0    9.99    1.37
 -10   4   0   11.24    1.41
  10   4   0   11.38    1.39
 -10   4   0   13.86    1.82
 -10   4   0    8.33    1.27
 -10   4   0    9.52    1.43
  10   4   0   11.65    1.04
 -10   4   0    9.05    1.35
 -11  -4   0    5.84    1.24
 -11  -4   0    4.21    1.09
 -11  -4   0    4.94    1.15
  11  -4   0    3.95    1.02
 -11  -4   0    4.74    1.10
 -11  -4   0    2.86    0.97
  11  -4   0    3.98    0.97
 -11  -4   0    3.32    0.90
 -11  -4   0    4.46    1.01
  11  -4   0    4.15    1.32
 -11  -4   0    4.68    1.11
 -11  -4   0    4.10    0.99
  11  -4   0    3.31    1.13
  11  -4   0    3.70    0.94
 -11  -4   0    4.58    0.87
 -11  -4   0    4.15    1.08
  11  -4   0    4.09    1.16
 -11  -4   0    3.72    0.96
  11   4   0    4.49    0.92
  11   4   0    3.53    0.99
 -11   4   0    5.43    1.15
 -11   4   0    4.80    0.80
  11   4   0    5.54    0.76
  11   4   0    3.60    1.00
  11   4   0    5.05    1.35
  11   4   0    5.20    1.03
 -11   4   0    3.41    0.88
 -11   4   0    3.72    0.92
 -11   4   0    2.96    0.96
  11   4   0    6.37    1.32
 -11   4   0    3.36    0.82
  11   4   0    3.17    1.18
  12  -4   0   -0.02    0.64
  12  -4   0   -0.44    0.77
  12  -4   0    0.85    0.67
 -12  -4   0   -0.21    0.54
 -12  -4   0    0.27    0.43
  12  -4   0    0.42    0.60
 -12  -4   0    0.62    0.64
 -12  -4   0    1.03    0.61
  12  -4   0   -0.17    0.57
 -12  -4   0    0.42    0.58
 -12  -4   0    1.35    0.70
 -12  -4   0    0.61    0.49
 -12  -4   0    0.60    0.65
 -12  -4   0    0.53    0.70
 -12  -4   0   -0.31    0.61
 -12  -4   0   -0.60    0.45
 -12  -4   0   -0.18    0.40
 -12  -4   0   -0.45    0.55
  12  -4   0    0.62    0.60
 -12   4   0    0.92    0.69
 -12   4   0    0.87    0.67
 -12   4   0   -0.33    0.44
  12   4   0    1.39    0.71
  12   4   0    1.04    0.60
  12   4   0    2.75    1.10
 -12   4   0    0.44    0.53
  12   4   0    0.67    0.64
 -12   4   0    0.96    0.63
  12   4   0    1.39    0.83
 -12   4   0    0.86    0.50
  12   4   0    0.25    0.58
  12   4   0    0.51    0.79
  12   4   0    0.59    0.59
 -13  -4   0   21.02    2.42
 -13  -4   0   15.03    1.54
 -13  -4   0   17.28    2.15
  13  -4   0   14.09    2.32
 -13  -4   0   18.44    2.08
 -13  -4   0   15.07    2.18
 -13  -4   0   19.04    1.92
 -13  -4   0   15.14    1.72
 -13  -4   0   15.39    2.16
 -13  -4   0   17.70    2.03
  13  -4   0   19.33    2.41
 -13  -4   0   14.95    2.05
  13  -4   0   16.64    2.09
 -13  -4   0   17.64    2.02
  13  -4   0   15.61    2.19
 -13  -4   0   18.15    2.15
  13  -4   0   17.40    2.51
 -13  -4   0   11.80    1.77
 -13   4   0   13.87    1.92
 -13   4   0   14.43    1.89
  13   4   0   18.56    2.02
  13   4   0   17.17    2.18
 -13   4   0   14.88    1.95
  13   4   0   17.85    2.66
  13   4   0   19.80    2.61
  13   4   0   16.28    2.03
  13   4   0   13.93    1.93
 -13   4   0   15.65    2.20
 -13   4   0   15.47    2.14
  13   4   0   15.59    1.76
  13   4   0   17.87    2.50
 -14  -4   0    4.46    1.20
 -14  -4   0    5.77    1.37
 -14  -4   0    4.63    1.22
  14  -4   0    6.05    1.52
 -14  -4   0    4.23    1.08
 -14  -4   0    3.21    1.09
 -14  -4   0    4.82    1.34
 -14  -4   0    3.91    1.17
  14  -4   0    4.28    1.40
  14  -4   0    5.87    1.31
  14  -4   0    3.89    1.15
 -14  -4   0    3.39    1.05
 -14  -4   0    3.67    0.88
 -14  -4   0    4.39    1.32
  14  -4   0    5.71    1.58
 -14  -4   0    5.32    1.32
  14   4   0    4.61    1.46
 -14   4   0    3.97    1.13
  14   4   0    4.87    1.18
 -14   4   0    3.67    1.05
 -14   4   0    4.27    1.27
  14   4   0    4.98    1.33
 -14   4   0    4.02    1.21
  14   4   0    1.39    1.15
  14   4   0    4.36    1.22
 -14   4   0    4.73    1.11
  14   4   0    4.80    1.44
   0  -5   0    0.04    0.29
   0  -5   0   -0.34    0.35
   0  -5   0   -0.38    0.25
   0  -5   0   -1.27    0.31
   0  -5   0   -0.59    0.31
   0  -5   0   -0.62    0.31
   0  -5   0    0.20    0.24
   0  -5   0    0.43    0.35
   0  -5   0   -0.33    0.22
   0  -5   0    0.17    0.27
   0  -5   0    0.05    0.21
   0   5   0   -0.29    0.22
   0   5   0    0.20    0.30
   0   5   0   -0.44    0.28
   0   5   0   -0.13    0.26
   0   5   0   -0.46    0.36
   1  -5   0    9.38    0.87
   1  -5   0   10.12    0.96
  -1  -5   0    8.24    1.02
  -1  -5   0   11.93    1.26
  -1  -5   0   10.70    0.92
   1  -5   0   11.61    0.87
  -1  -5   0   11.81    1.03
  -1  -5   0    8.22    1.13
   1  -5   0    8.43    1.04
   1  -5   0   11.10    0.95
   1  -5   0    9.53    1.15
  -1  -5   0   10.90    0.99
   1  -5   0   10.31    1.12
  -1  -5   0   12.84    1.10
   1  -5   0   11.67    1.04
   1  -5   0   10.10    0.83
   1  -5   0    9.03    1.07
  -1  -5   0   10.55    0.98
  -1  -5   0    9.64    0.87
  -1  -5   0   12.42    1.30
   1  -5   0   10.40    1.02
  -1  -5   0   11.98    1.26
   1  -5   0   10.24    1.03
   1  -5   0   11.08    1.04
   1   5   0   10.67    1.15
  -1   5   0   10.81    1.04
   1   5   0    9.93    0.94
   1   5   0   10.20    0.98
  -1   5   0   11.26    1.04
  -1   5   0   11.15    0.99
  -1   5   0    9.92    1.12
  -1   5   0   10.12    0.98
   1   5   0   10.51    1.11
   1   5   0    9.62    1.16
   2  -5   0   36.19    2.24
   2  -5   0   33.62    2.29
   2  -5   0   38.78    2.25
  -2  -5   0   34.52    2.38
  -2  -5   0   35.71    2.27
  -2  -5   0   33.98    2.24
  -2  -5   0   33.90    2.35
  -2  -5   0   34.33    2.33
   2  -5   0   34.12    2.17
  -2  -5   0   33.97    2.29
   2  -5   0   36.85    2.35
  -2  -5   0   32.54    2.29
  -2  -5   0   36.94    2.26
   2  -5   0   38.32    2.24
   2  -5   0   35.29    2.05
   2  -5   0   35.77    2.28
   2  -5   0   34.31    2.16
  -2  -5   0   36.06    2.27
   2  -5   0   36.11    2.29
  -2  -5   0   36.24    2.22
  -2   5   0   33.80    2.24
  -2   5   0   35.94    2.27
   2   5   0   35.33    2.10
   2   5   0   32.23    2.22
   2   5   0   33.80    2.27
  -2   5   0   33.20    2.22
   2   5   0   35.11    1.93
   2   5   0   34.69    2.33
  -2   5   0   35.04    2.21
  -2   5   0   31.78    2.22
   2   5   0   35.93    2.24
   2   5   0   37.80    2.34
   3  -5   0    4.13    0.69
   3  -5   0    4.09    0.74
   3  -5   0    4.43    0.66
  -3  -5   0    3.29    0.62
  -3  -5   0    4.07    0.68
   3  -5   0    4.45    0.75
   3  -5   0    4.18    0.70
   3  -5   0    4.29    0.51
   3  -5   0    4.53    0.51
  -3  -5   0    3.17    0.79
   3  -5   0    5.15    0.74
  -3  -5   0    3.74    0.84
  -3  -5   0    5.24    0.75
   3  -5   0    4.29    0.74
  -3  -5   0    3.45    0.66
   3  -5   0    4.08    0.52
  -3  -5   0    5.19    0.89
  -3  -5   0    5.03    0.87
  -3  -5   0    4.18    0.87
   3  -5   0    5.21    0.69
   3   5   0    3.61    0.79
  -3   5   0    4.18    0.67
   3   5   0    4.85    0.80
   3   5   0    4.78    0.60
   3   5   0    4.69    0.72
  -3   5   0    5.99    0.72
  -3   5   0    4.25    0.72
  -3   5   0    4.50    0.70
  -3   5   0    3.91    0.66
   3   5   0    5.32    0.81
  -3   5   0    3.43    0.70
   4  -5   0    8.05    0.78
   4  -5   0    8.46    0.92
  -4  -5   0    9.94    1.17
   4  -5   0    8.46    0.69
   4  -5   0    6.68    0.96
  -4  -5   0   11.18    1.26
   4  -5   0   10.14    0.65
   4  -5   0    9.75    1.02
   4  -5   0    9.71    1.07
   4  -5   0    8.22    1.11
   4  -5   0    9.07    0.92
   4  -5   0    9.00    1.00
   4  -5   0    8.85    0.93
  -4  -5   0    7.43    0.95
  -4  -5   0    9.15    1.04
  -4  -5   0    9.81    1.22
   4   5   0    9.94    1.10
  -4   5   0    7.81    0.99
  -4   5   0    8.84    0.93
  -4   5   0    8.52    0.96
   4   5   0    8.64    0.77
  -4   5   0    8.20    1.00
  -4   5   0    7.82    0.57
   4   5   0    6.28    1.05
   4   5   0    8.56    1.36
  -4   5   0    6.68    0.94
   5  -5   0   40.64    2.43
   5  -5   0   49.35    2.60
  -5  -5   0   39.65    2.79
  -5  -5   0   40.23    2.71
  -5  -5   0   42.07    2.71
  -5  -5   0   41.82    2.81
  -5  -5   0   43.07    2.74
   5  -5   0   38.26    2.44
   5  -5   0   38.99    2.33
   5  -5   0   43.45    2.56
  -5  -5   0   40.11    2.65
  -5  -5   0   40.61    2.74
  -5  -5   0   42.03    2.68
   5  -5   0   36.13    2.70
   5  -5   0   43.08    2.34
   5  -5   0   38.05    2.63
  -5  -5   0   39.86    2.57
  -5  -5   0   37.83    2.61
  -5  -5   0   40.22    2.72
   5  -5   0   35.29    2.18
   5  -5   0   47.58    2.57
  -5  -5   0   45.66    2.64
   5  -5   0   41.88    2.21
  -5  -5   0   39.95    2.76
  -5   5   0   47.23    2.44
   5   5   0   36.28    2.89
  -5   5   0   44.48    2.60
   5   5   0   37.40    2.38
   5   5   0   43.26    2.33
   5   5   0   45.92    2.65
  -5   5   0   41.30    2.69
   5   5   0   38.45    2.64
  -5   5   0   42.58    2.68
   5   5   0   39.23    2.75
   5   5   0   40.30    2.64
  -5   5   0   40.37    2.67
  -5   5   0   42.11    2.52
  -6  -5   0    5.85    0.95
  -6  -5   0    2.89    0.66
   6  -5   0    4.17    0.47
   6  -5   0    4.35    0.71
  -6  -5   0    3.66    0.85
  -6  -5   0    4.56    0.93
  -6  -5   0    3.02    0.73
  -6  -5   0    3.61    0.80
   6  -5   0    4.48    0.65
  -6  -5   0    4.36    0.86
  -6  -5   0    4.47    0.90
   6  -5   0    2.71    0.55
   6  -5   0    3.50    0.66
   6  -5   0    4.81    0.82
   6  -5   0    3.55    0.76
  -6  -5   0    3.22    0.79
  -6  -5   0    5.91    0.94
   6  -5   0    3.81    0.54
  -6  -5   0    5.01    0.77
  -6  -5   0    5.79    1.09
  -6  -5   0    3.17    0.75
   6  -5   0    2.81    0.75
  -6   5   0    4.26    0.78
   6   5   0    2.68    0.49
   6   5   0    3.51    0.77
  -6   5   0    3.87    0.45
  -6   5   0    3.48    0.80
   6   5   0    3.62    0.77
  -6   5   0    2.53    0.55
  -6   5   0    4.01    0.77
  -6   5   0    3.90    0.53
   6   5   0    4.16    0.86
  -6   5   0    3.99    0.68
   6   5   0    3.34    0.95
   6   5   0    3.86    0.86
  -6   5   0    1.60    0.59
   6   5   0    4.47    0.57
   7  -5   0    0.37    0.47
   7  -5   0   -0.16    0.43
  -7  -5   0    0.82    0.50
   7  -5   0   -0.36    0.33
   7  -5   0    0.31    0.32
  -7  -5   0    0.96    0.44
  -7  -5   0    1.52    0.60
   7  -5   0    0.37    0.42
  -7  -5   0    0.19    0.39
   7  -5   0    0.62    0.38
  -7  -5   0    0.72    0.47
  -7  -5   0    3.46    0.72
  -7  -5   0   -0.12    0.41
  -7  -5   0    2.36    0.62
  -7  -5   0    0.18    0.49
   7  -5   0    0.04    0.32
  -7  -5   0    1.18    0.50
  -7   5   0    0.00    0.36
   7   5   0    0.75    0.58
   7   5   0    0.50    0.44
  -7   5   0    0.11    0.28
  -7   5   0    0.14    0.20
  -7   5   0    0.24    0.45
   7   5   0   -0.20    0.39
   7   5   0    4.04    0.96
   7   5   0    1.85    0.60
   7   5   0    0.82    0.33
  -7   5   0   -0.44    0.30
  -7   5   0    0.41    0.37
  -7   5   0   -0.30    0.44
  -8  -5   0   18.76    2.06
  -8  -5   0   18.06    2.04
   8  -5   0   18.86    1.35
   8  -5   0   16.94    1.79
   8  -5   0   20.95    1.40
  -8  -5   0   20.14    1.83
  -8  -5   0   17.85    1.98
   8  -5   0   15.53    1.84
  -8  -5   0   18.65    1.58
  -8  -5   0   21.71    1.77
   8  -5   0   16.88    1.36
   8  -5   0   15.61    1.27
   8  -5   0   19.93    1.68
  -8  -5   0   22.88    1.62
  -8  -5   0   19.31    1.93
   8  -5   0   18.75    1.65
  -8  -5   0   17.06    1.71
   8  -5   0   16.52    2.17
  -8  -5   0   17.24    1.60
  -8  -5   0   23.68    1.83
  -8  -5   0   14.65    1.76
  -8   5   0   17.57    1.49
   8   5   0   17.95    1.32
  -8   5   0   16.46    1.60
  -8   5   0   17.49    1.62
   8   5   0   16.95    1.60
   8   5   0   14.80    1.90
  -8   5   0   16.11    1.22
   8   5   0   18.97    1.66
   8   5   0   19.74    2.01
   8   5   0   18.36    1.69
  -8   5   0   19.64    2.08
   8   5   0   15.44    1.42
   8   5   0   17.24    1.77
  -8   5   0   18.33    1.65
   9  -5   0   41.48    2.91
  -9  -5   0   39.14    2.79
  -9  -5   0   36.93    2.91
   9  -5   0   43.64    3.28
  -9  -5   0   38.78    3.00
   9  -5   0   45.96    2.68
   9  -5   0   46.13    3.03
  -9  -5   0   46.01    2.96
   9  -5   0   41.46    3.15
  -9  -5   0   40.76    3.02
  -9  -5   0   43.02    3.04
  -9  -5   0   44.41    3.07
  -9  -5   0   37.67    2.91
  -9  -5   0   39.52    2.84
  -9  -5   0   40.49    2.75
  -9  -5   0   40.29    2.96
   9  -5   0   43.46    2.51
   9  -5   0   42.59    2.58
   9   5   0   39.63    2.50
  -9   5   0   40.55    2.89
   9   5   0   40.45    3.05
   9   5   0   38.19    3.24
  -9   5   0   42.45    2.90
   9   5   0   38.72    2.68
   9   5   0   40.40    3.07
  -9   5   0   38.21    2.93
  -9   5   0   43.23    2.75
   9   5   0   40.86    2.81
   9   5   0   40.21    2.90
   9   5   0   42.79    2.95
  -9   5   0   39.53    2.90
 -10  -5   0   -0.51    0.52
 -10  -5   0    2.15    0.73
 -10  -5   0    0.25    0.53
 -10  -5   0   -0.76    0.39
  10  -5   0    1.15    0.61
  10  -5   0    0.97    0.66
 -10  -5   0   -0.22    0.54
 -10  -5   0    0.35    0.52
 -10  -5   0   -0.24    0.48
  10  -5   0    0.43    0.34
 -10  -5   0   -0.05    0.53
  10  -5   0    0.35    0.70
  10  -5   0    1.73    0.84
 -10  -5   0   -0.87    0.53
 -10  -5   0    0.52    0.65
  10  -5   0    1.27    0.63
 -10   5   0    0.41    0.54
  10   5   0    1.10    0.75
 -10   5   0    0.73    0.57
  10   5   0    0.61    0.82
  10   5   0   -0.29    0.31
  10   5   0    0.47    0.62
 -10   5   0    1.43    0.64
  10   5   0    5.55    1.21
  10   5   0    1.29    0.63
  10   5   0    1.61    0.59
 -10   5   0    1.21    0.67
 -10   5   0    1.02    0.56
  10   5   0    1.28    0.68
  11  -5   0   16.70    2.11
 -11  -5   0   13.31    1.94
 -11  -5   0   14.66    1.99
  11  -5   0   17.88    2.38
 -11  -5   0   17.01    2.13
 -11  -5   0   14.04    1.79
  11  -5   0   11.99    1.74
  11  -5   0   14.69    1.85
 -11  -5   0   10.81    1.78
  11  -5   0   14.09    2.21
 -11  -5   0   11.91    1.77
 -11  -5   0   13.56    1.82
 -11  -5   0   17.64    1.93
 -11  -5   0   13.41    1.68
 -11  -5   0   14.04    1.62
 -11  -5   0    8.63    1.56
  11   5   0   15.27    1.81
 -11   5   0   14.61    1.72
  11   5   0   14.49    2.09
  11   5   0   15.62    2.35
  11   5   0   15.00    1.76
 -11   5   0   17.50    2.16
 -11   5   0   12.98    1.77
  11   5   0   12.56    1.69
  11   5   0   14.75    2.14
  11   5   0   16.79    1.81
 -11   5   0   12.65    1.76
 -11   5   0   11.04    1.59
 -12  -5   0   20.37    2.22
 -12  -5   0   19.41    2.36
 -12  -5   0   24.85    2.27
  12  -5   0   22.26    2.89
  12  -5   0   18.16    2.28
 -12  -5   0   22.11    2.11
 -12  -5   0   20.62    1.86
 -12  -5   0   21.68    2.21
 -12  -5   0   25.00    2.69
 -12  -5   0   18.06    2.36
 -12  -5   0   25.20    2.15
 -12  -5   0   22.24    2.55
  12  -5   0   20.58    2.23
 -12  -5   0   25.50    2.32
  12  -5   0   21.01    2.12
 -12  -5   0   25.69    2.08
  12  -5   0   22.72    2.94
 -12   5   0   23.24    2.23
  12   5   0   24.65    2.62
 -12   5   0   20.78    2.09
  12   5   0   24.29    2.19
  12   5   0   22.30    2.77
  12   5   0   23.39    2.05
 -12   5   0   24.26    2.19
  12   5   0   21.24    2.00
  12   5   0   21.38    2.07
 -12   5   0   22.71    1.97
  12   5   0   23.08    2.45
 -12   5   0   19.34    2.27
  12   5   0   25.16    2.76
 -13  -5   0    0.42    0.79
  13  -5   0    0.68    0.82
 -13  -5   0    0.70    0.78
  13  -5   0    1.36    0.83
 -13  -5   0    1.54    0.70
 -13  -5   0    1.34    0.82
  13  -5   0    0.89    0.88
 -13  -5   0    0.48    0.75
 -13  -5   0    0.15    0.76
 -13  -5   0    1.39    0.75
 -13  -5   0    1.56    0.70
  13  -5   0   -0.23    0.80
  13  -5   0    0.90    0.96
 -13  -5   0    0.51    0.75
 -13  -5   0    0.49    0.75
  13   5   0    0.59    0.63
 -13   5   0    0.36    0.63
  13   5   0   -0.05    0.55
  13   5   0    2.02    0.91
 -13   5   0   -0.03    0.62
 -13   5   0    0.23    0.68
  13   5   0    1.11    0.93
  13   5   0    2.74    1.40
  13   5   0    0.05    0.86
  13   5   0    0.58    0.93
 -13   5   0    0.61    0.64
 -13   5   0    0.09    0.82
   0  -6   0   42.62    2.64
   0  -6   0   41.15    2.71
   0  -6   0   46.60    2.75
   0  -6   0   39.86    2.70
   0  -6   0   40.01    2.67
   0  -6   0   38.15    2.66
   0  -6   0   40.66    2.76
   0  -6   0   41.68    2.68
   0  -6   0   41.78    2.56
   0  -6   0   43.43    2.50
   0  -6   0   39.94    2.60
   0   6   0   38.88    2.64
   0   6   0   40.14    2.67
   0   6   0   40.18    2.62
   0   6   0   42.31    2.73
   0   6   0   41.67    2.70
  -1  -6   0   55.02    3.36
   1  -6   0   52.68    3.34
   1  -6   0   55.98    3.18
   1  -6   0   53.28    3.37
  -1  -6   0   57.67    3.28
  -1  -6   0   56.89    3.47
   1  -6   0   55.46    3.40
  -1  -6   0   54.38    3.48
   1  -6   0   57.24    3.24
  -1  -6   0   59.74    3.37
  -1  -6   0   54.11    3.43
   1  -6   0   56.89    3.44
   1  -6   0   58.00    3.38
   1  -6   0   57.19    3.46
  -1  -6   0   55.59    3.52
   1  -6   0   54.85    3.43
  -1  -6   0   57.44    3.38
   1  -6   0   57.61    3.34
  -1  -6   0   54.65    3.42
  -1  -6   0   53.23    3.42
   1  -6   0   53.22    3.46
   1  -6   0   56.83    3.45
  -1   6   0   55.94    3.39
   1   6   0   54.87    3.40
  -1   6   0   57.62    3.44
  -1   6   0   56.52    3.46
   1   6   0   54.87    3.43
   1   6   0   56.87    3.35
   1   6   0   57.53    3.48
   1   6   0   53.08    3.21
   1   6   0   59.26    3.55
   1   6   0   58.20    3.40
  -1   6   0   55.03    3.39
  -1   6   0   52.92    3.33
  -2  -6   0    0.41    0.51
   2  -6   0    0.74    0.42
  -2  -6   0    0.17    0.41
   2  -6   0    0.15    0.33
  -2  -6   0   -0.17    0.38
  -2  -6   0    0.68    0.38
  -2  -6   0   -0.24    0.34
   2  -6   0    0.26    0.26
  -2  -6   0    0.00    0.52
  -2  -6   0   -0.12    0.50
  -2  -6   0   -0.02    0.37
  -2  -6   0    0.32    0.38
   2  -6   0   -0.13    0.36
   2  -6   0    0.43    0.29
  -2  -6   0    0.27    0.49
   2  -6   0    0.70    0.45
   2  -6   0    1.00    0.50
   2  -6   0    0.56    0.44
   2  -6   0    0.15    0.43
   2  -6   0   -0.17    0.40
   2  -6   0    0.44    0.44
  -2   6   0   -0.06    0.42
   2   6   0    0.03    0.49
   2   6   0    0.45    0.44
   2   6   0    0.27    0.44
   2   6   0    0.07    0.42
  -2   6   0    1.08    0.47
  -2   6   0    0.21    0.34
   2   6   0   -0.21    0.27
  -2   6   0    0.56    0.44
   3  -6   0  113.10    7.01
  -3  -6   0  133.11    7.04
   3  -6   0  123.79    7.01
   3  -6   0  133.07    6.68
  -3  -6   0  126.08    6.96
   3  -6   0  146.16    6.89
   3  -6   0  119.66    7.07
  -3  -6   0  126.69    7.08
   3  -6   0  119.28    6.62
  -3  -6   0  121.73    6.96
  -3  -6   0  121.21    7.14
  -3  -6   0  122.39    7.03
   3  -6   0  123.16    6.84
  -3  -6   0  122.83    7.12
  -3  -6   0  125.02    7.07
   3  -6   0  134.92    6.93
  -3  -6   0  130.49    7.03
   3  -6   0  142.17    6.93
   3  -6   0  136.79    7.02
  -3  -6   0  124.79    7.11
   3   6   0  135.32    7.06
   3   6   0  124.58    7.11
  -3   6   0  121.65    6.96
   3   6   0  129.68    6.61
  -3   6   0  113.59    6.95
   3   6   0  127.41    7.03
  -3   6   0  121.76    6.97
   3   6   0  130.04    6.79
   3   6   0  127.55    6.61
  -3   6   0  138.17    6.93
   3   6   0  126.75    6.97
  -4  -6   0   56.47    3.52
  -4  -6   0   52.25    3.68
   4  -6   0   67.18    3.63
  -4  -6   0   58.11    3.68
   4  -6   0   57.70    3.18
  -4  -6   0   57.57    3.70
  -4  -6   0   58.39    3.64
  -4  -6   0   56.03    3.58
   4  -6   0   69.98    3.52
   4  -6   0   57.31    3.42
   4  -6   0   64.20    3.50
   4  -6   0   53.85    3.20
  -4  -6   0   60.17    3.78
  -4  -6   0   54.50    3.57
  -4  -6   0   57.98    3.57
  -4  -6   0   55.16    3.71
   4  -6   0   55.75    3.59
  -4  -6   0   56.33    3.66
   4  -6   0   67.84    3.43
  -4  -6   0   56.88    3.56
   4  -6   0   59.54    3.73
  -4   6   0   65.84    3.49
   4   6   0   61.37    3.37
   4   6   0   58.51    3.64
   4   6   0   57.50    3.61
   4   6   0   57.68    3.19
   4   6   0   53.94    3.91
  -4   6   0   58.39    3.62
   4   6   0   52.87    3.67
  -4   6   0   62.20    3.46
  -4   6   0   65.37    3.32
   4   6   0   59.06    3.38
  -4   6   0   58.68    3.55
  -4   6   0   53.01    3.58
  -5  -6   0    0.57    0.51
   5  -6   0    0.97    0.53
   5  -6   0    0.71    0.42
  -5  -6   0    0.92    0.46
   5  -6   0    0.02    0.33
   5  -6   0    1.20    0.44
   5  -6   0    0.86    0.49
  -5  -6   0    0.36    0.41
  -5  -6   0    0.64    0.46
  -5  -6   0    1.60    0.73
  -5  -6   0    0.43    0.61
  -5  -6   0   -0.25    0.59
  -5  -6   0    0.21    0.53
  -5  -6   0    0.68    0.48
   5  -6   0    0.19    0.45
  -5  -6   0    0.09    0.57
   5  -6   0    0.69    0.54
  -5  -6   0    0.71    0.47
  -5  -6   0    0.21    0.48
  -5  -6   0    0.93    0.48
   5  -6   0    1.07    0.50
   5   6   0    1.17    0.48
  -5   6   0    0.41    0.45
   5   6   0   -0.01    0.44
  -5   6   0    0.83    0.44
   5   6   0    0.38    0.29
  -5   6   0    1.26    0.47
  -5   6   0    0.24    0.41
   5   6   0    0.72    0.48
   5   6   0    0.31    0.31
  -5   6   0    0.60    0.47
   5   6   0    0.78    0.74
   5   6   0    0.24    0.62
  -6  -6   0   55.02    3.67
  -6  -6   0   56.96    3.55
  -6  -6   0   51.69    3.53
  -6  -6   0   55.05    3.63
  -6  -6   0   55.87    3.79
   6  -6   0   56.12    3.75
   6  -6   0   53.29    3.33
  -6  -6   0   55.55    3.61
  -6  -6   0   55.92    3.53
  -6  -6   0   59.54    3.73
   6  -6   0   66.22    3.46
   6  -6   0   67.87    3.52
  -6  -6   0   58.30    3.76
   6  -6   0   66.82    3.38
  -6  -6   0   57.51    3.71
   6  -6   0   56.44    3.62
   6  -6   0   60.45    3.18
  -6  -6   0   55.50    3.62
  -6  -6   0   57.85    3.76
  -6  -6   0   53.52    3.73
   6   6   0   49.13    3.53
  -6   6   0   61.14    3.54
   6   6   0   60.74    3.33
   6   6   0   54.91    3.73
   6   6   0   54.84    3.16
  -6   6   0   58.94    3.67
   6   6   0   58.50    3.67
  -6   6   0   60.38    3.70
   6   6   0   54.93    3.50
  -6   6   0   56.05    3.40
  -6   6   0   60.52    3.27
   6   6   0   50.25    3.91
  -7  -6   0   50.04    3.50
   7  -6   0   54.51    3.12
   7  -6   0   46.49    3.41
  -7  -6   0   45.67    3.28
  -7  -6   0   50.07    3.53
  -7  -6   0   48.57    3.29
  -7  -6   0   52.85    3.45
  -7  -6   0   50.13    3.38
  -7  -6   0   46.87    3.44
  -7  -6   0   47.17    3.40
   7  -6   0   48.18    3.33
  -7  -6   0   55.09    3.48
   7  -6   0   61.30    3.29
  -7  -6   0   51.92    3.27
   7  -6   0   50.25    3.03
  -7  -6   0   54.17    3.28
  -7  -6   0   49.63    3.37
   7  -6   0   56.89    3.57
  -7   6   0   51.88    3.43
   7   6   0   54.04    3.42
   7   6   0   45.78    3.26
  -7   6   0   51.96    3.06
  -7   6   0   48.87    3.34
   7   6   0   52.90    3.01
   7   6   0   52.10    3.34
   7   6   0   51.59    3.74
  -7   6   0   47.28    3.34
  -7   6   0   55.27    3.30
   7   6   0   44.64    3.39
  -8  -6   0    0.10    0.46
  -8  -6   0    0.24    0.46
   8  -6   0    0.36    0.38
  -8  -6   0    0.65    0.55
  -8  -6   0    0.42    0.54
   8  -6   0    0.56    0.56
  -8  -6   0    0.04    0.42
  -8  -6   0   -0.52    0.45
  -8  -6   0   -0.72    0.51
  -8  -6   0    0.33    0.62
   8  -6   0   -0.12    0.66
  -8  -6   0    0.47    0.39
  -8  -6   0    1.35    0.67
   8  -6   0    1.00    0.62
  -8  -6   0    0.99    0.74
  -8  -6   0   -0.20    0.70
   8  -6   0    0.01    0.47
   8  -6   0   -0.36    0.58
   8   6   0    0.29    0.73
  -8   6   0    0.10    0.42
   8   6   0    0.03    0.54
   8   6   0   -0.11    0.62
   8   6   0   -0.16    0.58
  -8   6   0   -0.30    0.57
  -8   6   0   -0.37    0.36
   8   6   0    0.20    0.51
   8   6   0   -0.32    0.29
  -8   6   0   -0.09    0.40
   8   6   0   -0.97    0.64
   9  -6   0    7.73    0.93
  -9  -6   0    8.75    1.38
  -9  -6   0    6.51    1.30
  -9  -6   0    5.56    1.17
  -9  -6   0    6.71    1.10
   9  -6   0    8.66    1.40
  -9  -6   0    9.00    1.24
  -9  -6   0    6.06    1.29
  -9  -6   0    6.22    1.38
  -9  -6   0    7.23    1.30
  -9  -6   0   10.54    1.65
  -9  -6   0    5.97    1.26
  -9  -6   0   10.32    1.57
  -9  -6   0    8.47    1.32
   9  -6   0   10.88    1.89
   9  -6   0    7.67    1.53
   9  -6   0    7.46    1.32
   9  -6   0    8.63    1.29
   9   6   0    8.60    1.69
   9   6   0    9.03    1.54
  -9   6   0    7.93    1.29
  -9   6   0    9.83    1.51
   9   6   0    9.72    1.51
  -9   6   0    7.43    1.23
   9   6   0    6.12    1.45
   9   6   0    6.77    1.19
   9   6   0    6.10    1.23
   9   6   0    7.07    1.25
   9   6   0    6.27    1.26
  -9   6   0    5.87    1.13
  10  -6   0   18.64    2.03
 -10  -6   0   17.77    2.19
 -10  -6   0   16.85    1.94
 -10  -6   0   18.61    2.10
 -10  -6   0   16.07    1.79
 -10  -6   0   17.65    2.12
 -10  -6   0   18.63    2.23
 -10  -6   0   15.42    1.99
 -10  -6   0   17.54    2.00
 -10  -6   0   18.23    1.94
  10  -6   0   11.27    1.78
 -10  -6   0   15.53    2.14
  10  -6   0   15.95    2.02
 -10  -6   0   15.66    2.09
 -10  -6   0   15.57    2.06
  10  -6   0   17.00    2.39
  10  -6   0   18.07    2.36
  10   6   0   18.00    2.03
  10   6   0   18.74    2.26
  10   6   0   15.60    1.95
  10   6   0   16.38    1.90
 -10   6   0   16.53    1.71
  10   6   0   17.03    2.01
 -10   6   0   13.46    1.85
 -10   6   0   18.25    2.16
 -10   6   0   18.17    2.05
  10   6   0   17.55    2.33
  10   6   0   19.47    2.70
 -11  -6   0   27.25    2.14
  11  -6   0   23.33    2.53
 -11  -6   0   24.54    2.35
 -11  -6   0   26.00    2.38
 -11  -6   0   26.89    2.44
 -11  -6   0   24.80    2.35
 -11  -6   0   26.79    2.19
 -11  -6   0   24.61    2.20
 -11  -6   0   26.67    2.28
 -11  -6   0   25.84    2.38
 -11  -6   0   26.65    2.35
  11  -6   0   28.46    2.40
  11  -6   0   22.70    2.95
  11  -6   0   23.82    2.37
  11  -6   0   22.05    2.20
 -11  -6   0   24.07    2.40
 -11  -6   0   27.18    2.48
  11   6   0   26.69    2.36
  11   6   0   27.37    2.27
 -11   6   0   26.21    2.09
  11   6   0   26.17    2.35
 -11   6   0   22.45    2.20
  11   6   0   26.39    2.95
 -11   6   0   23.36    2.69
  11   6   0   25.92    2.30
  11   6   0   26.29    2.45
  11   6   0   24.36    2.69
 -11   6   0   18.02    2.27
 -11   6   0   28.36    2.36
 -12  -6   0    0.38    0.71
  12  -6   0    1.07    0.73
  12  -6   0   -0.24    0.81
 -12  -6   0    0.40    0.66
 -12  -6   0    0.38    0.85
 -12  -6   0    0.74    0.84
 -12  -6   0    0.56    0.75
 -12  -6   0    0.04    0.63
  12  -6   0    1.57    1.05
  12  -6   0    0.99    0.75
 -12  -6   0   -0.69    0.52
 -12  -6   0    1.30    0.91
 -12  -6   0    0.57    0.62
 -12  -6   0   -0.43    0.76
  12  -6   0    0.23    0.74
 -12  -6   0    1.07    0.81
  12   6   0    1.33    1.10
 -12   6   0    0.33    0.61
  12   6   0    1.82    0.99
  12   6   0    0.20    0.66
 -12   6   0    0.34    0.61
  12   6   0    0.95    1.05
  12   6   0    3.38    1.18
  12   6   0    1.08    0.76
 -12   6   0    0.62    0.65
 -12   6   0    0.86    0.88
  12   6   0   -0.71    0.57
  12   6   0    1.03    0.74
   0  -7   0    0.75    0.48
   0  -7   0   -0.26    0.44
   0  -7   0    0.21    0.49
   0  -7   0   -0.54    0.39
   0  -7   0    0.37    0.36
   0  -7   0   -0.66    0.56
   0  -7   0   -0.61    0.49
   0  -7   0    0.95    0.60
   0  -7   0   -0.40    0.37
   0  -7   0   -0.34    0.53
   0  -7   0    0.48    0.46
   0  -7   0   -0.19    0.44
   0   7   0    0.58    0.51
   0   7   0   -0.18    0.56
   0   7   0    0.21    0.47
   0   7   0   -0.05    0.41
   0   7   0   -0.33    0.42
   0   7   0   -0.04    0.51
   1  -7   0   27.09    1.82
   1  -7   0   25.73    1.75
  -1  -7   0   31.79    2.11
   1  -7   0   27.95    2.07
   1  -7   0   24.31    2.17
  -1  -7   0   23.87    2.02
   1  -7   0   24.30    1.95
  -1  -7   0   26.25    2.13
   1  -7   0   25.51    2.01
  -1  -7   0   25.32    2.08
  -1  -7   0   27.33    1.99
   1  -7   0   23.36    1.99
  -1  -7   0   30.39    1.91
   1  -7   0   21.70    1.96
   1  -7   0   23.80    2.02
  -1  -7   0   25.65    2.17
   1  -7   0   24.57    1.91
  -1  -7   0   30.89    2.08
  -1  -7   0   23.84    1.89
  -1  -7   0   31.83    2.16
   1  -7   0   29.27    2.11
   1  -7   0   25.54    2.03
   1   7   0   24.96    1.94
   1   7   0   24.28    1.80
  -1   7   0   25.16    2.05
  -1   7   0   24.63    1.96
   1   7   0   28.15    2.15
  -1   7   0   24.23    2.02
  -1   7   0   25.10    2.11
  -1   7   0   22.96    1.98
   1   7   0   27.11    2.01
   1   7   0   27.23    2.07
   1   7   0   24.24    2.06
   1   7   0   25.89    2.06
   2  -7   0    6.40    1.12
  -2  -7   0    8.57    1.36
   2  -7   0    8.49    1.19
   2  -7   0    8.44    1.11
  -2  -7   0    7.21    1.14
   2  -7   0    9.12    1.27
  -2  -7   0   10.15    1.16
  -2  -7   0    9.73    1.39
  -2  -7   0    8.07    1.28
   2  -7   0    6.11    1.18
   2  -7   0    8.42    0.92
   2  -7   0    7.80    0.90
  -2  -7   0    7.52    1.19
   2  -7   0    9.81    1.26
  -2  -7   0    8.13    1.15
   2  -7   0    7.69    1.18
   2  -7   0   12.01    1.41
   2  -7   0    8.82    1.18
  -2  -7   0   12.95    1.47
  -2  -7   0    8.19    1.14
  -2  -7   0    9.82    1.37
  -2   7   0    9.47    1.24
   2   7   0   11.54    1.37
  -2   7   0    7.16    1.11
   2   7   0   11.71    1.43
  -2   7   0    6.71    1.19
   2   7   0    8.66    1.02
   2   7   0    9.37    1.32
   2   7   0    8.96    1.16
   2   7   0    8.32    1.31
  -2   7   0    5.73    1.07
   2   7   0    8.21    1.21
   2   7   0    7.87    0.76
  -3  -7   0    0.82    0.52
   3  -7   0   -0.32    0.52
  -3  -7   0    1.90    0.57
   3  -7   0    0.35    0.42
   3  -7   0   -0.02    0.49
  -3  -7   0    1.22    0.53
  -3  -7   0    1.90    0.65
   3  -7   0    0.39    0.48
   3  -7   0    0.52    0.30
  -3  -7   0    1.88    0.71
   3  -7   0    0.78    0.48
   3  -7   0   -0.81    0.42
  -3  -7   0    0.73    0.56
  -3  -7   0    0.09    0.47
   3  -7   0   -0.23    0.26
  -3  -7   0    2.18    0.64
   3  -7   0   -0.34    0.36
   3  -7   0   -0.28    0.45
  -3  -7   0    2.62    0.66
  -3   7   0    0.06    0.42
   3   7   0    0.16    0.46
   3   7   0    1.02    0.54
   3   7   0    0.26    0.58
   3   7   0    0.56    0.27
   3   7   0    0.39    0.49
  -3   7   0    0.23    0.45
   3   7   0    0.20    0.36
  -3   7   0   -0.72    0.46
   3   7   0    0.85    0.48
  -3   7   0   -1.24    0.47
   4  -7   0    0.67    0.52
   4  -7   0    0.23    0.53
   4  -7   0   -1.30    0.43
   4  -7   0   -0.33    0.54
  -4  -7   0    1.16    0.54
   4  -7   0   -0.01    0.42
   4  -7   0    0.06    0.58
   4  -7   0   -0.16    0.42
  -4  -7   0    2.29    0.71
  -4  -7   0    1.14    0.49
  -4   7   0    0.38    0.45
  -4   7   0   -0.46    0.50
   4   7   0    3.21    0.89
  -4   7   0   -0.02    0.43
   4   7   0    1.07    0.61
   4   7   0    0.96    0.39
  -4   7   0   -1.30    0.43
   5  -7   0   24.15    2.12
  -5  -7   0   27.18    2.24
   5  -7   0   27.46    1.95
  -5  -7   0   26.20    2.03
  -5  -7   0   28.10    2.30
  -5  -7   0   31.35    2.25
   5  -7   0   31.63    2.17
   5  -7   0   24.76    2.20
  -5  -7   0   28.93    2.22
  -5  -7   0   27.41    2.14
   5  -7   0   28.80    1.99
  -5  -7   0   28.83    2.19
   5  -7   0   28.22    2.01
  -5  -7   0   28.41    2.10
   5  -7   0   26.30    1.85
  -5  -7   0   29.27    2.42
  -5  -7   0   28.54    2.27
  -5  -7   0   26.28    2.29
  -5  -7   0   30.04    2.37
  -5  -7   0   30.23    2.16
   5   7   0   24.21    1.82
   5   7   0   27.27    2.51
  -5   7   0   26.51    1.94
  -5   7   0   31.23    2.03
   5   7   0   26.73    2.31
   5   7   0   25.54    2.16
  -5   7   0   26.57    2.12
  -5   7   0   25.84    2.12
   5   7   0   28.16    2.22
  -5   7   0   25.97    2.05
   5   7   0   25.83    2.29
  -6  -7   0    9.79    1.64
  -6  -7   0    7.55    1.21
  -6  -7   0   13.59    1.62
   6  -7   0    7.28    1.01
  -6  -7   0   12.00    1.57
  -6  -7   0    8.84    1.44
   6  -7   0    8.02    1.28
  -6  -7   0    6.96    1.25
   6  -7   0   10.65    1.52
  -6  -7   0    8.14    1.28
   6  -7   0    9.24    1.22
  -6  -7   0    7.56    1.36
  -6  -7   0    9.99    1.49
   6  -7   0    8.98    1.39
   6  -7   0    8.35    1.05
  -6  -7   0   14.73    1.32
  -6  -7   0    8.80    1.22
  -6  -7   0   10.62    1.33
  -6  -7   0    7.49    1.32
   6   7   0    8.36    1.27
   6   7   0    8.75    0.98
  -6   7   0    9.05    1.08
   6   7   0    6.94    1.34
  -6   7   0    8.83    1.31
   6   7   0    8.65    1.25
  -6   7   0    6.91    1.09
   6   7   0    6.78    1.34
   6   7   0   12.62    2.06
  -6   7   0    7.83    1.15
   6   7   0    9.92    1.70
  -6   7   0    8.29    1.26
  -7  -7   0    0.83    0.54
  -7  -7   0    5.11    0.84
  -7  -7   0    3.24    0.90
  -7  -7   0    0.98    0.77
  -7  -7   0    0.02    0.57
  -7  -7   0    0.83    0.58
   7  -7   0    0.06    0.51
  -7  -7   0   -0.07    0.46
  -7  -7   0    0.02    0.53
  -7  -7   0    0.35    0.62
  -7  -7   0    5.18    0.95
  -7  -7   0    0.03    0.42
   7  -7   0    0.38    0.56
   7  -7   0    0.67    0.67
   7  -7   0    0.87    0.47
   7  -7   0    1.08    0.67
  -7  -7   0    0.14    0.52
   7   7   0    1.07    0.42
   7   7   0    0.41    0.66
   7   7   0    1.17    0.71
   7   7   0    0.71    0.83
   7   7   0    1.65    0.68
  -7   7   0   -0.05    0.45
  -7   7   0    0.65    0.62
  -7   7   0    1.33    0.65
  -7   7   0    0.08    0.43
   7   7   0   -0.13    0.47
  -8  -7   0   12.94    1.66
  -8  -7   0    9.07    1.42
  -8  -7   0   16.42    1.48
  -8  -7   0   12.40    1.90
   8  -7   0   11.60    1.15
  -8  -7   0   11.24    1.80
   8  -7   0   11.19    1.73
   8  -7   0   11.74    1.65
  -8  -7   0   16.99    2.04
   8  -7   0   13.04    2.03
  -8  -7   0   12.10    1.71
  -8  -7   0   11.19    1.72
  -8  -7   0   11.32    1.48
  -8  -7   0   13.41    1.79
  -8  -7   0    9.88    1.65
  -8  -7   0    9.04    1.46
   8  -7   0   12.16    1.71
   8   7   0   12.70    1.74
   8   7   0   10.64    1.52
   8   7   0   13.18    1.67
   8   7   0   19.70    2.15
   8   7   0   11.38    2.20
   8   7   0   10.45    1.76
   8   7   0   14.51    1.95
  -8   7   0   13.19    1.74
  -8   7   0   12.72    1.55
  -8   7   0   14.21    1.79
  -9  -7   0    9.19    1.61
  -9  -7   0   10.06    1.75
  -9  -7   0    8.43    1.47
  -9  -7   0   11.49    1.67
  -9  -7   0   10.40    1.53
  -9  -7   0   11.71    1.52
   9  -7   0    7.52    1.37
   9  -7   0    9.41    1.48
  -9  -7   0    9.86    1.65
   9  -7   0    9.21    1.81
   9  -7   0    7.88    1.63
  -9  -7   0   11.29    1.45
  -9  -7   0    9.14    1.57
  -9  -7   0    7.78    1.52
  -9  -7   0   10.70    1.60
  -9  -7   0   10.21    1.69
   9   7   0    7.77    1.46
   9   7   0    8.73    1.55
  -9   7   0    9.62    1.44
   9   7   0    6.68    1.27
  -9   7   0    8.81    1.42
   9   7   0    7.60    1.35
   9   7   0    5.72    1.56
  -9   7   0    5.78    1.27
   9   7   0    8.80    1.76
 -10  -7   0    0.95    0.85
 -10  -7   0    0.33    0.64
  10  -7   0    0.53    0.86
 -10  -7   0    1.11    0.61
 -10  -7   0    0.59    0.62
 -10  -7   0    1.73    0.76
  10  -7   0    0.94    0.97
 -10  -7   0    0.80    0.82
 -10  -7   0   -0.18    0.74
 -10  -7   0    0.34    0.66
  10  -7   0    0.90    0.70
 -10  -7   0   -0.27    0.53
 -10  -7   0    1.03    0.72
  10  -7   0    1.32    0.92
 -10  -7   0    1.53    0.90
 -10  -7   0   -0.03    0.77
  10   7   0    0.58    0.72
  10   7   0    1.86    0.99
  10   7   0    0.83    0.69
 -10   7   0    0.73    0.68
 -10   7   0    1.35    0.74
  10   7   0    1.17    0.72
  10   7   0   -0.74    0.51
 -10   7   0    1.43    0.80
  10   7   0    0.74    0.91
 -11  -7   0    3.34    1.02
 -11  -7   0    3.71    1.19
  11  -7   0    5.46    1.16
  11  -7   0    4.41    1.38
  11  -7   0    3.48    1.03
 -11  -7   0    3.36    0.99
 -11  -7   0    2.14    0.98
 -11  -7   0    4.61    1.16
 -11  -7   0    2.83    1.07
 -11  -7   0    2.53    1.12
 -11  -7   0    2.04    1.00
  11  -7   0    5.15    1.49
 -11  -7   0    3.60    1.10
 -11  -7   0    3.56    1.23
 -11  -7   0    2.39    0.96
  11   7   0    2.33    0.95
  11   7   0    1.71    1.13
  11   7   0    5.44    1.46
 -11   7   0    5.30    1.36
 -11   7   0    3.85    1.00
 -11   7   0    1.72    0.77
  11   7   0    3.16    1.11
 -11   7   0    4.58    1.10
  11   7   0    2.56    1.08
  11   7   0    2.87    1.29
  11   7   0    4.36    1.16
   0  -8   0   22.23    2.03
   0  -8   0   23.76    1.98
   0  -8   0   24.33    1.88
   0  -8   0   25.84    2.14
   0  -8   0   23.60    2.09
   0  -8   0   25.10    2.14
   0  -8   0   26.96    2.12
   0  -8   0   23.17    2.19
   0  -8   0   26.12    1.82
   0  -8   0   23.21    2.09
   0  -8   0   25.35    1.98
   0  -8   0   28.35    2.18
   0   8   0   25.73    2.02
   0   8   0   21.76    2.03
   0   8   0   25.34    2.17
   0   8   0   24.66    2.05
   0   8   0   25.50    2.04
   0   8   0   22.40    2.13
  -1  -8   0    5.58    1.18
   1  -8   0    2.87    0.85
  -1  -8   0    3.67    1.12
   1  -8   0    5.26    1.06
  -1  -8   0    3.75    0.96
   1  -8   0    4.77    1.05
   1  -8   0    3.91    0.93
  -1  -8   0    3.73    0.94
  -1  -8   0    4.65    0.82
   1  -8   0    2.64    1.10
  -1  -8   0    3.09    0.82
   1  -8   0    3.95    0.90
   1  -8   0    5.24    1.07
   1  -8   0    4.74    1.06
   1  -8   0    4.63    0.79
   1  -8   0    5.66    1.10
   1  -8   0    3.72    0.69
  -1  -8   0    4.80    0.99
  -1  -8   0    5.13    1.08
   1  -8   0    5.40    0.96
  -1  -8   0    4.44    1.03
  -1  -8   0    5.68    1.05
  -1  -8   0    4.08    0.89
  -1  -8   0    5.88    1.21
   1   8   0    5.00    1.07
  -1   8   0    5.02    0.99
   1   8   0    5.56    1.07
   1   8   0    3.87    0.96
  -1   8   0    3.98    0.94
   1   8   0    3.65    0.86
  -1   8   0    2.91    0.97
   1   8   0    4.80    0.84
   1   8   0    4.70    1.12
   1   8   0    4.03    0.92
  -1   8   0    3.61    0.98
   2  -8   0    0.92    0.68
  -2  -8   0    1.27    0.72
   2  -8   0    0.63    0.64
   2  -8   0    0.37    0.44
  -2  -8   0    3.41    0.87
  -2  -8   0    2.71    0.75
  -2  -8   0    3.74    0.80
  -2  -8   0    3.52    0.78
  -2  -8   0    2.67    0.80
   2  -8   0   -2.20    0.70
   2  -8   0    2.07    0.69
   2  -8   0    1.88    0.49
   2  -8   0    0.84    0.71
   2  -8   0    1.16    0.62
  -2  -8   0    1.07    0.50
   2  -8   0    0.73    0.61
   2  -8   0    1.72    0.74
   2  -8   0    1.51    0.73
  -2   8   0    0.96    0.65
   2   8   0    1.95    0.72
   2   8   0    2.18    0.83
   2   8   0    1.36    0.61
   2   8   0    2.23    0.87
  -2   8   0   -0.57    0.59
  -2   8   0    1.68    0.79
   2   8   0    1.13    0.47
   2   8   0    2.20    0.75
   2   8   0    1.55    0.74
  -2   8   0    0.64    0.60
   3  -8   0   20.05    1.72
   3  -8   0   17.84    1.83
  -3  -8   0   25.14    1.97
   3  -8   0   20.35    1.91
   3  -8   0   19.91    1.68
   3  -8   0   16.48    1.70
   3  -8   0   18.92    1.83
  -3  -8   0   25.55    2.20
  -3  -8   0   23.42    2.11
  -3  -8   0   20.68    1.78
  -3  -8   0   23.18    1.91
  -3  -8   0   23.94    2.10
  -3  -8   0   25.58    2.13
  -3  -8   0   21.54    2.13
   3  -8   0   18.77    1.92
   3  -8   0   21.30    1.87
  -3  -8   0   20.21    1.87
  -3  -8   0   24.19    1.99
   3  -8   0   19.73    2.00
  -3  -8   0   26.00    2.03
  -3   8   0   21.17    1.87
   3   8   0   23.94    2.12
  -3   8   0   20.93    1.95
  -3   8   0   18.02    1.81
   3   8   0   23.84    2.02
   3   8   0   24.97    1.94
  -3   8   0   20.07    1.81
   3   8   0   21.82    1.67
   3   8   0   19.42    2.24
   3   8   0   22.93    1.93
   4  -8   0    7.79    1.38
  -4  -8   0    7.42    1.35
  -4  -8   0    8.87    1.42
  -4  -8   0    9.82    1.39
  -4  -8   0    8.90    1.54
   4  -8   0    8.06    1.33
  -4  -8   0    9.47    1.53
   4  -8   0   10.94    1.31
   4  -8   0    9.15    1.31
   4  -8   0    9.70    1.36
  -4  -8   0   11.11    1.66
   4  -8   0    7.51    1.14
  -4  -8   0    8.67    1.54
  -4  -8   0    9.89    1.47
  -4  -8   0   10.36    1.37
  -4  -8   0   10.24    1.48
   4  -8   0   10.75    1.54
   4  -8   0    8.69    1.33
  -4  -8   0    9.30    1.34
   4   8   0    9.85    1.58
  -4   8   0    9.24    1.34
  -4   8   0   10.36    1.36
   4   8   0    9.23    1.38
   4   8   0   11.44    2.02
   4   8   0    9.49    1.50
  -4   8   0    9.60    1.39
   4   8   0    8.86    1.11
   4   8   0   10.52    1.53
  -4   8   0   10.68    1.50
  -5  -8   0    0.30    0.60
   5  -8   0    0.31    0.50
   5  -8   0   -0.28    0.52
  -5  -8   0    1.65    0.77
   5  -8   0   -0.51    0.58
  -5  -8   0    0.23    0.52
  -5  -8   0    0.51    0.66
  -5  -8   0    0.90    0.61
   5  -8   0   -0.09    0.43
  -5  -8   0    0.61    0.80
  -5  -8   0    3.46    0.74
   5  -8   0    0.81    0.58
  -5  -8   0    0.19    0.53
  -5  -8   0    3.95    0.81
  -5  -8   0    1.79    0.67
   5  -8   0    0.42    0.50
   5  -8   0   -0.81    0.47
  -5  -8   0    0.73    0.65
  -5  -8   0    0.90    0.59
   5   8   0    0.31    0.42
  -5   8   0    0.25    0.52
  -5   8   0   -0.24    0.47
   5   8   0   -0.13    0.63
  -5   8   0    0.35    0.50
   5   8   0    2.94    1.08
   5   8   0    0.62    0.58
   5   8   0   -0.48    0.54
   5   8   0    0.50    0.56
  -5   8   0    0.07    0.50
  -6  -8   0    1.82    0.77
  -6  -8   0    0.99    0.69
  -6  -8   0    1.43    0.82
   6  -8   0    0.66    0.69
   6  -8   0    1.61    0.73
  -6  -8   0    2.55    0.93
   6  -8   0    1.23    0.53
  -6  -8   0    1.80    0.71
  -6  -8   0    0.38    0.56
   6  -8   0    1.70    0.86
   6  -8   0   -0.15    0.53
   6  -8   0    1.01    0.61
  -6  -8   0    1.37    0.71
  -6  -8   0    1.27    0.78
  -6  -8   0    0.90    0.63
   6   8   0    1.20    0.73
   6   8   0    2.81    0.89
  -6   8   0    0.46    0.69
  -6   8   0    1.43    0.67
  -6   8   0    1.64    0.65
  -6   8   0    0.76    0.60
   6   8   0    2.62    0.85
   7  -8   0    3.68    0.97
  -7  -8   0    4.59    1.06
  -7  -8   0    3.13    1.01
   7  -8   0    3.16    1.14
  -7  -8   0    2.31    0.77
   7  -8   0    3.10    1.03
  -7  -8   0    4.38    1.20
  -7  -8   0    2.09    1.03
  -7  -8   0    6.32    1.25
  -7  -8   0    5.13    1.25
  -7  -8   0    3.40    0.90
  -7  -8   0    5.86    1.27
  -7  -8   0    5.19    1.04
   7  -8   0    4.29    0.82
  -7  -8   0    3.16    0.93
   7  -8   0    4.70    1.14
  -7  -8   0    4.60    1.06
  -7   8   0    5.13    1.09
   7   8   0    4.60    1.44
   7   8   0    2.96    1.27
   7   8   0    4.82    1.12
  -7   8   0    3.43    0.92
   7   8   0    3.11    1.10
   7   8   0    2.82    1.05
   7   8   0    2.43    0.90
  -8  -8   0   10.88    1.64
  -8  -8   0   13.43    1.62
  -8  -8   0    9.80    1.75
   8  -8   0   10.95    1.73
  -8  -8   0    7.87    1.44
  -8  -8   0   12.76    1.87
  -8  -8   0   11.07    1.81
   8  -8   0   11.10    1.78
  -8  -8   0   11.51    1.65
  -8  -8   0   10.23    1.62
  -8  -8   0   10.54    1.48
  -8  -8   0    8.15    1.60
  -8  -8   0    9.97    1.73
   8  -8   0    9.69    1.84
  -8  -8   0   10.49    1.79
   8  -8   0   10.01    1.63
   8   8   0    9.49    1.87
   8   8   0   12.68    1.78
   8   8   0   10.09    1.63
  -8   8   0   12.95    1.81
   8   8   0   11.31    1.80
   8   8   0   15.75    2.41
  -8   8   0   11.10    1.67
   8   8   0    8.03    1.60
   9  -8   0    2.74    0.90
   9  -8   0    0.20    0.90
  -9  -8   0    2.01    0.92
  -9  -8   0    1.20    0.98
  -9  -8   0    1.69    0.97
   9  -8   0    0.94    0.94
  -9  -8   0    0.62    0.66
  -9  -8   0    0.48    0.75
  -9  -8   0    0.93    0.77
  -9  -8   0   -0.08    0.72
  -9  -8   0    1.17    0.68
  -9  -8   0    0.52    0.81
  -9  -8   0    2.02    0.64
  -9  -8   0    0.63    0.60
   9  -8   0    4.24    1.14
  -9  -8   0    0.53    0.71
   9   8   0    0.72    0.86
   9   8   0    1.72    0.88
   9   8   0    4.95    1.40
   9   8   0   -0.13    0.93
   9   8   0    0.78    0.80
   9   8   0    0.02    0.75
   9   8   0   -0.30    0.77
  -9   8   0    1.68    0.78
  -9   8   0    0.86    0.74
 -10  -8   0    6.63    1.39
 -10  -8   0   10.45    1.76
 -10  -8   0    8.14    1.78
  10  -8   0    9.04    1.64
 -10  -8   0   11.51    1.96
 -10  -8   0   10.50    1.69
 -10  -8   0    9.43    1.73
 -10  -8   0   10.05    1.80
 -10  -8   0    9.58    1.63
 -10  -8   0   10.16    1.88
  10  -8   0   10.35    1.83
  10  -8   0   10.74    1.98
 -10  -8   0    8.39    1.43
 -10  -8   0   10.86    1.66
  10  -8   0   11.58    2.07
 -10   8   0    9.87    1.63
 -10   8   0    8.75    1.57
  10   8   0   11.36    2.15
  10   8   0    9.72    1.59
  10   8   0   10.43    1.74
  10   8   0    9.63    1.94
  10   8   0    7.67    1.81
  10   8   0    9.55    1.58
  10   8   0    7.03    1.54
   0  -9   0   -0.56    0.57
   0  -9   0   -0.83    0.63
   0  -9   0    0.30    0.62
   0  -9   0   -0.45    0.49
   0  -9   0   -0.66    0.40
   0  -9   0   -0.58    0.61
   0  -9   0   -0.47    0.58
   0  -9   0    0.66    0.74
   0  -9   0    0.02    0.55
   0  -9   0   -0.24    0.63
   0  -9   0   -0.73    0.36
   0   9   0   -0.76    0.48
   0   9   0   -0.93    0.54
   0   9   0   -0.42    0.65
   0   9   0   -1.17    0.59
   0   9   0   -0.84    0.54
   0   9   0    0.28    0.47
   1  -9   0   44.50    3.28
  -1  -9   0   42.47    3.27
   1  -9   0   46.54    3.26
  -1  -9   0   45.60    3.14
   1  -9   0   44.53    3.23
   1  -9   0   39.34    3.15
  -1  -9   0   45.20    2.93
  -1  -9   0   45.87    3.26
  -1  -9   0   46.30    3.20
  -1  -9   0   41.81    3.35
  -1  -9   0   45.04    3.04
  -1  -9   0   41.62    3.16
   1  -9   0   39.88    3.07
   1  -9   0   42.98    3.05
   1  -9   0   48.66    3.42
  -1  -9   0   40.13    3.27
   1  -9   0   46.27    3.17
  -1  -9   0   44.10    3.12
  -1  -9   0   49.48    3.33
   1  -9   0   41.88    3.23
  -1  -9   0   51.94    3.38
   1   9   0   49.57    3.37
   1   9   0   46.37    3.38
   1   9   0   43.73    2.95
  -1   9   0   46.90    3.22
   1   9   0   42.87    3.11
   1   9   0   46.54    3.22
  -1   9   0   50.78    3.32
   1   9   0   47.07    3.36
  -1   9   0   40.86    3.23
  -1   9   0   44.74    3.26
  -1   9   0   46.73    3.21
   1   9   0   44.69    3.24
  -2  -9   0   39.15    3.03
   2  -9   0   35.89    2.79
   2  -9   0   41.37    2.91
   2  -9   0   43.29    3.04
  -2  -9   0   35.46    2.84
  -2  -9   0   39.68    2.68
   2  -9   0   34.72    2.73
   2  -9   0   39.85    2.77
  -2  -9   0   39.63    2.88
   2  -9   0   38.73    2.88
  -2  -9   0   43.44    3.07
  -2  -9   0   42.13    3.14
  -2  -9   0   36.97    2.79
  -2  -9   0   43.61    2.86
  -2  -9   0   41.35    3.06
  -2  -9   0   39.88    2.83
  -2  -9   0   39.23    2.98
   2  -9   0   36.11    2.91
   2  -9   0   31.20    2.82
   2  -9   0   38.52    3.00
  -2   9   0   39.06    2.94
   2   9   0   41.00    3.06
  -2   9   0   40.97    2.93
   2   9   0   37.49    3.01
   2   9   0   36.41    2.59
   2   9   0   38.97    2.86
   2   9   0   37.94    2.86
  -2   9   0   35.49    2.87
   2   9   0   36.23    2.86
  -2   9   0   40.30    2.90
  -3  -9   0    7.31    1.35
   3  -9   0    5.24    1.24
   3  -9   0    6.12    1.28
  -3  -9   0    9.05    1.31
   3  -9   0    5.60    1.14
  -3  -9   0    5.74    1.14
  -3  -9   0    6.30    1.22
   3  -9   0    6.81    1.17
  -3  -9   0    9.69    1.45
   3  -9   0    6.10    1.12
  -3  -9   0    7.13    1.42
   3  -9   0    7.80    1.41
  -3  -9   0    7.72    1.48
  -3  -9   0    8.99    1.42
  -3  -9   0    7.03    1.25
  -3  -9   0    8.90    1.55
   3  -9   0    7.69    1.40
   3  -9   0    5.61    1.18
  -3  -9   0    6.51    1.36
  -3   9   0    7.12    1.34
   3   9   0    5.84    1.30
  -3   9   0    6.98    1.24
   3   9   0    8.24    1.11
  -3   9   0    5.64    1.19
  -3   9   0    6.30    1.24
   3   9   0    6.80    1.26
   3   9   0    6.36    1.39
   3   9   0    7.78    1.32
   3   9   0    7.30    1.35
  -4  -9   0    8.35    1.41
  -4  -9   0    8.65    1.28
   4  -9   0    8.08    1.36
  -4  -9   0    7.15    1.49
   4  -9   0    6.63    1.18
  -4  -9   0    8.62    1.38
   4  -9   0    7.15    1.15
  -4  -9   0    6.01    1.22
  -4  -9   0    7.64    1.29
   4  -9   0    9.36    1.38
  -4  -9   0    4.53    1.27
   4  -9   0    5.23    1.19
  -4  -9   0    6.67    1.51
  -4  -9   0    8.16    1.51
   4  -9   0    6.54    1.28
  -4  -9   0    7.87    1.48
  -4  -9   0    8.77    1.40
   4   9   0    6.18    0.97
   4   9   0    4.61    1.21
  -4   9   0    5.85    1.23
   4   9   0    8.07    1.41
   4   9   0    6.36    1.45
  -4   9   0    7.26    1.36
   4   9   0    4.90    1.13
   4   9   0    7.08    1.71
  -4   9   0    6.08    1.21
  -4   9   0    7.35    1.18
   5  -9   0   24.52    2.33
   5  -9   0   28.92    2.10
  -5  -9   0   28.81    2.57
  -5  -9   0   24.32    2.34
  -5  -9   0   22.13    2.63
  -5  -9   0   24.94    2.19
   5  -9   0   28.73    2.17
  -5  -9   0   27.60    2.36
   5  -9   0   27.36    2.28
  -5  -9   0   30.27    2.44
  -5  -9   0   27.89    2.55
  -5  -9   0   28.23    2.57
  -5  -9   0   28.79    2.34
   5  -9   0   25.21    2.37
  -5  -9   0   27.33    2.27
  -5  -9   0   28.95    2.38
   5   9   0   25.96    2.34
  -5   9   0   26.18    2.33
   5   9   0   23.07    2.67
  -5   9   0   26.54    2.24
   5   9   0   27.35    2.85
   5   9   0   26.81    3.02
   5   9   0   22.44    2.64
  -5   9   0   24.54    2.24
   5   9   0   25.46    2.75
   5   9   0   25.76    1.96
  -6  -9   0   25.93    2.25
  -6  -9   0   26.86    2.52
  -6  -9   0   27.79    2.56
  -6  -9   0   25.06    2.25
  -6  -9   0   25.72    2.25
  -6  -9   0   27.27    2.59
   6  -9   0   24.36    2.44
   6  -9   0   25.56    2.30
  -6  -9   0   28.91    2.46
   6  -9   0   27.31    2.03
  -6  -9   0   25.80    2.36
  -6  -9   0   26.80    2.37
  -6  -9   0   28.62    2.40
   6  -9   0   25.38    2.18
  -6   9   0   20.09    2.34
   6   9   0   25.72    2.50
   6   9   0   26.43    2.63
   6   9   0   24.14    2.43
  -6   9   0   22.46    2.52
   6   9   0   24.82    2.27
   6   9   0   26.32    2.82
  -6   9   0   23.80    2.17
   6   9   0   27.20    2.42
  -7  -9   0    0.06    0.66
  -7  -9   0   -0.92    0.75
   7  -9   0   -0.05    0.65
  -7  -9   0   -0.68    0.47
  -7  -9   0   -0.67    0.71
  -7  -9   0    0.25    0.63
   7  -9   0    0.31    0.83
  -7  -9   0   -0.76    0.47
   7  -9   0   -0.33    0.58
  -7  -9   0    0.06    0.55
  -7  -9   0    1.22    0.87
  -7  -9   0    0.68    0.73
  -7  -9   0    0.39    0.61
   7   9   0   -1.24    0.80
   7   9   0    0.46    0.64
  -7   9   0    0.20    0.61
   7   9   0    0.53    0.70
   7   9   0   -0.88    0.63
  -7   9   0    0.50    0.61
   7   9   0   -0.79    0.89
   7   9   0    0.40    0.81
   8  -9   0   22.58    2.18
  -8  -9   0   24.44    2.55
   8  -9   0   18.68    2.42
  -8  -9   0   20.52    2.36
  -8  -9   0   20.91    2.53
  -8  -9   0   23.86    2.71
   8  -9   0   24.17    2.49
  -8  -9   0   18.76    2.44
  -8  -9   0   14.82    2.32
  -8  -9   0   22.34    2.63
  -8  -9   0   23.18    2.50
  -8  -9   0   23.12    2.64
   8   9   0   16.49    2.35
   8   9   0   20.93    2.78
   8   9   0   19.94    2.37
  -8   9   0   17.35    2.20
  -8   9   0   22.77    2.47
   8   9   0   19.11    2.47
   8   9   0   19.54    2.34
   8   9   0   19.61    2.92
   0 -10   0    6.06    1.21
   0 -10   0   10.24    1.61
   0 -10   0    7.49    1.54
   0 -10   0    9.97    1.69
   0 -10   0    6.49    1.31
   0 -10   0    8.27    1.48
   0 -10   0    6.21    1.38
   0 -10   0    8.05    1.41
   0 -10   0    8.42    1.35
   0  10   0    9.01    1.45
   0  10   0   10.68    1.66
   0  10   0    7.05    1.30
   0  10   0    6.67    1.17
   0  10   0    7.27    1.40
   0  10   0    6.37    1.41
  -1 -10   0   -0.03    0.77
   1 -10   0    2.33    1.00
   1 -10   0    2.08    0.90
  -1 -10   0    0.71    0.70
  -1 -10   0    0.07    0.72
   1 -10   0    1.38    0.82
   1 -10   0    1.99    0.83
   1 -10   0   -1.31    0.68
   1 -10   0    0.79    0.72
  -1 -10   0    2.18    0.94
  -1 -10   0   -0.05    0.56
   1 -10   0    1.06    0.74
  -1 -10   0    1.22    0.92
  -1 -10   0    1.17    0.75
   1 -10   0    1.55    0.81
  -1 -10   0    0.23    0.72
  -1 -10   0    0.44    0.91
  -1 -10   0    0.84    0.76
   1 -10   0    1.13    0.84
   1  10   0    0.09    0.62
   1  10   0    1.75    0.90
   1  10   0    1.38    0.75
  -1  10   0    2.13    0.88
   1  10   0    0.78    0.85
  -1  10   0    1.40    0.79
  -1  10   0    0.78    0.64
  -1  10   0    0.59    0.71
  -1  10   0    0.82    0.68
   1  10   0    2.02    0.97
   1  10   0    0.57    0.60
  -1  10   0    0.40    0.69
   2 -10   0   -0.46    0.66
   2 -10   0    0.73    0.57
  -2 -10   0   -0.04    0.59
  -2 -10   0   -0.07    0.60
   2 -10   0   -0.49    0.51
   2 -10   0    0.32    0.69
  -2 -10   0    1.12    0.62
  -2 -10   0    1.57    0.74
  -2 -10   0    1.32    0.78
  -2 -10   0    0.72    0.83
  -2 -10   0   -0.59    0.54
  -2 -10   0    0.81    0.76
  -2 -10   0    2.41    0.89
  -2 -10   0    0.94    0.87
   2 -10   0   -0.96    0.65
  -2 -10   0    1.53    0.90
   2 -10   0   -0.08    0.73
  -2 -10   0    1.31    0.88
   2 -10   0    0.80    0.82
   2  10   0    1.61    0.85
   2  10   0    1.13    0.76
  -2  10   0    0.53    0.72
   2  10   0    0.07    0.80
   2  10   0    0.02    0.80
  -2  10   0    1.23    0.83
  -2  10   0   -0.65    0.56
  -2  10   0    0.22    0.65
   2  10   0    0.17    0.47
  -2  10   0   -0.10    0.63
  -2  10   0   -0.33    0.87
   2  10   0    0.37    0.94
  -3 -10   0    5.38    1.18
  -3 -10   0    3.39    1.17
   3 -10   0    3.97    1.02
  -3 -10   0    4.31    1.07
   3 -10   0    2.53    1.05
  -3 -10   0    5.21    1.25
   3 -10   0    4.02    1.06
  -3 -10   0    6.20    1.20
  -3 -10   0    4.16    1.23
  -3 -10   0    4.71    1.12
  -3 -10   0    5.67    1.17
   3 -10   0    4.62    1.18
   3 -10   0    5.40    1.22
   3 -10   0    3.82    1.03
  -3 -10   0    3.58    1.24
  -3 -10   0    5.55    1.19
  -3 -10   0    3.24    1.17
  -3  10   0    7.52    1.35
   3  10   0    5.60    1.20
  -3  10   0    5.75    1.30
  -3  10   0    5.12    1.22
   3  10   0    5.10    0.95
   3  10   0    4.37    1.46
   3  10   0    5.00    1.28
  -3  10   0    4.37    1.14
   3  10   0    5.54    1.33
   3  10   0    2.69    1.10
   4 -10   0    1.39    0.74
   4 -10   0    0.61    0.68
  -4 -10   0    0.04    0.77
  -4 -10   0    1.51    0.76
  -4 -10   0    0.85    0.73
   4 -10   0    0.42    0.72
  -4 -10   0    1.09    0.98
   4 -10   0   -0.04    0.59
  -4 -10   0   -0.03    0.56
  -4 -10   0    2.05    0.85
  -4 -10   0    0.41    0.64
   4 -10   0    0.70    0.74
  -4 -10   0    0.04    0.88
  -4 -10   0    1.26    0.88
   4  10   0    0.60    0.99
  -4  10   0    0.16    0.67
   4  10   0    0.60    1.01
   4  10   0   -1.19    0.56
   4  10   0    0.79    0.81
  -4  10   0   -0.01    0.59
   4  10   0    1.35    0.82
  -4  10   0    0.34    0.66
   4  10   0    0.19    0.76
  -5 -10   0    0.31    0.84
  -5 -10   0    0.55    0.75
  -5 -10   0    0.07    0.71
  -5 -10   0    0.87    0.73
  -5 -10   0    0.73    0.75
  -5 -10   0    1.50    0.81
   5 -10   0    0.86    0.65
   5 -10   0    1.17    0.65
   5 -10   0    0.37    0.67
   5 -10   0   -0.13    0.71
  -5 -10   0    0.52    0.83
  -5 -10   0    0.20    0.91
  -5 -10   0    3.66    0.91
  -5 -10   0    0.02    0.56
   5  10   0    0.15    0.83
   5  10   0    0.83    0.81
   5  10   0   -0.54    0.63
  -5  10   0    0.67    0.72
   5  10   0    4.32    1.45
  -5  10   0    0.53    0.64
   5  10   0    0.06    0.74
  -5  10   0    0.64    0.67
   5  10   0    0.32    0.94
  -6  10   0    1.59    0.85
 -15   0   1    0.50    0.59
 -15   0   1    0.15    0.57
 -15   0   1   -0.41    0.54
 -15   0   1   -0.37    0.54
  15   0  -1   -0.30    0.64
 -15   0   1   -0.25    0.63
 -15   0   1   -0.36    0.52
 -15   0   1   -0.21    0.62
  15   0  -1   -0.34    0.75
  15   0  -1   -0.50    0.72
  15   0  -1    0.39    0.77
 -15   0   1   -0.63    0.48
  15   0  -1    0.48    0.65
 -15   0   1   -0.44    0.57
  15   0  -1    0.02    0.78
 -15   0   1    0.15    0.84
  15   0  -1    1.42    0.70
  14   0  -1    2.19    0.98
 -14   0   1    0.12    0.53
 -14   0   1   -0.24    0.59
 -14   0   1    0.20    0.50
  14   0  -1    0.82    0.55
 -14   0   1   -0.27    0.52
 -14   0   1    0.20    0.74
 -14   0   1   -0.82    0.40
  14   0  -1    0.00    0.60
 -14   0   1    0.13    0.62
  14   0  -1    1.70    0.84
 -14   0   1   -0.09    0.45
  14   0  -1    0.60    0.73
 -14   0   1    1.41    0.68
  14   0  -1    0.28    0.57
 -14   0   1    0.12    0.54
  14   0  -1    1.66    0.96
 -14   0   1   -0.06    0.59
  14   0  -1    1.08    0.97
  14   0  -1   -0.05    0.69
 -13   0   1    0.24    0.50
  13   0  -1   -0.88    0.65
  13   0  -1   -0.15    0.46
  13   0  -1    0.05    0.74
  13   0  -1   -0.11    0.45
 -13   0   1    0.30    0.72
 -13   0   1    0.20    0.47
 -13   0   1    0.27    0.54
  13   0  -1    0.08    0.54
 -13   0   1    0.16    0.54
 -13   0   1   -0.59    0.39
 -13   0   1   -0.06    0.54
  13   0  -1   -0.08    0.67
 -13   0   1   -0.60    0.40
  13   0  -1    0.08    0.75
  13   0  -1   -0.25    0.69
 -13   0   1   -0.29    0.35
  13   0  -1   -0.14    0.49
 -13   0   1   -0.15    0.44
 -12   0   1    1.59    0.64
  12   0  -1    0.99    0.69
  12   0  -1    1.17    0.63
  12   0  -1    1.15    0.48
 -12   0   1    0.63    0.43
 -12   0   1    0.73    0.34
 -12   0   1    0.21    0.41
  12   0  -1    3.43    0.86
  12   0  -1    3.04    0.86
 -12   0   1    0.03    0.44
 -12   0   1   -0.31    0.40
  12   0  -1    0.69    0.55
 -12   0   1    1.29    0.71
  12   0  -1    1.10    0.81
 -12   0   1    0.37    0.51
 -12   0   1    0.97    0.50
  12   0  -1    5.54    1.13
  12   0  -1    1.92    0.57
  12   0  -1    1.16    0.54
 -12   0   1    0.80    0.48
  11   0  -1    2.34    0.72
  11   0  -1    0.69    0.50
  11   0  -1    3.90    1.02
  11   0  -1    1.79    0.51
 -11   0   1    1.10    0.53
  11   0  -1    1.94    0.69
 -11   0   1    0.35    0.47
  11   0  -1    1.91    0.71
 -11   0   1    1.79    0.65
 -11   0   1    0.51    0.30
 -11   0   1    1.91    0.56
  11   0  -1    0.95    0.43
  11   0  -1    2.69    0.83
 -11   0   1    0.91    0.48
  11   0  -1    1.16    0.62
 -11   0   1    0.51    0.42
 -11   0   1   -0.03    0.46
 -11   0   1    0.98    0.44
 -11   0   1    0.13    0.41
  11   0  -1    1.29    0.58
  10   0  -1    0.11    0.42
 -10   0   1   -0.80    0.21
  10   0  -1   -0.15    0.65
  10   0  -1   -0.02    0.54
  10   0  -1   -0.10    0.37
 -10   0   1   -0.39    0.33
 -10   0   1   -0.23    0.34
  10   0  -1    0.76    0.47
  10   0  -1   -0.15    0.23
 -10   0   1    0.38    0.48
  10   0  -1   -0.13    0.56
 -10   0   1   -0.35    0.37
 -10   0   1   -0.24    0.33
  10   0  -1    0.16    0.20
 -10   0   1   -0.02    0.34
  10   0  -1   -0.73    0.30
 -10   0   1   -0.90    0.34
  10   0  -1   -0.36    0.45
 -10   0   1   -0.32    0.33
 -10   0   1   -0.83    0.42
  10   0  -1    0.03    0.35
  10   0  -1    0.20    0.34
 -10   0   1    0.22    0.41
  10   0  -1   -0.56    0.41
  -9   0   1    0.03    0.26
  -9   0   1    0.21    0.42
   9   0  -1    0.88    0.32
  -9   0   1    0.62    0.37
   9   0  -1    0.19    0.33
  -9   0   1    0.57    0.52
   9   0  -1   -0.28    0.19
  -9   0   1    0.33    0.37
   9   0  -1   -0.08    0.58
   9   0  -1    0.16    0.34
  -9   0   1    0.25    0.28
   9   0  -1    0.75    0.57
  -9   0   1    0.25    0.36
   9   0  -1   -0.35    0.34
   9   0  -1    0.41    0.42
   9   0  -1    0.07    0.46
  -9   0   1    0.06    0.32
   9   0  -1    0.09    0.22
  -9   0   1    0.28    0.36
   9   0  -1    0.20    0.39
   9   0  -1    0.23    0.19
   9   0  -1   -0.09    0.15
   9   0  -1   -0.45    0.45
   9   0  -1    0.08    0.16
   9   0  -1   -0.23    0.14
   9   0  -1    0.54    0.52
  -9   0   1    0.10    0.32
   8   0  -1    0.22    0.18
   8   0  -1    0.31    0.31
  -8   0   1    0.25    0.29
  -8   0   1    1.71    0.45
   8   0  -1    1.15    0.42
   8   0  -1    0.74    0.58
   8   0  -1    0.56    0.24
   8   0  -1    1.36    0.42
   8   0  -1    0.47    0.35
   8   0  -1    1.99    0.61
   8   0  -1    0.56    0.23
   8   0  -1    1.62    0.57
   8   0  -1    0.41    0.15
   8   0  -1    1.40    0.36
   8   0  -1    1.81    0.45
   8   0  -1    1.26    0.53
  -7   0   1    0.02    0.35
   7   0  -1   -0.50    0.17
   7   0  -1   -0.68    0.16
  -7   0   1   -0.16    0.27
   7   0  -1   -0.03    0.13
  -7   0   1    0.78    0.32
   7   0  -1   -0.25    0.50
   7   0  -1    0.42    0.34
  -7   0   1    0.01    0.29
   7   0  -1   -1.26    0.39
   7   0  -1   -0.10    0.21
   7   0  -1    0.07    0.28
   7   0  -1    0.29    0.45
  -7   0   1    1.01    0.33
   7   0  -1    0.65    0.34
   7   0  -1   -0.12    0.16
   7   0  -1   -0.44    0.18
   7   0  -1   -0.10    0.29
  -7   0   1   -0.06    0.33
  -7   0   1   -0.22    0.27
  -7   0   1    1.00    0.36
   7   0  -1    0.05    0.13
  -7   0   1   -0.66    0.18
   7   0  -1   -0.38    0.39
   6   0  -1   -0.28    0.17
   6   0  -1   -0.41    0.25
   6   0  -1   -0.12    0.17
  -6   0   1    0.32    0.23
   6   0  -1   -0.17    0.25
   6   0  -1    0.00    0.14
  -6   0   1   -0.28    0.17
   6   0  -1   -0.08    0.40
  -6   0   1   -0.46    0.30
  -6   0   1    0.96    0.33
  -6   0   1    0.06    0.32
  -6   0   1   -0.09    0.19
   6   0  -1   -0.15    0.26
  -6   0   1   -0.05    0.39
  -6   0   1   -0.86    0.25
  -6   0   1    0.92    0.40
  -6   0   1   -0.05    0.28
  -6   0   1   -0.25    0.29
   6   0  -1   -0.22    0.25
   6   0  -1   -0.21    0.18
  -6   0   1   -0.45    0.25
   6   0  -1   -0.12    0.17
   6   0  -1   -0.25    0.11
   6   0  -1    0.16    0.39
  -6   0   1   -0.47    0.23
   6   0  -1    0.30    0.26
   6   0  -1   -0.33    0.22
   6   0  -1   -0.80    0.40
   6   0  -1    0.19    0.29
   6   0  -1    0.03    0.16
   6   0  -1   -0.39    0.17
   5   0  -1    0.08    0.14
   5   0  -1    0.00    0.25
   5   0  -1    0.41    0.38
   5   0  -1   -0.07    0.26
   5   0  -1    0.00    0.16
  -5   0   1   -0.12    0.19
   5   0  -1    0.30    0.25
  -5   0   1   -0.03    0.19
   5   0  -1    0.07    0.25
   5   0  -1   -0.08    0.10
   5   0  -1    0.35    0.24
  -5   0   1    1.00    0.33
   5   0  -1   -0.25    0.20
   5   0  -1    0.47    0.22
  -5   0   1    0.16    0.19
   5   0  -1   -0.14    0.16
  -5   0   1   -0.17    0.22
  -5   0   1    0.12    0.29
  -5   0   1   -0.18    0.24
   5   0  -1   -0.81    0.32
  -5   0   1    0.00    0.25
   5   0  -1    0.08    0.23
  -5   0   1   -0.03    0.19
   5   0  -1   -0.02    0.15
   5   0  -1   -0.18    0.14
   5   0  -1   -0.05    0.31
  -5   0   1   -0.25    0.27
   5   0  -1    0.10    0.20
  -5   0   1    0.57    0.31
  -5   0   1    0.11    0.34
  -5   0   1   -0.17    0.21
   5   0  -1   -0.10    0.14
  -4   0   1    0.20    0.20
   4   0  -1   -0.06    0.17
   4   0  -1    0.17    0.14
   4   0  -1   -0.20    0.18
  -4   0   1   -0.13    0.11
   4   0  -1   -0.13    0.16
   4   0  -1    0.05    0.28
   4   0  -1    0.05    0.16
  -4   0   1   -0.12    0.15
   4   0  -1    0.09    0.17
  -4   0   1    0.00    0.15
   4   0  -1   -0.02    0.08
  -4   0   1    0.00    0.23
  -4   0   1   -0.16    0.12
  -4   0   1   -0.01    0.15
  -4   0   1   -0.02    0.16
  -4   0   1    0.25    0.21
   4   0  -1    0.09    0.12
  -4   0   1    0.16    0.16
   4   0  -1    0.08    0.17
   4   0  -1   -0.08    0.10
   4   0  -1    0.02    0.12
   4   0  -1    0.41    0.12
  -4   0   1    0.03    0.12
   4   0  -1    0.02    0.12
  -4   0   1    0.15    0.20
  -4   0   1    0.20    0.14
  -4   0   1    0.12    0.17
   4   0  -1   -0.06    0.12
  -4   0   1    0.18    0.22
  -4   0   1   -0.09    0.12
   4   0  -1    0.00    0.12
   4   0  -1    0.06    0.15
  -4   0   1    0.08    0.13
  -4   0   1    0.04    0.20
   4   0  -1   -0.08    0.17
   4   0  -1    0.01    0.24
   4   0  -1    0.03    0.13
  -4   0   1    0.02    0.17
   4   0  -1   -0.05    0.16
   3   0  -1    0.00    0.12
  -3   0   1    0.13    0.14
  -3   0   1   -0.09    0.14
  -3   0   1   -0.20    0.11
   3   0  -1    0.25    0.13
  -3   0   1    0.07    0.16
   3   0  -1   -0.20    0.10
   3   0  -1    0.24    0.13
   3   0  -1   -0.08    0.11
   3   0  -1    0.05    0.07
   3   0  -1   -0.17    0.21
   3   0  -1   -0.05    0.09
   3   0  -1   -0.01    0.08
   3   0  -1    0.15    0.17
  -3   0   1    0.04    0.15
  -3   0   1    0.09    0.15
  -3   0   1   -0.05    0.17
   3   0  -1   -0.21    0.10
  -3   0   1   -0.02    0.18
  -3   0   1    0.05    0.17
   3   0  -1    0.17    0.15
   3   0  -1    0.05    0.15
  -3   0   1   -0.09    0.11
  -3   0   1   -0.09    0.11
  -3   0   1    0.04    0.10
   3   0  -1    0.07    0.22
  -3   0   1    0.12    0.19
  -3   0   1   -0.11    0.14
   3   0  -1    0.19    0.17
  -3   0   1   -0.19    0.13
   3   0  -1   -0.15    0.10
   3   0  -1   -0.06    0.15
   3   0  -1   -0.10    0.09
   3   0  -1   -0.04    0.18
   3   0  -1   -0.04    0.10
  -3   0   1   -0.16    0.13
  -3   0   1   -0.01    0.11
  -3   0   1    0.02    0.13
   3   0  -1    0.02    0.16
   2   0  -1    0.18    0.19
   2   0  -1    0.03    0.10
   2   0  -1   -0.03    0.08
   2   0  -1    0.17    0.10
   2   0  -1    0.04    0.16
  -2   0   1    0.29    0.11
  -2   0   1   -0.02    0.10
  -2   0   1    0.00    0.08
   2   0  -1    0.16    0.09
  -2   0   1    0.07    0.11
   2   0  -1    0.09    0.15
  -2   0   1    0.19    0.12
   2   0  -1    0.00    0.08
   2   0  -1    0.01    0.10
   2   0  -1    0.20    0.18
  -2   0   1   -0.01    0.11
   2   0  -1    0.12    0.13
   2   0  -1    0.04    0.10
   2   0  -1    0.11    0.14
  -2   0   1    0.04    0.12
  -2   0   1    0.15    0.15
   2   0  -1    0.11    0.17
  -2   0   1   -0.01    0.14
   2   0  -1    0.10    0.12
  -2   0   1    0.18    0.14
  -2   0   1    0.03    0.10
  -2   0   1    0.14    0.08
  -2   0   1    0.04    0.10
  -2   0   1    0.07    0.10
  -2   0   1    0.08    0.17
   2   0  -1    0.21    0.13
   2   0  -1    0.04    0.11
   2   0  -1    0.00    0.09
  -2   0   1    0.11    0.09
   2   0  -1   -0.02    0.10
   2   0  -1    0.17    0.13
  -2   0   1    0.10    0.13
  -2   0   1    0.01    0.09
  -2   0   1    0.42    0.17
  -2   0   1    0.09    0.10
   2   0  -1    0.08    0.08
  -2   0   1    0.01    0.09
  -1   0   1    0.00    0.03
  -1   0   1    0.00    0.03
  -1   0   1    0.01    0.02
  -1   0   1    0.04    0.04
  -1   0   1    0.04    0.05
   1   0  -1    0.00    0.04
  -1   0   1    0.01    0.03
   1   0  -1    0.02    0.04
   1   0  -1    0.00    0.04
   1   0   1    0.16    0.07
  -1   0  -1    0.17    0.06
  -1   0  -1    0.15    0.06
   1   0   1    0.16    0.05
  -1   0  -1    0.18    0.05
   1   0   1    0.00    0.04
   1   0   1    0.05    0.06
   1   0   1    0.01    0.04
  -1   0  -1    0.01    0.03
   1   0   1    0.18    0.06
  -1   0  -1    0.26    0.06
   1   0   1   -0.03    0.04
   1   0   1    0.20    0.06
   1   0   1    0.08    0.06
  -1   0  -1    0.21    0.05
   1   0   1    0.12    0.06
   2   0   1   -0.04    0.07
   2   0   1    0.32    0.18
   2   0   1   -0.11    0.11
   2   0   1    0.03    0.12
  -2   0  -1    0.06    0.15
   2   0   1   -0.01    0.09
   2   0   1    0.13    0.13
  -2   0  -1    0.17    0.11
  -2   0  -1    0.17    0.15
  -2   0  -1    0.06    0.13
   2   0   1   -0.09    0.11
   2   0   1   -0.04    0.10
   2   0   1    0.12    0.11
  -2   0  -1    0.04    0.10
  -2   0  -1    0.11    0.13
  -2   0  -1   -0.11    0.10
   2   0   1    0.04    0.13
  -2   0  -1    0.59    0.19
   2   0   1    0.14    0.10
  -2   0  -1    0.06    0.11
   2   0   1    0.05    0.14
  -2   0  -1    0.00    0.14
  -2   0  -1   -0.02    0.15
   2   0   1    0.08    0.09
   2   0   1   -0.02    0.12
   2   0   1    0.17    0.13
  -2   0  -1    0.06    0.12
  -2   0  -1    0.18    0.13
  -2   0  -1   -0.01    0.07
  -2   0  -1    0.06    0.11
  -2   0  -1    0.06    0.11
   2   0   1    0.17    0.12
   2   0   1    0.22    0.17
  -2   0  -1    0.01    0.11
  -3   0  -1    0.04    0.17
   3   0   1    0.08    0.15
   3   0   1   -0.04    0.08
  -3   0  -1    0.20    0.13
   3   0   1   -0.13    0.14
   3   0   1    0.12    0.15
  -3   0  -1    0.05    0.14
  -3   0  -1    0.09    0.13
  -3   0  -1    0.21    0.19
   3   0   1    0.51    0.24
  -3   0  -1    0.03    0.12
  -3   0  -1   -0.02    0.14
   3   0   1    0.02    0.14
   3   0   1    0.01    0.11
  -3   0  -1    0.24    0.16
  -3   0  -1    0.22    0.13
   3   0   1    0.04    0.10
   3   0   1    0.08    0.12
   3   0   1   -0.02    0.12
  -3   0  -1    0.11    0.13
  -3   0  -1    0.14    0.15
  -3   0  -1   -0.04    0.12
  -3   0  -1    0.02    0.11
   3   0   1    0.03    0.19
  -3   0  -1    0.13    0.20
   3   0   1    0.16    0.15
   3   0   1    0.04    0.09
  -3   0  -1   -0.04    0.17
   3   0   1   -0.19    0.13
   3   0   1   -0.01    0.11
  -3   0  -1   -0.03    0.17
   3   0   1   -0.11    0.12
   3   0   1    0.00    0.15
   3   0   1    0.26    0.17
   3   0   1    0.09    0.16
   4   0   1    0.00    0.17
  -4   0  -1   -0.20    0.14
   4   0   1    0.04    0.17
  -4   0  -1    0.19    0.22
  -4   0  -1   -0.02    0.14
   4   0   1   -0.13    0.11
   4   0   1    0.18    0.18
   4   0   1    0.17    0.13
   4   0   1    0.31    0.18
   4   0   1    0.20    0.28
   4   0   1   -0.04    0.10
  -4   0  -1    0.16    0.21
  -4   0  -1   -0.15    0.18
   4   0   1    0.34    0.12
   4   0   1   -0.01    0.15
   4   0   1    0.01    0.21
   4   0   1    0.25    0.18
  -4   0  -1    0.81    0.25
  -4   0  -1    0.16    0.25
   4   0   1    0.30    0.21
  -4   0  -1    0.06    0.19
   4   0   1   -0.12    0.15
  -4   0  -1    0.16    0.19
  -4   0  -1   -0.03    0.14
   4   0   1    0.00    0.18
  -4   0  -1    0.06    0.17
  -4   0  -1   -0.04    0.13
   4   0   1    0.15    0.11
  -4   0  -1    0.11    0.21
  -4   0  -1    0.05    0.13
  -4   0  -1   -0.20    0.10
   4   0   1    0.16    0.16
   4   0   1    0.05    0.10
  -5   0  -1   -0.01    0.27
   5   0   1    0.15    0.15
   5   0   1   -0.29    0.24
   5   0   1   -0.05    0.15
   5   0   1    0.20    0.26
  -5   0  -1    0.03    0.18
   5   0   1    0.20    0.29
   5   0   1    0.21    0.24
   5   0   1   -0.03    0.22
  -5   0  -1    0.13    0.24
   5   0   1   -0.14    0.22
  -5   0  -1   -0.37    0.32
   5   0   1   -0.20    0.33
   5   0   1    0.03    0.36
   5   0   1    0.08    0.19
   5   0   1    0.19    0.15
  -5   0  -1   -0.10    0.26
   5   0   1    0.35    0.29
  -5   0  -1    0.37    0.25
  -5   0  -1    0.05    0.29
  -5   0  -1   -0.19    0.17
  -5   0  -1    0.06    0.25
  -5   0  -1    0.29    0.24
   5   0   1   -0.08    0.11
   5   0   1   -0.02    0.18
   5   0   1   -0.06    0.22
  -5   0  -1   -0.14    0.28
  -5   0  -1    0.00    0.30
   6   0   1    0.33    0.44
  -6   0  -1   -0.05    0.26
   6   0   1   -0.12    0.25
   6   0   1   -0.01    0.30
   6   0   1   -0.33    0.16
   6   0   1   -0.64    0.28
   6   0   1   -0.13    0.19
   6   0   1    0.14    0.18
   6   0   1   -0.08    0.13
  -6   0  -1    0.19    0.32
  -6   0  -1   -0.18    0.23
   6   0   1    0.01    0.16
  -6   0  -1   -0.02    0.30
   6   0   1   -0.02    0.40
   6   0   1    0.12    0.26
   6   0   1   -0.20    0.25
   6   0   1    0.08    0.26
   6   0   1   -0.44    0.15
   6   0   1   -0.15    0.13
  -6   0  -1    0.83    0.42
   6   0   1   -0.05    0.37
  -6   0  -1   -0.09    0.24
  -6   0  -1   -0.16    0.28
   6   0   1   -0.16    0.23
  -6   0  -1   -0.44    0.27
  -6   0  -1    0.26    0.31
  -6   0  -1   -0.47    0.25
   7   0   1    0.06    0.25
  -7   0  -1    0.08    0.24
  -7   0  -1    0.41    0.27
  -7   0  -1    0.24    0.30
   7   0   1   -0.02    0.17
   7   0   1    0.02    0.30
   7   0   1   -0.12    0.18
   7   0   1    0.29    0.30
   7   0   1   -0.28    0.21
   7   0   1    0.14    0.39
   7   0   1    0.14    0.18
   7   0   1   -0.09    0.23
   7   0   1    0.08    0.39
  -7   0  -1    0.03    0.28
   7   0   1    0.04    0.28
   7   0   1   -0.02    0.13
   7   0   1   -0.24    0.24
  -7   0  -1    0.07    0.29
   7   0   1   -0.21    0.16
  -7   0  -1    1.13    0.34
   7   0   1   -0.32    0.36
   7   0   1    0.38    0.26
   7   0   1    0.02    0.16
  -7   0  -1   -0.03    0.32
   7   0   1   -0.25    0.15
   8   0   1   -0.18    0.17
  -8   0  -1    0.04    0.26
  -8   0  -1   -0.12    0.34
  -8   0  -1   -0.29    0.26
   8   0   1    0.18    0.18
   8   0   1   -0.15    0.19
   8   0   1   -0.23    0.32
  -8   0  -1    0.12    0.34
   8   0   1   -0.47    0.26
   8   0   1    0.54    0.35
   8   0   1   -0.03    0.24
  -8   0  -1    0.36    0.24
  -8   0  -1    0.47    0.37
   8   0   1    0.27    0.33
   8   0   1    0.04    0.18
   8   0   1   -0.33    0.39
  -8   0  -1    0.20    0.35
  -8   0  -1    0.38    0.21
   8   0   1    0.01    0.37
   8   0   1    0.06    0.31
   8   0   1    0.02    0.19
  -8   0  -1   -0.52    0.27
  -8   0  -1    0.23    0.31
   8   0   1   -0.27    0.15
   8   0   1    0.26    0.30
  -9   0  -1    0.26    0.37
  -9   0  -1    0.33    0.28
   9   0   1    0.21    0.47
   9   0   1   -0.43    0.16
  -9   0  -1    0.72    0.43
  -9   0  -1   -0.01    0.47
  -9   0  -1   -0.14    0.30
   9   0   1    0.04    0.51
   9   0   1    0.19    0.38
   9   0   1    0.05    0.22
  -9   0  -1    0.55    0.38
   9   0   1    0.19    0.22
   9   0   1    0.32    0.25
   9   0   1   -0.13    0.34
  -9   0  -1    0.13    0.40
   9   0   1    0.03    0.22
   9   0   1    0.00    0.32
   9   0   1    0.60    0.39
   9   0   1    0.21    0.19
   9   0   1    0.27    0.45
  -9   0  -1    0.22    0.45
   9   0   1    1.05    0.39
  -9   0  -1    0.14    0.37
  10   0   1    1.12    0.50
 -10   0  -1    1.68    0.52
  10   0   1    2.13    0.69
 -10   0  -1    1.09    0.49
 -10   0  -1    1.46    0.53
 -10   0  -1    1.29    0.45
 -10   0  -1    0.81    0.54
 -10   0  -1    0.93    0.42
 -10   0  -1    0.56    0.41
  10   0   1    1.76    0.44
  10   0   1    1.63    0.65
  10   0   1    3.81    0.90
 -10   0  -1    1.86    0.58
  10   0   1    0.07    0.25
  10   0   1    1.22    0.55
  10   0   1    1.45    0.54
 -11   0  -1   -0.30    0.45
 -11   0  -1    0.02    0.28
  11   0   1    0.81    0.70
  11   0   1    0.69    0.69
 -11   0  -1    0.10    0.42
  11   0   1    0.89    0.71
  11   0   1   -0.35    0.36
  11   0   1    0.22    0.40
  11   0   1    0.43    0.46
  11   0   1    1.14    0.66
 -11   0  -1   -0.40    0.37
 -11   0  -1    0.17    0.45
 -11   0  -1    0.05    0.36
 -11   0  -1    0.49    0.53
 -11   0  -1   -0.14    0.33
  11   0   1    1.08    0.45
 -11   0  -1    0.59    0.52
  11   0   1   -0.02    0.25
  11   0   1   -0.22    0.38
 -11   0  -1   -0.24    0.35
  11   0   1   -0.67    0.39
 -11   0  -1    0.01    0.44
  12   0   1   -0.09    0.65
 -12   0  -1    0.34    0.44
 -12   0  -1   -0.61    0.33
  12   0   1    0.46    0.51
 -12   0  -1   -0.54    0.40
 -12   0  -1   -0.49    0.40
  12   0   1    0.09    0.61
  12   0   1    0.00    0.47
  12   0   1    0.63    0.62
 -12   0  -1   -0.35    0.46
 -12   0  -1    0.10    0.42
  12   0   1    1.03    0.83
 -12   0  -1   -0.37    0.58
 -12   0  -1    0.50    0.38
  12   0   1   -0.07    0.64
  12   0   1    0.09    0.40
 -12   0  -1    0.25    0.53
 -12   0  -1   -0.29    0.46
  12   0   1   -0.77    0.67
 -12   0  -1    0.64    0.53
 -13   0  -1    0.83    0.73
 -13   0  -1    0.08    0.56
 -13   0  -1    0.33    0.48
  13   0   1   -0.25    0.51
 -13   0  -1    0.88    0.63
 -13   0  -1    0.11    0.52
 -13   0  -1   -0.20    0.46
  13   0   1    1.10    0.55
 -13   0  -1   -0.31    0.54
  13   0   1    1.01    0.76
 -13   0  -1    0.30    0.54
  13   0   1    0.66    0.63
 -13   0  -1    1.58    0.63
  13   0   1    0.71    0.82
  13   0   1    0.56    0.65
 -13   0  -1    0.08    0.33
  13   0   1    0.33    0.55
 -13   0  -1    0.05    0.47
  13   0   1    0.18    0.67
  14   0   1    0.41    0.52
  14   0   1    1.41    0.88
 -14   0  -1   -0.44    0.48
  14   0   1   -0.32    0.51
 -14   0  -1   -0.13    0.50
  14   0   1    0.80    0.66
 -14   0  -1    0.13    0.51
 -14   0  -1   -0.40    0.54
 -14   0  -1   -0.95    0.35
  14   0   1    0.77    0.89
  14   0   1   -0.26    0.61
  14   0   1    0.21    0.80
 -14   0  -1    0.82    0.70
  14   0   1    0.18    0.64
 -14   0  -1   -0.79    0.52
 -14   0  -1    0.37    0.48
 -14   0  -1   -0.26    0.45
 -14   0  -1   -0.32    0.53
 -14   0  -1   -0.46    0.66
  15   0   1   -0.03    0.75
  15   0   1    0.68    0.64
  15   0   1   -0.03    0.62
 -15   0  -1   -0.16    0.47
 -15   0  -1    0.47    0.59
 -15   0  -1    0.72    0.61
 -15   0  -1   -0.95    0.52
 -15   0  -1    0.23    0.56
  15   0   1    0.26    0.95
  15   0   1   -1.53    0.57
  15   0   1    0.25    0.72
 -15   0  -1    0.25    0.57
 -15   0  -1    0.79    0.66
 -15   0  -1   -0.38    0.66
  15   0   1   -0.20    0.74
 -15   0  -1   -0.76    0.39
  15   0   1   -0.11    0.65
 -15   0  -1   -0.41    0.58
 -15  -1   1    8.23    1.57
  15  -1  -1    7.46    1.64
 -15  -1   1    5.30    1.15
 -15  -1   1    3.16    0.96
 -15  -1   1    5.83    1.24
  15  -1  -1    5.67    1.52
 -15  -1   1    5.33    1.18
 -15  -1   1    5.79    1.33
 -15  -1   1    2.71    1.04
  15  -1  -1    4.74    1.45
  15  -1  -1    5.11    1.17
  15  -1  -1    5.63    1.53
 -15  -1   1    6.05    1.27
 -15  -1   1    6.85    1.58
  15  -1  -1    4.77    1.25
  15  -1  -1    3.97    1.20
 -15  -1   1    5.28    1.16
 -15  -1   1    5.07    1.23
 -15  -1   1    4.91    1.16
  15   1  -1    6.07    1.26
  15   1  -1    5.77    1.34
 -15   1   1    3.65    1.04
 -15   1   1    7.72    1.58
 -15   1   1    6.21    1.24
 -15   1   1    5.37    1.24
  15   1  -1    7.11    1.64
  15   1  -1    7.17    1.34
 -15   1   1    5.82    1.29
  15   1  -1    5.16    1.47
  15   1  -1    5.62    1.75
  15   1  -1    5.17    1.43
 -15   1   1    6.53    1.37
 -15   1   1    5.47    1.33
  15   1  -1    6.50    1.69
 -15   1   1    6.17    1.29
 -14  -1   1   34.40    2.62
 -14  -1   1   30.76    2.55
 -14  -1   1   32.87    2.80
  14  -1  -1   31.90    2.96
  14  -1  -1   28.53    2.67
 -14  -1   1   31.05    2.77
 -14  -1   1   32.53    2.62
 -14  -1   1   28.85    2.54
  14  -1  -1   31.64    2.86
  14  -1  -1   33.06    2.97
 -14  -1   1   32.18    2.59
  14  -1  -1   30.27    2.75
 -14  -1   1   32.88    2.55
  14  -1  -1   30.56    2.29
 -14  -1   1   29.36    2.38
  14  -1  -1   33.67    2.76
 -14  -1   1   32.43    2.60
  14  -1  -1   33.72    2.61
 -14  -1   1   26.91    2.54
 -14  -1   1   30.51    2.54
 -14   1   1   34.09    2.82
  14   1  -1   33.06    3.05
 -14   1   1   28.09    2.51
 -14   1   1   31.88    2.58
 -14   1   1   34.84    2.69
  14   1  -1   31.45    2.59
 -14   1   1   31.04    2.52
 -14   1   1   34.80    2.56
  14   1  -1   31.64    3.11
  14   1  -1   33.58    2.93
  14   1  -1   29.76    2.83
  14   1  -1   28.15    2.72
 -14   1   1   30.22    2.57
  14   1  -1   32.79    2.74
  14   1  -1   30.58    2.47
 -14   1   1   28.88    2.56
  13  -1  -1    7.84    1.35
  13  -1  -1    7.79    1.58
 -13  -1   1    8.10    1.37
  13  -1  -1    9.04    1.71
  13  -1  -1    8.20    1.17
 -13  -1   1    8.96    1.51
 -13  -1   1   10.03    1.42
  13  -1  -1    9.67    1.38
  13  -1  -1    7.76    1.52
  13  -1  -1    6.01    1.44
 -13  -1   1   10.22    1.49
 -13  -1   1    8.64    1.31
 -13  -1   1    8.86    1.42
 -13  -1   1    7.87    1.03
 -13  -1   1    8.87    1.61
 -13  -1   1    7.41    1.26
  13  -1  -1    8.02    1.40
 -13  -1   1    8.34    1.22
 -13  -1   1    9.80    1.55
 -13  -1   1    7.75    1.42
 -13   1   1    7.21    1.27
  13   1  -1    6.73    1.51
  13   1  -1    6.62    1.29
 -13   1   1    5.93    1.19
 -13   1   1    9.15    1.47
  13   1  -1    7.15    1.23
  13   1  -1    7.06    1.60
  13   1  -1   11.25    1.79
  13   1  -1    8.43    1.44
 -13   1   1    7.74    1.48
  13   1  -1    5.65    1.13
 -13   1   1    6.74    1.19
  13   1  -1   11.79    2.10
 -13   1   1    7.76    1.30
 -13   1   1    9.39    1.45
 -13   1   1   10.36    1.75
 -13   1   1    8.77    1.23
  13   1  -1    7.28    1.49
 -13   1   1    6.40    1.29
 -12  -1   1    6.06    1.26
 -12  -1   1    4.43    1.15
 -12  -1   1    6.05    1.10
 -12  -1   1    4.06    0.94
  12  -1  -1    5.04    0.88
  12  -1  -1    5.75    1.03
 -12  -1   1    5.38    1.13
  12  -1  -1    4.16    1.00
  12  -1  -1    5.01    1.27
  12  -1  -1    6.46    1.28
  12  -1  -1    4.61    1.23
 -12  -1   1    4.81    0.97
 -12  -1   1    4.05    0.91
 -12  -1   1    5.21    1.12
 -12  -1   1    6.53    0.88
 -12  -1   1    3.94    1.03
  12  -1  -1    4.85    1.03
  12  -1  -1    6.04    1.33
 -12  -1   1    6.56    1.10
 -12   1   1    5.37    1.07
 -12   1   1    5.27    1.03
 -12   1   1    8.31    1.42
  12   1  -1    4.59    1.23
  12   1  -1    7.12    0.89
 -12   1   1    4.59    0.94
 -12   1   1    4.54    0.72
  12   1  -1    6.17    1.32
  12   1  -1    5.18    1.19
 -12   1   1    7.45    1.28
  12   1  -1    4.93    0.92
  12   1  -1    3.98    0.99
 -12   1   1    7.46    1.24
 -12   1   1    3.36    0.86
  12   1  -1    4.37    1.34
  12   1  -1    3.44    0.85
 -12   1   1    5.54    1.29
 -12   1   1    6.72    1.03
  12   1  -1    7.34    1.55
  12   1  -1    6.34    1.14
 -11  -1   1   19.45    1.83
 -11  -1   1   22.12    1.91
  11  -1  -1   19.97    2.15
  11  -1  -1   24.32    1.95
  11  -1  -1   20.08    1.96
  11  -1  -1   22.70    2.02
 -11  -1   1   25.02    1.96
 -11  -1   1   23.31    1.80
 -11  -1   1   25.16    1.68
  11  -1  -1   25.04    1.77
  11  -1  -1   23.35    2.23
 -11  -1   1   26.39    2.04
 -11  -1   1   23.32    1.99
  11  -1  -1   24.53    2.14
  11  -1  -1   25.33    1.58
 -11  -1   1   23.16    1.91
 -11  -1   1   24.20    1.75
 -11  -1   1   24.92    2.08
  11  -1  -1   24.33    1.62
 -11  -1   1   23.82    2.00
  11  -1  -1   23.79    2.26
 -11  -1   1   25.11    2.14
 -11  -1   1   26.06    2.00
  11   1  -1   24.01    2.20
  11   1  -1   24.88    2.41
 -11   1   1   19.72    1.89
 -11   1   1   25.26    1.91
 -11   1   1   22.52    1.96
 -11   1   1   22.10    1.94
  11   1  -1   26.39    1.73
  11   1  -1   25.99    2.01
  11   1  -1   24.16    2.15
 -11   1   1   25.27    1.56
  11   1  -1   25.36    1.92
 -11   1   1   24.56    2.17
 -11   1   1   22.66    1.93
  11   1  -1   22.83    1.80
 -11   1   1   23.69    1.80
  11   1  -1   23.32    1.61
  11   1  -1   24.33    2.06
 -11   1   1   25.25    1.95
 -11   1   1   25.76    2.15
  11   1  -1   23.32    1.64
  11   1  -1   25.07    2.15
  11   1  -1   24.65    2.29
  10  -1  -1   30.00    2.38
 -10  -1   1   34.18    2.32
 -10  -1   1   34.25    2.49
  10  -1  -1   35.68    2.64
 -10  -1   1   30.12    2.28
 -10  -1   1   31.38    2.17
  10  -1  -1   33.70    2.60
 -10  -1   1   33.97    1.96
  10  -1  -1   29.59    1.83
  10  -1  -1   29.92    2.36
 -10  -1   1   28.82    2.25
 -10  -1   1   32.93    2.06
  10  -1  -1   34.74    1.98
  10  -1  -1   35.18    2.75
 -10  -1   1   31.95    2.38
  10  -1  -1   30.49    2.40
 -10  -1   1   33.41    2.38
  10  -1  -1   32.95    2.65
 -10  -1   1   35.00    2.53
 -10  -1   1   32.30    2.30
 -10  -1   1   34.92    2.15
  10  -1  -1   32.01    1.99
  10  -1  -1   31.49    2.12
 -10  -1   1   30.18    2.31
 -10  -1   1   36.27    2.39
  10  -1  -1   29.91    2.25
  10   1  -1   33.60    2.50
  10   1  -1   34.11    2.22
  10   1  -1   33.86    2.06
 -10   1   1   33.02    2.51
 -10   1   1   31.52    1.93
 -10   1   1   30.17    2.24
  10   1  -1   33.60    2.10
 -10   1   1   33.50    2.25
 -10   1   1   30.46    2.29
  10   1  -1   30.87    2.49
 -10   1   1   33.56    2.36
  10   1  -1   34.03    2.67
  10   1  -1   33.54    2.75
  10   1  -1   31.96    1.90
  10   1  -1   28.96    2.37
 -10   1   1   32.89    2.47
 -10   1   1   34.74    2.18
  10   1  -1   28.79    2.34
  10   1  -1   35.93    2.58
 -10   1   1   32.94    2.34
  10   1  -1   28.34    2.26
 -10   1   1   31.86    2.34
  -9  -1   1    5.83    0.74
  -9  -1   1    6.59    1.13
  -9  -1   1    7.66    1.19
   9  -1  -1    5.74    1.23
  -9  -1   1    5.72    0.99
   9  -1  -1    6.44    0.73
  -9  -1   1    9.12    1.14
   9  -1  -1    7.29    0.89
  -9  -1   1    8.85    0.74
   9  -1  -1    9.92    0.76
  -9  -1   1    3.56    0.74
   9  -1  -1    4.96    0.53
  -9  -1   1    5.72    0.91
  -9  -1   1    6.13    0.80
   9  -1  -1    6.07    1.07
  -9  -1   1    4.70    0.85
  -9  -1   1    7.47    0.93
   9  -1  -1    5.71    0.94
   9  -1  -1    5.77    1.15
   9  -1  -1    5.47    0.95
  -9  -1   1    4.69    0.85
   9  -1  -1    6.45    1.14
   9  -1  -1    5.38    1.13
  -9  -1   1    5.62    0.90
   9  -1  -1    5.48    0.65
   9  -1  -1    5.82    0.91
   9   1  -1    6.64    1.14
   9   1  -1    5.96    0.69
   9   1  -1    7.74    1.18
  -9   1   1    6.88    0.98
   9   1  -1    6.83    0.65
   9   1  -1    6.38    0.94
   9   1  -1    5.49    0.93
  -9   1   1    6.79    1.10
  -9   1   1    6.84    1.02
   9   1  -1    4.80    0.89
  -9   1   1    5.12    0.78
   9   1  -1    6.16    0.74
  -9   1   1    6.22    1.12
  -9   1   1    5.48    0.89
   9   1  -1    7.38    0.96
  -9   1   1    4.52    0.87
  -9   1   1    3.33    0.75
   9   1  -1    7.00    1.30
  -9   1   1    5.62    0.86
   9   1  -1    5.37    0.59
   9   1  -1    6.69    1.27
  -8  -1   1   61.57    3.50
  -8  -1   1   62.06    3.58
  -8  -1   1   62.75    3.45
   8  -1  -1   59.39    3.41
  -8  -1   1   59.04    3.33
   8  -1  -1   58.96    3.27
   8  -1  -1   57.01    3.60
   8  -1  -1   57.45    3.14
   8  -1  -1   60.15    3.57
   8  -1  -1   60.15    3.31
   8  -1  -1   57.35    3.89
   8  -1  -1   60.60    3.68
   8  -1  -1   55.39    3.77
  -8  -1   1   56.58    3.67
  -8  -1   1   57.61    3.55
   8  -1  -1   60.18    3.87
  -8  -1   1   65.31    3.66
  -8  -1   1   59.81    3.63
  -8  -1   1   60.27    3.74
   8  -1  -1   57.19    3.64
  -8  -1   1   66.48    3.65
  -8  -1   1   63.48    3.65
   8  -1  -1   63.28    3.85
   8  -1  -1   61.31    3.21
   8  -1  -1   62.73    3.32
  -8   1   1   59.63    3.71
   8   1  -1   54.10    3.66
  -8   1   1   59.97    3.60
  -8   1   1   64.59    3.47
   8   1  -1   61.52    3.74
   8   1  -1   64.12    3.42
   8   1  -1   59.90    3.90
  -8   1   1   58.05    3.73
   8   1  -1   61.44    3.61
   8   1  -1   66.17    3.42
  -8   1   1   62.75    3.56
  -8   1   1   60.69    3.26
  -8   1   1   60.22    3.17
   8   1  -1   55.18    3.61
   8   1  -1   60.32    3.37
   8   1  -1   54.83    3.28
  -8   1   1   62.66    3.53
   8   1  -1   54.84    3.81
   8   1  -1   63.82    3.53
   8   1  -1   61.81    3.26
   8   1  -1   61.37    3.33
   8   1  -1   61.30    3.31
  -8   1   1   60.11    3.60
  -8   1   1   59.64    3.59
   8   1  -1   69.40    3.75
   7  -1  -1   88.55    4.70
  -7  -1   1   89.60    5.01
   7  -1  -1   90.81    5.25
   7  -1  -1   94.28    4.92
  -7  -1   1   84.33    4.99
  -7  -1   1   94.55    4.98
   7  -1  -1   94.96    5.14
   7  -1  -1   92.10    5.25
  -7  -1   1   90.29    4.82
   7  -1  -1   88.41    4.75
  -7  -1   1   92.37    4.92
  -7  -1   1   93.73    5.07
   7  -1  -1   93.21    4.89
   7  -1  -1   93.10    4.80
  -7  -1   1   89.96    5.07
  -7  -1   1   91.15    5.18
   7  -1  -1   96.99    4.80
  -7  -1   1   90.90    5.08
   7  -1  -1   89.82    4.65
   7  -1  -1   87.05    4.99
   7  -1  -1   92.28    5.27
  -7  -1   1   94.55    5.09
   7  -1  -1   87.56    5.32
  -7  -1   1   90.40    5.11
   7  -1  -1   87.72    5.05
   7  -1  -1   87.84    5.11
   7   1  -1   94.83    5.38
  -7   1   1   87.56    4.67
  -7   1   1   91.79    4.97
   7   1  -1   92.61    4.88
   7   1  -1   92.44    4.98
  -7   1   1   92.58    4.74
   7   1  -1   90.82    4.83
   7   1  -1   92.08    5.04
  -7   1   1   92.47    5.20
  -7   1   1   87.76    4.66
   7   1  -1   93.87    4.76
   7   1  -1   86.09    4.87
   7   1  -1   89.25    4.80
  -7   1   1   87.11    5.04
  -7   1   1   92.06    5.06
   7   1  -1   90.51    4.87
  -7   1   1   87.75    5.13
   7   1  -1   84.67    4.78
  -7   1   1   89.67    5.04
   7   1  -1   90.06    5.11
  -7   1   1   92.51    5.00
   7   1  -1   88.12    4.81
   7   1  -1   90.26    5.10
   7   1  -1   92.88    5.29
   7   1  -1   91.22    5.17
  -7   1   1   93.28    4.91
   7   1  -1   94.88    5.18
   6  -1  -1    0.73    0.53
   6  -1  -1    1.41    0.32
  -6  -1   1    1.08    0.26
   6  -1  -1    0.67    0.29
   6  -1  -1    1.22    0.52
  -6  -1   1    0.85    0.41
  -6  -1   1    0.89    0.38
   6  -1  -1    1.19    0.30
  -6  -1   1    0.93    0.44
  -6  -1   1    0.66    0.44
   6  -1  -1    0.94    0.46
   6  -1  -1    1.19    0.53
   6  -1  -1    1.36    0.35
   6  -1  -1    1.48    0.28
  -6  -1   1    1.00    0.43
   6  -1  -1    1.79    0.41
   6  -1  -1    0.73    0.42
  -6  -1   1    1.68    0.47
  -6  -1   1    1.36    0.42
   6  -1  -1    1.22    0.40
  -6  -1   1    2.18    0.47
   6  -1  -1    1.38    0.23
   6  -1  -1    1.23    0.58
   6  -1  -1    1.07    0.18
  -6  -1   1    0.85    0.37
  -6  -1   1    1.55    0.47
  -6  -1   1    0.68    0.42
  -6   1   1    1.40    0.24
  -6   1   1    0.37    0.31
   6   1  -1    1.40    0.33
   6   1  -1    0.09    0.27
   6   1  -1    1.04    0.45
   6   1  -1    1.06    0.40
  -6   1   1    0.74    0.41
   6   1  -1    1.03    0.47
  -6   1   1    1.11    0.24
  -6   1   1    1.13    0.39
  -6   1   1    1.10    0.38
   6   1  -1    0.85    0.27
   6   1  -1    1.18    0.41
  -6   1   1    1.33    0.21
  -6   1   1    1.56    0.44
   6   1  -1    0.82    0.36
   6   1  -1    1.46    0.32
   6   1  -1    1.74    0.45
  -6   1   1    1.05    0.23
   6   1  -1    1.02    0.32
   6   1  -1    0.69    0.46
   6   1  -1    0.95    0.40
  -6   1   1    1.54    0.56
   6   1  -1    1.82    0.41
   6   1  -1    1.64    0.66
  -6   1   1    0.65    0.40
  -6   1   1    0.97    0.22
  -6   1   1    1.38    0.35
   5  -1  -1   51.32    3.02
  -5  -1   1   50.91    2.89
   5  -1  -1   50.63    2.85
  -5  -1   1   52.07    2.94
   5  -1  -1   57.26    2.89
  -5  -1   1   52.95    3.01
  -5  -1   1   53.99    2.98
   5  -1  -1   56.56    3.17
   5  -1  -1   51.28    3.12
  -5  -1   1   53.46    3.02
   5  -1  -1   51.48    3.05
   5  -1  -1   54.09    2.93
  -5  -1   1   53.29    2.88
   5  -1  -1   54.35    2.96
   5  -1  -1   51.76    2.99
  -5  -1   1   58.26    3.07
  -5  -1   1   55.62    2.98
   5  -1  -1   52.64    3.21
   5  -1  -1   50.38    2.70
   5  -1  -1   56.41    2.76
  -5  -1   1   52.28    2.91
   5  -1  -1   50.14    3.13
  -5  -1   1   49.30    2.95
   5  -1  -1   50.18    2.93
  -5  -1   1   52.30    3.02
   5  -1  -1   49.91    2.75
   5  -1  -1   51.80    2.81
  -5  -1   1   50.82    2.80
  -5  -1   1   50.87    3.07
   5   1  -1   53.70    2.91
  -5   1   1   51.06    2.72
   5   1  -1   52.44    3.02
  -5   1   1   51.55    3.10
  -5   1   1   55.38    2.81
  -5   1   1   50.14    2.93
   5   1  -1   48.47    3.04
   5   1  -1   54.24    3.52
   5   1  -1   49.95    2.90
   5   1  -1   54.42    3.21
  -5   1   1   50.17    2.75
  -5   1   1   52.82    2.93
  -5   1   1   53.51    2.90
   5   1  -1   52.59    2.86
   5   1  -1   55.90    3.00
   5   1  -1   52.59    2.89
   5   1  -1   52.38    2.82
  -5   1   1   53.93    2.87
  -5   1   1   52.14    2.73
  -5   1   1   55.35    2.86
   5   1  -1   54.91    2.99
   5   1  -1   46.71    2.82
  -5   1   1   55.97    3.03
   5   1  -1   48.14    3.02
   5   1  -1   53.04    3.03
   5   1  -1   53.60    2.95
   5   1  -1   51.88    2.85
  -5   1   1   53.52    2.75
  -5   1   1   54.13    3.07
  -5   1   1   52.51    2.71
  -5   1   1   49.38    2.97
  -5   1   1   51.68    2.98
  -4  -1   1  129.46    6.77
  -4  -1   1  118.07    6.69
   4  -1  -1  132.74    6.53
  -4  -1   1  125.26    6.74
   4  -1  -1  131.39    6.93
   4  -1  -1  139.59    6.63
  -4  -1   1  133.66    6.71
   4  -1  -1  130.34    6.51
  -4  -1   1  126.10    6.65
  -4  -1   1  122.94    6.66
  -4  -1   1  127.62    6.76
  -4  -1   1  126.88    6.58
   4  -1  -1  139.22    6.56
   4  -1  -1  125.29    6.69
   4  -1  -1  125.81    6.59
  -4  -1   1  126.04    6.81
  -4  -1   1  127.82    6.72
  -4  -1   1  127.41    6.67
  -4  -1   1  129.17    6.73
  -4  -1   1  120.08    6.73
   4  -1  -1  125.68    6.77
  -4  -1   1  126.51    6.88
   4  -1  -1  128.96    6.85
   4  -1  -1  125.23    6.73
   4  -1  -1  132.38    6.71
  -4  -1   1  131.09    6.77
   4  -1  -1  130.59    6.76
  -4  -1   1  134.23    6.68
  -4  -1   1  125.23    6.77
  -4  -1   1  127.76    6.72
   4  -1  -1  126.25    6.82
   4  -1  -1  128.49    6.86
  -4  -1   1  126.49    6.65
   4  -1  -1  140.23    6.88
   4  -1  -1  126.40    6.78
   4  -1  -1  138.11    6.64
   4  -1  -1  132.71    6.67
   4  -1  -1  124.86    6.72
   4   1  -1  137.52    6.75
   4   1  -1  135.79    6.93
  -4   1   1  131.24    6.59
   4   1  -1  135.32    6.78
   4   1  -1  128.31    6.77
  -4   1   1  129.63    6.62
   4   1  -1  127.60    6.71
  -4   1   1  132.31    6.84
  -4   1   1  123.81    6.68
  -4   1   1  130.11    6.67
   4   1  -1  125.90    6.64
  -4   1   1  124.85    6.71
   4   1  -1  133.72    6.77
  -4   1   1  123.72    6.88
   4   1  -1  130.88    6.69
  -4   1   1  122.86    6.53
  -4   1   1  127.16    6.62
   4   1  -1  124.89    6.65
   4   1  -1  121.96    6.76
   4   1  -1  129.66    6.77
  -4   1   1  134.10    6.76
  -4   1   1  131.68    6.52
  -4   1   1  131.31    6.53
  -4   1   1  132.53    6.56
  -4   1   1  128.43    6.74
  -4   1   1  126.18    6.69
  -4   1   1  129.53    6.57
   4   1  -1  127.92    6.69
   4   1  -1  128.80    6.65
   4   1  -1  124.65    6.77
  -4   1   1  129.78    6.67
   4   1  -1  134.53    6.74
  -4   1   1  128.62    6.78
   4   1  -1  127.78    6.59
   4   1  -1  126.23    6.65
   4   1  -1  130.08    6.68
   3  -1  -1  173.37    8.33
  -3  -1   1  160.88    8.45
   3  -1  -1  169.62    8.45
  -3  -1   1  161.56    8.31
   3  -1  -1  171.20    8.31
  -3  -1   1  157.82    8.37
   3  -1  -1  158.48    8.32
   3  -1  -1  151.79    8.52
  -3  -1   1  167.90    8.45
   3  -1  -1  166.03    8.37
  -3  -1   1  164.81    8.50
   3  -1  -1  156.26    8.27
   3  -1  -1  183.01    8.32
   3  -1  -1  155.90    8.38
   3  -1  -1  164.89    8.47
   3  -1  -1  163.91    8.52
   3  -1  -1  168.37    8.49
   3  -1  -1  167.48    8.41
  -3  -1   1  159.55    8.38
  -3  -1   1  164.93    8.39
  -3  -1   1  163.80    8.45
   3  -1  -1  164.04    8.43
  -3  -1   1  163.25    8.43
  -3  -1   1  165.71    8.48
  -3  -1   1  167.38    8.40
  -3  -1   1  167.00    8.43
  -3  -1   1  162.58    8.43
  -3  -1   1  167.27    8.46
  -3  -1   1  166.16    8.40
   3  -1  -1  168.32    8.44
   3  -1  -1  154.68    8.49
   3  -1  -1  168.28    8.52
  -3  -1   1  152.72    8.37
  -3  -1   1  162.66    8.46
   3  -1  -1  165.02    8.44
  -3  -1   1  161.40    8.55
  -3  -1   1  164.62    8.47
  -3  -1   1  157.09    8.44
  -3   1   1  162.02    8.47
   3   1  -1  161.12    8.46
  -3   1   1  154.79    8.27
   3   1  -1  159.65    8.46
  -3   1   1  160.62    8.40
   3   1  -1  156.85    8.38
  -3   1   1  162.86    8.44
  -3   1   1  159.39    8.43
   3   1  -1  156.38    8.38
   3   1  -1  174.14    8.46
   3   1  -1  155.85    8.43
  -3   1   1  161.78    8.46
   3   1  -1  170.05    8.43
  -3   1   1  181.53    8.31
  -3   1   1  161.32    8.38
   3   1  -1  171.85    8.44
  -3   1   1  164.65    8.36
  -3   1   1  171.63    8.28
   3   1  -1  165.92    8.39
  -3   1   1  158.48    8.32
  -3   1   1  178.61    8.35
   3   1  -1  161.92    8.46
   3   1  -1  167.36    8.43
  -3   1   1  161.06    8.56
   3   1  -1  170.04    8.47
  -3   1   1  164.36    8.52
  -3   1   1  156.85    8.41
   3   1  -1  160.88    8.38
  -3   1   1  163.78    8.34
   3   1  -1  171.79    8.48
   3   1  -1  175.12    8.59
  -3   1   1  175.88    8.30
   3   1  -1  155.72    8.45
   3   1  -1  167.40    8.32
   3   1  -1  160.46    8.38
   3   1  -1  168.98    8.42
  -2  -1   1    0.19    0.20
  -2  -1   1    0.23    0.14
  -2  -1   1    0.41    0.18
  -2  -1   1    0.67    0.23
   2  -1  -1    0.18    0.11
  -2  -1   1    0.20    0.18
  -2  -1   1    0.32    0.16
   2  -1  -1    0.29    0.10
  -2  -1   1    0.05    0.18
  -2  -1   1    0.17    0.16
   2  -1  -1    0.11    0.13
   2  -1  -1    0.11    0.09
   2  -1  -1    0.18    0.08
  -2  -1   1    0.10    0.17
  -2  -1   1   -0.11    0.15
   2  -1  -1    0.13    0.10
   2  -1  -1    0.02    0.13
   2  -1  -1    0.07    0.20
   2  -1  -1    0.45    0.16
   2  -1  -1    0.16    0.20
   2  -1  -1    0.46    0.20
   2  -1  -1    0.24    0.13
  -2  -1   1    0.13    0.17
  -2  -1   1    0.13    0.13
  -2  -1   1    0.01    0.15
   2  -1  -1    0.04    0.18
   2  -1  -1    0.21    0.07
  -2  -1   1    0.24    0.22
   2  -1  -1    0.17    0.11
   2  -1  -1    0.25    0.14
   2  -1  -1   -0.02    0.10
  -2  -1   1    0.35    0.18
  -2  -1   1    0.03    0.07
  -2  -1   1    0.14    0.16
  -2  -1   1    0.22    0.12
  -2  -1   1    0.14    0.12
   2  -1  -1    0.18    0.17
  -2  -1   1    0.09    0.14
   2  -1  -1    0.15    0.15
   2   1  -1    0.57    0.21
  -2   1   1    0.20    0.09
  -2   1   1    0.05    0.12
  -2   1   1    0.12    0.16
  -2   1   1    0.17    0.21
   2   1  -1   -0.01    0.14
  -2   1   1    0.21    0.10
   2   1  -1    0.22    0.09
   2   1  -1   -0.01    0.22
   2   1  -1    0.17    0.17
  -2   1   1    0.06    0.12
  -2   1   1    0.35    0.14
  -2   1   1    0.01    0.09
   2   1  -1    0.06    0.17
   2   1  -1    0.46    0.18
  -2   1   1    0.33    0.17
  -2   1   1    0.11    0.10
   2   1  -1    0.23    0.17
  -2   1   1    0.17    0.06
   2   1  -1    0.75    0.23
  -2   1   1    0.20    0.12
  -2   1   1    0.18    0.10
   2   1  -1    0.13    0.15
  -2   1   1    0.08    0.13
  -2   1   1    0.27    0.21
   2   1  -1    0.17    0.17
   2   1  -1    0.10    0.17
   2   1  -1    0.43    0.18
  -2   1   1    0.17    0.12
  -2   1   1    0.03    0.10
   2   1  -1    0.11    0.17
  -2   1   1    0.15    0.13
   2   1  -1    0.18    0.14
  -2   1   1    0.11    0.10
  -2   1   1    0.13    0.15
  -2   1   1    0.62    0.19
   2   1  -1    0.20    0.23
   2   1  -1    0.07    0.13
  -2   1   1    0.19    0.07
  -2   1   1    0.10    0.19
   2   1  -1    0.08    0.14
   2   1  -1   -0.03    0.14
   2   1  -1    0.55    0.15
   1  -1  -1  384.11   17.09
  -1  -1   1  319.68   17.06
   1  -1  -1  373.73   17.09
   1  -1  -1  383.51   17.06
   1  -1  -1  370.89   17.05
   1  -1  -1  382.96   17.06
   1  -1  -1  392.61   17.08
   1  -1  -1  331.40   17.01
  -1  -1   1  296.72   17.05
  -1  -1   1  309.32   17.03
  -1  -1   1  285.32   17.05
   1  -1  -1  376.77   17.12
   1  -1  -1  361.89   17.05
  -1  -1   1  314.73   17.01
   1  -1  -1  377.82   17.14
  -1  -1   1  306.30   17.08
  -1  -1   1  297.95   17.05
  -1  -1   1  303.31   17.04
  -1  -1   1  314.17   17.05
  -1  -1   1  300.15   17.06
  -1  -1   1  318.68   17.04
  -1  -1   1  296.07   17.03
  -1  -1   1  306.97   17.04
  -1  -1   1  311.01   17.05
  -1  -1   1  317.60   17.06
   1  -1  -1  362.78   17.00
   1   1  -1  297.07   17.02
   1   1  -1  301.45   17.12
  -1   1   1  361.17   17.00
   1   1  -1  299.20   17.06
   1   1  -1  295.76   17.04
   1   1  -1  288.50   17.04
  -1   1   1  378.30   17.05
  -1   1   1  373.21   17.05
   1   1  -1  295.90   17.06
   1   1  -1  328.44   17.01
  -1   1   1  383.41   17.18
  -1   1   1  368.98   17.11
  -1   1   1  368.44   17.08
  -1   1   1  379.05   17.06
   1   1  -1  296.62   17.04
   1   1  -1  283.34   17.05
  -1   1   1  373.52   17.03
  -1   1   1  371.33   17.02
  -1   1   1  382.55   17.04
  -1   1   1  393.02   17.08
  -1   1   1  362.80   17.01
  -1   1   1  379.24   17.05
   1   1  -1  307.57   17.06
   1   1  -1  299.19   17.04
  -1   1   1  383.77   17.09
  -1   1   1  353.59   16.99
  -1   1   1  379.39   17.10
  -1   1   1  374.15   17.02
   1   1  -1  312.17   17.02
  -1   1   1  370.35   17.12
   1   1  -1  285.98   17.03
   0  -1   1  350.61   17.93
   0  -1   1  347.05   17.93
   0  -1  -1  380.39   17.94
   0  -1   1  353.58   17.94
   0  -1  -1  406.60   18.01
   0  -1   1  352.62   17.94
   0  -1   1  358.18   17.94
   0  -1  -1  330.81   17.94
   0  -1  -1  363.96   17.91
   0  -1  -1  377.12   17.93
   0  -1   1  330.20   18.00
   0  -1   1  353.33   17.93
   0  -1  -1  373.34   17.98
   0  -1   1  355.77   17.91
   0   1   1  370.37   17.95
   0   1  -1  360.21   17.95
   0   1   1  336.63   17.92
   0   1   1  351.59   17.89
   0   1   1  400.24   18.02
   0   1   1  323.41   17.92
   0   1  -1  367.18   17.93
   0   1  -1  365.26   17.94
   0   1  -1  349.75   17.93
   0   1   1  379.27   17.92
   0   1  -1  344.27   17.94
   0   1   1  351.78   18.04
   0   1  -1  356.11   17.94
   0   1   1  345.57   17.93
   0   1  -1  349.48   17.95
   0   1   1  340.31   18.05
   0   1  -1  364.24   17.94
   0   1  -1  353.31   17.92
   0   1   1  360.22   18.03
   0   1   1  335.18   17.92
  -1  -1  -1    8.57    0.55
  -1  -1  -1    9.28    0.58
  -1  -1  -1    9.72    0.62
   1  -1   1    9.46    0.58
  -1  -1  -1    8.58    0.59
   1  -1   1    8.97    0.57
   1  -1   1   10.08    0.60
  -1  -1  -1    9.69    0.64
  -1  -1  -1    8.92    0.60
   1  -1   1    9.47    0.54
   1  -1   1    8.64    0.59
  -1  -1  -1    9.33    0.56
  -1  -1  -1    9.06    0.61
   1  -1   1    9.17    0.59
  -1  -1  -1    9.63    0.56
   1  -1   1    9.43    0.60
  -1  -1  -1    9.42    0.62
   1  -1   1    8.88    0.61
  -1  -1  -1    8.35    0.61
  -1  -1  -1    9.24    0.57
  -1  -1  -1    9.40    0.59
   1  -1   1    9.86    0.56
  -1   1  -1    9.32    0.57
   1   1   1    8.39    0.60
  -1   1  -1    9.09    0.58
   1   1   1    8.84    0.55
   1   1   1    9.60    0.59
  -1   1  -1    8.63    0.59
   1   1   1    9.12    0.59
   1   1   1    9.89    0.63
   1   1   1    9.25    0.59
  -1   1  -1    9.44    0.58
  -1   1  -1    9.71    0.55
  -1   1  -1    8.77    0.59
   1   1   1    8.70    0.60
  -1   1  -1    9.39    0.58
  -1   1  -1    9.48    0.54
  -1   1  -1    8.59    0.59
   1   1   1    8.85    0.59
   1   1   1    8.36    0.61
  -1   1  -1    8.19    0.60
  -1   1  -1   10.91    0.55
   1   1   1    9.82    0.58
  -1   1  -1    9.15    0.60
   1   1   1    9.62    0.50
  -1   1  -1    9.44    0.59
   1   1   1    8.83    0.60
  -1   1  -1    8.95    0.59
  -1   1  -1   10.46    0.55
   1   1   1    9.13    0.60
  -1   1  -1    7.77    0.56
  -1   1  -1    8.73    0.59
   2  -1   1  139.39    6.80
  -2  -1  -1  131.65    6.75
  -2  -1  -1  130.82    6.81
   2  -1   1  133.55    6.79
   2  -1   1  136.11    6.70
   2  -1   1  129.77    6.71
  -2  -1  -1  126.36    6.78
   2  -1   1  131.57    6.76
  -2  -1  -1  127.66    6.76
   2  -1   1  136.55    6.75
  -2  -1  -1  129.06    6.82
  -2  -1  -1  143.61    6.85
  -2  -1  -1  132.95    6.81
   2  -1   1  132.97    6.81
  -2  -1  -1  127.41    6.77
  -2  -1  -1  130.74    6.78
  -2  -1  -1  125.70    6.74
   2  -1   1  126.51    6.80
  -2  -1  -1  132.07    6.73
  -2  -1  -1  131.68    6.80
   2  -1   1  133.82    6.78
   2  -1   1  154.90    6.73
  -2  -1  -1  121.71    6.70
  -2  -1  -1  128.25    6.80
  -2  -1  -1  126.11    6.80
  -2  -1  -1  138.65    6.76
   2  -1   1  136.42    6.75
  -2  -1  -1  127.78    6.78
  -2  -1  -1  132.60    6.79
   2   1   1  123.91    6.76
   2   1   1  139.71    6.75
   2   1   1  138.20    6.81
  -2   1  -1  126.19    6.71
   2   1   1  125.01    6.78
   2   1   1  131.28    6.80
  -2   1  -1  134.94    6.82
  -2   1  -1  138.46    6.67
   2   1   1  133.00    6.76
  -2   1  -1  131.33    6.79
   2   1   1  127.34    6.80
  -2   1  -1  133.19    6.75
  -2   1  -1  129.69    6.79
  -2   1  -1  133.24    6.77
  -2   1  -1  128.71    6.71
   2   1   1  135.11    6.73
  -2   1  -1  127.72    6.74
   2   1   1  128.72    6.78
   2   1   1  130.33    6.82
  -2   1  -1  130.82    6.73
   2   1   1  143.97    6.80
  -2   1  -1  126.00    6.76
   2   1   1  125.35    6.80
   2   1   1  134.54    6.81
  -2   1  -1  130.89    6.79
   2   1   1  136.85    6.80
  -2   1  -1  126.81    6.80
  -2   1  -1  130.09    6.70
  -2   1  -1  135.20    6.79
   2   1   1  142.78    6.86
  -2   1  -1  143.17    6.78
   3  -1   1  194.08    9.66
   3  -1   1  187.96    9.55
  -3  -1  -1  192.73    9.72
  -3  -1  -1  202.15    9.72
   3  -1   1  183.59    9.67
  -3  -1  -1  190.18    9.73
   3  -1   1  181.79    9.71
  -3  -1  -1  183.23    9.59
   3  -1   1  182.88    9.68
   3  -1   1  194.91    9.67
  -3  -1  -1  181.52    9.66
   3  -1   1  219.77    9.56
  -3  -1  -1  179.92    9.63
  -3  -1  -1  187.90    9.65
   3  -1   1  188.56    9.71
   3  -1   1  193.37    9.68
  -3  -1  -1  186.27    9.66
   3  -1   1  212.78    9.56
   3  -1   1  181.64    9.73
  -3  -1  -1  181.36    9.64
  -3  -1  -1  177.60    9.59
   3  -1   1  191.19    9.62
  -3  -1  -1  178.31    9.69
   3  -1   1  192.95    9.64
  -3  -1  -1  184.99    9.74
   3  -1   1  191.89    9.67
   3  -1   1  190.79    9.60
  -3  -1  -1  188.83    9.63
  -3  -1  -1  189.86    9.70
  -3  -1  -1  186.65    9.69
  -3  -1  -1  195.46    9.66
  -3  -1  -1  185.76    9.66
   3   1   1  193.43    9.71
   3   1   1  209.03    9.61
  -3   1  -1  177.66    9.76
  -3   1  -1  184.44    9.67
   3   1   1  182.68    9.68
   3   1   1  202.14    9.69
  -3   1  -1  183.30    9.66
  -3   1  -1  190.19    9.55
   3   1   1  198.64    9.71
   3   1   1  192.04    9.72
  -3   1  -1  183.30    9.71
   3   1   1  194.36    9.77
   3   1   1  191.98    9.66
  -3   1  -1  186.48    9.62
   3   1   1  176.00    9.64
   3   1   1  192.43    9.72
  -3   1  -1  184.88    9.68
   3   1   1  194.22    9.66
  -3   1  -1  185.77    9.55
  -3   1  -1  180.08    9.68
   3   1   1  186.36    9.65
  -3   1  -1  187.03    9.60
  -3   1  -1  191.39    9.66
   3   1   1  181.28    9.62
  -3   1  -1  194.43    9.65
  -3   1  -1  190.59    9.58
   3   1   1  189.70    9.66
   3   1   1  191.12    9.64
   3   1   1  184.06    9.70
  -3   1  -1  187.66    9.70
  -3   1  -1  182.60    9.67
  -3   1  -1  187.15    9.63
   3   1   1  197.33    9.74
   3   1   1  178.35    9.67
  -4  -1  -1   16.00    1.10
  -4  -1  -1   14.79    1.06
   4  -1   1   15.27    0.90
   4  -1   1   16.03    0.83
  -4  -1  -1   14.92    1.02
   4  -1   1   15.08    1.02
   4  -1   1   13.41    1.06
   4  -1   1   16.54    0.89
   4  -1   1   13.52    0.99
  -4  -1  -1   14.94    1.02
   4  -1   1   14.08    1.00
   4  -1   1   14.29    1.04
  -4  -1  -1   14.32    0.96
   4  -1   1   17.31    0.85
   4  -1   1   13.94    1.01
  -4  -1  -1   14.76    0.93
   4  -1   1   14.04    0.89
   4  -1   1   16.68    0.93
   4  -1   1   14.48    0.96
   4  -1   1   15.32    1.03
   4  -1   1   14.45    1.08
  -4  -1  -1   15.11    0.99
  -4  -1  -1   13.73    1.05
  -4  -1  -1   14.39    1.01
  -4  -1  -1   14.50    1.08
   4  -1   1   14.54    0.97
  -4  -1  -1   15.05    1.07
  -4  -1  -1   14.66    1.12
   4  -1   1   15.38    1.08
  -4  -1  -1   15.47    1.03
  -4  -1  -1   13.89    1.00
  -4  -1  -1   14.28    1.04
   4  -1   1   15.66    0.87
  -4  -1  -1   18.25    1.16
   4   1   1   13.43    1.00
  -4   1  -1   15.67    0.90
   4   1   1   15.18    1.01
   4   1   1   12.87    1.03
  -4   1  -1   14.48    0.97
  -4   1  -1   15.58    1.01
   4   1   1   15.06    1.06
  -4   1  -1   14.59    1.01
  -4   1  -1   15.36    1.13
   4   1   1   14.82    1.08
  -4   1  -1   14.48    1.03
  -4   1  -1   15.40    0.99
  -4   1  -1   18.52    0.94
   4   1   1   13.92    1.00
  -4   1  -1   16.11    1.06
  -4   1  -1   15.33    1.15
  -4   1  -1   14.26    1.05
   4   1   1   14.58    1.07
  -4   1  -1   13.91    1.08
   4   1   1   13.59    1.03
   4   1   1   15.62    0.95
   4   1   1   13.50    1.01
  -4   1  -1   14.73    0.96
   4   1   1   14.96    1.15
   4   1   1   15.26    0.99
  -4   1  -1   14.43    1.03
   4   1   1   13.41    0.95
  -4   1  -1   14.07    0.86
   4   1   1   15.05    0.98
   4   1   1   14.48    1.03
   4   1   1   14.95    1.09
   4   1   1   15.22    1.07
  -5  -1  -1    3.23    0.58
   5  -1   1    5.37    0.59
   5  -1   1    4.05    0.44
  -5  -1  -1    4.89    0.52
  -5  -1  -1    5.29    0.59
   5  -1   1    3.58    0.57
  -5  -1  -1    4.30    0.63
  -5  -1  -1    4.78    0.69
   5  -1   1    5.65    0.87
  -5  -1  -1    6.18    0.93
   5  -1   1    5.23    0.41
   5  -1   1    4.81    0.38
   5  -1   1    4.88    0.67
  -5  -1  -1    4.11    0.69
   5  -1   1    4.70    0.58
   5  -1   1    4.28    0.48
  -5  -1  -1    4.29    0.60
   5  -1   1    2.94    0.55
   5  -1   1    5.05    0.42
  -5  -1  -1    4.73    0.69
  -5  -1  -1    4.54    0.67
   5  -1   1    4.79    0.48
  -5  -1  -1    5.42    0.64
  -5  -1  -1    3.94    0.54
  -5  -1  -1    4.06    0.69
   5  -1   1    6.00    0.66
   5  -1   1    4.92    0.39
  -5   1  -1    3.56    0.54
  -5   1  -1    4.16    0.53
  -5   1  -1    4.02    0.59
   5   1   1    4.93    0.66
   5   1   1    4.12    0.55
   5   1   1    5.35    0.63
  -5   1  -1    4.60    0.66
  -5   1  -1    3.77    0.67
   5   1   1    4.90    0.62
  -5   1  -1    4.06    0.70
   5   1   1    4.59    0.53
   5   1   1    3.75    0.60
   5   1   1    5.63    0.56
   5   1   1    5.38    0.85
   5   1   1    4.20    0.73
   5   1   1    4.56    0.52
   5   1   1    3.83    0.54
  -5   1  -1    4.62    0.46
   5   1   1    4.48    0.63
  -5   1  -1    5.43    0.67
  -5   1  -1    4.73    0.47
   5   1   1    4.31    0.63
  -5   1  -1    3.77    0.63
   5   1   1    5.00    0.72
  -6  -1  -1   47.35    2.74
  -6  -1  -1   47.56    3.01
   6  -1   1   53.20    2.70
   6  -1   1   50.89    2.63
  -6  -1  -1   51.64    2.97
  -6  -1  -1   50.47    2.96
  -6  -1  -1   53.74    2.93
   6  -1   1   49.24    2.97
  -6  -1  -1   48.97    2.95
  -6  -1  -1   59.70    3.04
   6  -1   1   46.33    2.87
  -6  -1  -1   49.43    2.81
   6  -1   1   48.06    2.71
   6  -1   1   47.84    3.08
  -6  -1  -1   48.95    2.88
  -6  -1  -1   51.36    2.97
   6  -1   1   51.29    2.84
   6  -1   1   48.89    2.93
   6  -1   1   50.38    2.65
   6  -1   1   49.77    2.79
   6  -1   1   51.49    2.64
   6  -1   1   49.48    2.62
   6   1   1   49.79    2.75
   6   1   1   49.10    2.97
  -6   1  -1   47.01    2.68
  -6   1  -1   51.11    2.83
   6   1   1   49.79    2.72
  -6   1  -1   49.51    2.69
   6   1   1   47.90    2.79
  -6   1  -1   49.71    2.90
   6   1   1   50.60    2.78
  -6   1  -1   48.73    2.93
  -6   1  -1   47.90    3.02
   6   1   1   50.46    2.79
   6   1   1   51.24    3.14
  -6   1  -1   49.37    2.91
   6   1   1   46.16    2.76
   6   1   1   47.28    2.96
  -6   1  -1   48.12    2.91
  -6   1  -1   52.35    2.88
   6   1   1   44.28    2.69
   6   1   1   48.99    2.92
  -6   1  -1   47.56    2.99
   6   1   1   47.76    3.00
  -7  -1  -1   67.40    3.45
   7  -1   1   64.66    3.31
   7  -1   1   63.83    3.29
  -7  -1  -1   63.11    3.62
  -7  -1  -1   68.77    3.74
   7  -1   1   60.64    3.68
   7  -1   1   60.53    3.40
  -7  -1  -1   65.39    3.80
   7  -1   1   62.31    3.48
   7  -1   1   61.65    3.32
  -7  -1  -1   61.80    3.68
  -7  -1  -1   67.95    3.72
   7  -1   1   59.93    3.68
   7  -1   1   63.71    3.38
  -7  -1  -1   61.90    3.67
   7  -1   1   59.91    3.81
  -7  -1  -1   68.51    3.63
   7  -1   1   60.94    3.62
   7  -1   1   62.37    3.34
  -7  -1  -1   60.36    3.50
  -7  -1  -1   64.52    3.49
  -7  -1  -1   65.60    3.71
  -7   1  -1   61.77    3.66
  -7   1  -1   60.31    3.63
   7   1   1   61.79    3.42
  -7   1  -1   59.72    3.75
   7   1   1   57.95    3.46
  -7   1  -1   63.60    3.37
   7   1   1   60.83    3.74
   7   1   1   62.94    3.41
   7   1   1   59.91    3.54
   7   1   1   59.93    3.37
  -7   1  -1   67.40    3.62
   7   1   1   60.70    3.71
  -7   1  -1   62.42    3.39
  -7   1  -1   65.18    3.55
   7   1   1   61.06    3.85
  -7   1  -1   64.62    3.77
   7   1   1   67.48    3.49
   7   1   1   63.51    3.54
   7   1   1   60.21    3.45
  -7   1  -1   64.30    3.64
   7   1   1   61.92    3.71
   7   1   1   62.34    3.65
   7   1   1   64.36    3.49
  -7   1  -1   62.74    3.65
   7   1   1   60.78    3.65
   8  -1   1    0.39    0.20
   8  -1   1    0.67    0.21
   8  -1   1    0.97    0.24
  -8  -1  -1    0.60    0.42
  -8  -1  -1    0.21    0.36
   8  -1   1    0.68    0.27
   8  -1   1    0.87    0.55
   8  -1   1    0.85    0.55
   8  -1   1    0.90    0.46
  -8  -1  -1    0.61    0.38
  -8  -1  -1    0.73    0.42
   8  -1   1    0.83    0.28
   8  -1   1    0.16    0.19
   8  -1   1    0.56    0.40
   8  -1   1    0.62    0.19
  -8  -1  -1    1.19    0.45
  -8  -1  -1    1.53    0.48
   8  -1   1    0.25    0.32
  -8  -1  -1    0.79    0.46
   8  -1   1    0.96    0.35
  -8  -1  -1    1.37    0.43
   8  -1   1    0.57    0.38
   8   1   1    0.61    0.28
  -8   1  -1    0.63    0.36
   8   1   1    1.15    0.36
   8   1   1    0.54    0.45
  -8   1  -1    0.81    0.27
   8   1   1    0.54    0.47
   8   1   1    1.25    0.60
   8   1   1    0.33    0.25
   8   1   1    0.39    0.30
  -8   1  -1    0.77    0.38
   8   1   1    0.80    0.47
   8   1   1    0.65    0.42
   8   1   1    0.81    0.33
   8   1   1    1.30    0.49
  -8   1  -1    0.39    0.50
  -8   1  -1    0.84    0.46
  -8   1  -1    0.65    0.49
   8   1   1    0.61    0.25
   8   1   1    0.20    0.36
  -8   1  -1    1.09    0.39
  -8   1  -1    0.63    0.37
  -8   1  -1    0.27    0.34
   9  -1   1   43.85    2.45
   9  -1   1   45.02    2.56
  -9  -1  -1   50.48    2.75
   9  -1   1   42.39    2.46
  -9  -1  -1   45.00    2.98
  -9  -1  -1   48.73    3.05
   9  -1   1   46.55    2.99
  -9  -1  -1   43.79    2.68
   9  -1   1   42.68    2.95
   9  -1   1   47.28    2.72
  -9  -1  -1   49.36    2.86
   9  -1   1   45.39    2.56
   9  -1   1   45.11    2.90
  -9  -1  -1   45.50    2.93
  -9  -1  -1   41.83    2.92
   9  -1   1   45.42    3.18
  -9  -1  -1   45.49    3.07
   9  -1   1   42.96    2.72
   9  -1   1   42.25    2.60
  -9  -1  -1   46.95    2.90
   9  -1   1   45.67    3.16
  -9  -1  -1   44.13    2.94
  -9  -1  -1   49.59    2.93
  -9  -1  -1   44.08    2.88
  -9   1  -1   44.84    2.92
   9   1   1   46.87    2.79
  -9   1  -1   41.49    3.01
  -9   1  -1   45.47    3.07
   9   1   1   48.05    2.63
  -9   1  -1   49.87    2.92
  -9   1  -1   47.55    2.82
  -9   1  -1   44.81    2.60
  -9   1  -1   46.00    2.94
   9   1   1   49.30    2.83
   9   1   1   45.59    3.04
   9   1   1   46.50    3.13
   9   1   1   43.04    2.95
   9   1   1   47.43    3.28
   9   1   1   43.26    2.54
   9   1   1   49.60    2.70
  -9   1  -1   45.80    2.97
   9   1   1   48.54    2.75
   9   1   1   42.33    2.57
  -9   1  -1   47.19    2.95
   9   1   1   47.44    3.07
   9   1   1   43.16    2.92
  10  -1   1   28.23    2.13
  10  -1   1   27.73    1.65
 -10  -1  -1   26.50    1.99
 -10  -1  -1   24.55    1.88
  10  -1   1   25.76    1.80
 -10  -1  -1   25.92    2.00
  10  -1   1   22.92    1.97
 -10  -1  -1   26.94    2.22
 -10  -1  -1   25.25    1.97
  10  -1   1   25.03    2.24
  10  -1   1   30.82    2.21
  10  -1   1   28.90    2.38
 -10  -1  -1   27.04    2.10
  10  -1   1   27.18    1.87
 -10  -1  -1   26.91    2.01
 -10  -1  -1   31.26    1.85
 -10  -1  -1   26.24    2.05
 -10  -1  -1   27.44    2.07
  10  -1   1   26.33    2.29
  10  -1   1   27.10    2.17
 -10  -1  -1   29.27    2.12
 -10  -1  -1   26.66    2.14
  10  -1   1   25.02    1.65
 -10  -1  -1   26.06    1.81
 -10   1  -1   27.08    2.05
 -10   1  -1   23.18    2.10
 -10   1  -1   25.73    2.17
  10   1   1   26.66    2.04
 -10   1  -1   27.42    2.06
  10   1   1   27.70    1.70
  10   1   1   27.31    2.18
 -10   1  -1   22.98    2.00
  10   1   1   28.11    1.85
 -10   1  -1   29.73    1.73
 -10   1  -1   28.30    1.93
  10   1   1   27.08    2.09
 -10   1  -1   26.15    2.04
  10   1   1   27.34    1.92
 -10   1  -1   24.90    2.02
  10   1   1   27.95    1.76
  10   1   1   27.43    2.25
  10   1   1   25.67    2.15
 -10   1  -1   25.91    1.99
  10   1   1   23.71    1.84
  10   1   1   26.59    2.34
 -11  -1  -1    0.94    0.55
  11  -1   1    0.32    0.42
  11  -1   1    0.81    0.59
  11  -1   1    1.13    0.69
 -11  -1  -1    0.70    0.47
  11  -1   1    0.99    0.59
  11  -1   1    2.50    0.58
  11  -1   1    0.89    0.77
 -11  -1  -1    0.22    0.52
  11  -1   1    0.21    0.62
 -11  -1  -1    0.17    0.49
 -11  -1  -1   -0.26    0.41
  11  -1   1    0.64    0.46
 -11  -1  -1    1.56    0.71
 -11  -1  -1   -0.13    0.41
  11  -1   1    1.27    0.82
 -11  -1  -1    1.26    0.53
 -11  -1  -1    0.96    0.57
 -11  -1  -1    0.64    0.44
  11  -1   1    0.61    0.29
 -11  -1  -1    1.11    0.63
 -11  -1  -1    0.46    0.38
  11   1   1    0.83    0.61
 -11   1  -1    1.04    0.64
 -11   1  -1    1.27    0.58
  11   1   1    1.25    0.84
  11   1   1    1.50    0.63
  11   1   1    1.48    0.52
 -11   1  -1    0.32    0.40
  11   1   1    1.26    0.56
 -11   1  -1   -0.01    0.48
 -11   1  -1    1.00    0.59
  11   1   1    0.78    0.37
 -11   1  -1    0.45    0.29
  11   1   1    0.46    0.30
 -11   1  -1    1.12    0.57
  11   1   1   -0.55    0.43
 -11   1  -1    1.69    0.83
  11   1   1   -0.12    0.61
 -11   1  -1    0.33    0.43
  11   1   1    0.24    0.61
  11   1   1    0.45    0.51
 -11   1  -1    0.08    0.49
 -12  -1  -1   10.56    1.47
  12  -1   1   10.27    1.72
  12  -1   1   11.39    1.65
  12  -1   1    8.56    1.38
 -12  -1  -1    8.35    1.31
 -12  -1  -1    8.65    1.30
 -12  -1  -1    7.59    1.27
  12  -1   1   12.02    1.32
  12  -1   1   13.93    1.18
 -12  -1  -1    7.51    1.38
 -12  -1  -1    8.64    1.43
 -12  -1  -1    9.27    1.13
 -12  -1  -1    8.61    1.31
  12  -1   1   12.20    1.85
 -12  -1  -1   10.41    1.36
 -12  -1  -1   12.63    1.76
  12  -1   1    9.52    1.72
 -12  -1  -1    9.00    1.48
  12  -1   1   11.20    1.60
  12  -1   1   10.93    1.45
 -12  -1  -1   11.51    1.52
 -12   1  -1    9.40    1.00
  12   1   1   11.63    1.70
 -12   1  -1   10.80    1.30
  12   1   1    9.85    1.27
 -12   1  -1    9.37    1.33
 -12   1  -1    7.58    1.36
  12   1   1    9.01    1.34
  12   1   1    8.64    1.54
  12   1   1   11.52    1.28
  12   1   1   10.60    1.86
  12   1   1   10.00    1.44
 -12   1  -1   13.57    1.74
  12   1   1   11.96    1.43
  12   1   1    9.83    1.71
 -12   1  -1   10.99    1.55
 -12   1  -1   12.00    1.71
 -12   1  -1    7.96    1.34
 -12   1  -1    8.27    1.26
  13  -1   1   24.27    2.39
  13  -1   1   25.24    1.92
 -13  -1  -1   21.15    2.04
 -13  -1  -1   27.47    2.28
 -13  -1  -1   22.82    2.06
 -13  -1  -1   25.84    2.05
 -13  -1  -1   27.08    2.33
  13  -1   1   24.27    2.28
 -13  -1  -1   28.01    1.87
 -13  -1  -1   25.05    2.12
  13  -1   1   23.76    2.48
 -13  -1  -1   24.51    2.17
 -13  -1  -1   26.30    2.17
 -13  -1  -1   24.09    2.24
 -13  -1  -1   22.60    2.10
  13  -1   1   24.34    2.32
  13  -1   1   24.87    2.14
 -13  -1  -1   27.17    2.38
  13  -1   1   21.97    2.42
 -13  -1  -1   25.87    2.12
  13  -1   1   21.95    2.20
 -13   1  -1   25.18    1.99
 -13   1  -1   25.62    2.11
 -13   1  -1   26.43    2.19
  13   1   1   24.20    2.21
  13   1   1   24.79    2.33
  13   1   1   26.65    2.25
  13   1   1   24.62    2.08
 -13   1  -1   27.52    2.39
  13   1   1   23.84    2.38
 -13   1  -1   24.89    2.20
  13   1   1   25.35    1.92
  13   1   1   28.66    2.69
  13   1   1   25.62    2.60
 -13   1  -1   23.20    2.15
 -13   1  -1   22.80    2.09
  13   1   1   20.95    2.32
 -13   1  -1   23.43    2.09
 -13   1  -1   22.69    2.15
  14  -1   1    4.93    1.25
 -14  -1  -1    9.08    1.43
 -14  -1  -1    6.57    1.33
 -14  -1  -1    7.26    1.05
 -14  -1  -1    4.48    1.07
 -14  -1  -1    4.89    1.12
  14  -1   1    6.52    1.55
 -14  -1  -1    6.31    1.44
 -14  -1  -1    9.43    1.60
 -14  -1  -1    7.04    1.30
  14  -1   1    6.96    1.41
  14  -1   1    5.73    1.43
 -14  -1  -1    6.85    1.25
  14  -1   1    8.53    1.40
  14  -1   1    6.47    1.49
  14  -1   1    6.62    1.64
 -14  -1  -1    7.40    1.23
 -14  -1  -1    7.64    1.33
 -14  -1  -1    6.25    1.29
 -14  -1  -1    6.33    1.40
 -14   1  -1    6.61    1.30
  14   1   1    7.65    1.61
 -14   1  -1    5.27    1.18
 -14   1  -1    6.77    1.40
  14   1   1    5.78    1.21
  14   1   1    6.26    1.62
  14   1   1    8.32    1.57
  14   1   1    6.72    1.70
  14   1   1    5.28    1.13
 -14   1  -1    8.45    1.45
 -14   1  -1    5.50    1.16
 -14   1  -1    4.94    1.28
 -14   1  -1    6.12    1.37
 -14   1  -1    6.69    1.22
  14   1   1    6.97    1.30
  14   1   1    5.07    1.42
 -15  -1  -1    0.90    0.67
 -15  -1  -1   -0.06    0.51
  15  -1   1   -0.03    0.88
  15  -1   1    0.26    0.80
 -15  -1  -1    1.06    0.84
  15  -1   1   -0.32    0.87
 -15  -1  -1    0.78    0.67
 -15  -1  -1    1.04    0.81
 -15  -1  -1    0.73    0.73
  15  -1   1    0.41    0.71
 -15  -1  -1    0.25    0.75
  15  -1   1    0.87    0.69
  15  -1   1    0.70    0.91
 -15  -1  -1    0.78    0.69
 -15  -1  -1    1.21    0.67
 -15  -1  -1    0.24    0.73
 -15  -1  -1    1.56    0.86
 -15  -1  -1    1.43    0.73
  15  -1   1    0.90    0.78
 -15   1  -1    0.46    0.62
 -15   1  -1    0.01    0.62
 -15   1  -1    0.14    0.67
  15   1   1   -0.25    0.87
 -15   1  -1    1.47    0.91
 -15   1  -1    0.64    0.64
  15   1   1    0.90    0.71
 -15   1  -1    1.18    0.69
  15   1   1    0.52    0.82
  15   1   1    0.86    1.02
  15   1   1    0.02    0.66
  15   1   1    1.15    0.94
  15   1   1    2.83    1.31
  15   1   1    0.81    0.83
 -15   1  -1    0.18    0.75
 -15   1  -1   -0.06    0.59
 -15  -2   1   14.42    2.11
 -15  -2   1   18.71    2.28
  15  -2  -1   15.91    2.54
  15  -2  -1   18.50    2.60
 -15  -2   1   13.34    1.90
 -15  -2   1   21.31    2.53
  15  -2  -1   17.99    2.31
 -15  -2   1   17.84    2.13
 -15  -2   1   18.69    2.18
 -15  -2   1   12.56    1.87
  15  -2  -1   17.90    2.56
 -15  -2   1   15.17    2.22
 -15  -2   1   14.87    2.23
  15  -2  -1   15.66    2.25
  15  -2  -1   14.87    2.11
 -15  -2   1   13.58    1.93
 -15   2   1   14.32    2.02
  15   2  -1   19.15    2.45
 -15   2   1   19.82    2.22
 -15   2   1   16.14    2.03
  15   2  -1   16.82    2.44
 -15   2   1   14.44    1.95
  15   2  -1   14.07    1.98
 -15   2   1   15.40    1.89
  15   2  -1   17.89    2.72
  15   2  -1   14.44    2.32
  15   2  -1   14.36    1.94
 -15   2   1   15.91    2.24
 -15   2   1   20.59    2.43
  15   2  -1   21.23    3.05
 -15   2   1   18.50    2.42
 -14  -2   1    0.24    0.57
 -14  -2   1   -0.18    0.56
  14  -2  -1    0.06    0.70
  14  -2  -1   -0.63    0.52
  14  -2  -1   -0.76    0.59
 -14  -2   1   -0.06    0.61
  14  -2  -1    1.11    0.87
 -14  -2   1    1.63    0.92
 -14  -2   1   -0.08    0.52
  14  -2  -1    0.05    0.72
 -14  -2   1   -0.79    0.46
 -14  -2   1   -0.75    0.37
  14  -2  -1    0.42    0.71
 -14  -2   1    0.01    0.65
 -14  -2   1   -0.34    0.46
 -14  -2   1    0.51    0.49
 -14  -2   1    0.05    0.59
 -14  -2   1   -0.06    0.59
 -14   2   1   -0.44    0.39
  14   2  -1    0.78    0.86
  14   2  -1    1.88    0.91
 -14   2   1    0.15    0.52
  14   2  -1    0.00    0.85
 -14   2   1    0.62    0.74
 -14   2   1    0.29    0.59
 -14   2   1    0.57    0.67
  14   2  -1    0.43    0.83
 -14   2   1    0.05    0.55
  14   2  -1    1.48    0.75
  14   2  -1    0.88    0.75
  14   2  -1   -0.53    0.42
 -14   2   1    0.28    0.59
  13  -2  -1   28.35    2.63
 -13  -2   1   28.53    1.97
 -13  -2   1   24.69    2.18
 -13  -2   1   26.30    2.37
 -13  -2   1   27.45    2.15
 -13  -2   1   23.63    2.22
 -13  -2   1   28.00    2.32
 -13  -2   1   25.91    2.22
  13  -2  -1   25.78    2.36
  13  -2  -1   22.25    2.27
  13  -2  -1   23.29    2.47
  13  -2  -1   28.38    2.45
 -13  -2   1   27.66    2.10
  13  -2  -1   30.23    3.10
 -13  -2   1   31.56    2.59
 -13  -2   1   26.70    2.22
 -13  -2   1   27.71    2.25
  13  -2  -1   24.80    2.52
 -13  -2   1   28.71    2.32
 -13  -2   1   24.61    2.28
 -13   2   1   25.52    2.24
  13   2  -1   22.71    2.31
 -13   2   1   28.93    2.47
 -13   2   1   23.84    2.19
  13   2  -1   26.04    2.16
 -13   2   1   29.93    2.17
  13   2  -1   24.49    2.17
 -13   2   1   27.01    2.19
 -13   2   1   26.38    2.34
  13   2  -1   28.58    2.81
  13   2  -1   29.99    2.76
 -13   2   1   27.62    2.32
  13   2  -1   26.92    2.29
  13   2  -1   24.91    2.42
  13   2  -1   22.61    2.46
  12  -2  -1   37.50    3.13
  12  -2  -1   40.67    2.96
  12  -2  -1   34.65    2.87
 -12  -2   1   39.54    2.64
 -12  -2   1   41.00    3.06
 -12  -2   1   35.97    2.73
  12  -2  -1   38.13    2.50
  12  -2  -1   38.64    3.15
  12  -2  -1   38.32    2.89
 -12  -2   1   37.38    2.89
 -12  -2   1   39.08    2.88
 -12  -2   1   40.32    2.63
 -12  -2   1   38.19    2.79
 -12  -2   1   36.27    2.74
  12  -2  -1   34.08    3.03
 -12  -2   1   39.16    2.50
 -12  -2   1   38.95    2.70
 -12  -2   1   37.90    2.86
 -12  -2   1   39.06    2.86
 -12  -2   1   35.45    2.71
 -12  -2   1   38.25    2.84
 -12   2   1   38.00    2.93
  12   2  -1   38.78    2.96
  12   2  -1   40.96    3.33
 -12   2   1   36.44    2.69
  12   2  -1   43.02    2.90
  12   2  -1   35.69    2.95
 -12   2   1   37.54    2.49
 -12   2   1   38.91    2.83
  12   2  -1   39.86    2.54
  12   2  -1   39.49    3.21
 -12   2   1   37.66    2.79
  12   2  -1   42.91    3.19
 -12   2   1   37.67    2.64
 -12   2   1   35.14    2.78
  12   2  -1   38.73    2.71
  12   2  -1   38.33    2.49
 -12   2   1   40.88    2.88
  12   2  -1   40.12    2.76
 -11  -2   1    6.33    1.11
  11  -2  -1    9.62    0.79
 -11  -2   1    6.50    1.20
 -11  -2   1    4.85    1.06
 -11  -2   1    4.25    0.98
  11  -2  -1    5.70    1.11
  11  -2  -1    8.18    1.31
 -11  -2   1    5.99    1.25
 -11  -2   1    7.21    1.06
  11  -2  -1    8.32    1.55
 -11  -2   1    7.55    0.94
 -11  -2   1    3.71    0.92
 -11  -2   1    6.57    1.19
  11  -2  -1    6.44    1.10
  11  -2  -1    6.65    0.94
 -11  -2   1    6.17    1.05
  11  -2  -1    6.87    1.42
 -11  -2   1    7.23    0.98
  11  -2  -1    7.83    1.48
 -11  -2   1    5.81    0.88
 -11  -2   1    5.70    1.12
 -11  -2   1    6.94    1.20
 -11   2   1    6.34    1.11
 -11   2   1    6.85    1.24
  11   2  -1    5.14    0.68
  11   2  -1    8.39    1.01
  11   2  -1    6.96    0.93
  11   2  -1    6.37    1.10
 -11   2   1    6.98    0.74
  11   2  -1    9.09    1.20
  11   2  -1    7.65    0.89
 -11   2   1    7.52    1.27
 -11   2   1    7.23    1.14
 -11   2   1    5.87    1.02
 -11   2   1    5.51    0.92
 -11   2   1    5.28    0.81
  11   2  -1    8.56    1.35
  11   2  -1    4.58    1.26
  11   2  -1    8.74    1.59
  11   2  -1    6.25    1.29
  11   2  -1    7.63    1.20
  11   2  -1    7.69    1.33
 -10  -2   1   20.44    1.83
  10  -2  -1   24.18    2.20
 -10  -2   1   25.24    1.72
  10  -2  -1   23.69    1.47
 -10  -2   1   26.58    1.75
  10  -2  -1   27.40    1.59
 -10  -2   1   24.54    1.84
  10  -2  -1   20.74    1.44
  10  -2  -1   21.25    1.95
 -10  -2   1   24.78    2.01
  10  -2  -1   23.15    2.19
 -10  -2   1   26.23    1.82
  10  -2  -1   24.03    1.67
  10  -2  -1   24.65    2.02
 -10  -2   1   24.74    1.97
 -10  -2   1   24.21    2.09
 -10  -2   1   25.08    2.05
 -10  -2   1   23.84    1.98
 -10  -2   1   23.02    1.86
  10  -2  -1   22.10    1.92
 -10  -2   1   23.72    1.96
 -10  -2   1   23.16    1.87
  10  -2  -1   22.05    2.13
 -10   2   1   23.70    1.92
 -10   2   1   24.69    2.18
  10   2  -1   22.51    2.03
 -10   2   1   24.63    1.87
  10   2  -1   29.72    2.40
  10   2  -1   23.35    2.01
 -10   2   1   23.83    1.48
 -10   2   1   24.43    1.69
  10   2  -1   25.85    1.92
 -10   2   1   24.57    1.97
  10   2  -1   28.71    1.82
  10   2  -1   22.59    1.90
  10   2  -1   28.40    2.42
  10   2  -1   22.50    1.54
 -10   2   1   23.92    1.78
 -10   2   1   22.33    1.90
  10   2  -1   23.86    1.74
  10   2  -1   22.22    1.92
  10   2  -1   26.36    1.66
 -10   2   1   23.63    2.04
  -9  -2   1  101.72    5.50
   9  -2  -1   99.54    5.82
  -9  -2   1   98.26    5.65
   9  -2  -1  105.98    5.45
  -9  -2   1  108.42    5.82
  -9  -2   1  103.94    5.80
   9  -2  -1  100.49    5.98
  -9  -2   1  101.63    5.60
   9  -2  -1  106.13    5.35
  -9  -2   1   94.04    5.75
   9  -2  -1   97.34    5.25
  -9  -2   1  100.48    5.90
   9  -2  -1  100.34    5.76
   9  -2  -1   98.64    5.74
  -9  -2   1  103.24    5.80
  -9  -2   1  102.26    5.70
   9  -2  -1  102.09    5.28
   9  -2  -1   95.44    5.98
  -9  -2   1  104.44    5.80
  -9  -2   1   97.68    5.55
  -9  -2   1  102.48    5.66
   9  -2  -1  102.94    6.00
   9   2  -1  102.72    6.15
   9   2  -1   98.16    5.71
  -9   2   1  101.83    5.75
  -9   2   1   98.17    5.74
  -9   2   1  102.63    5.28
  -9   2   1  105.18    5.59
   9   2  -1  101.82    5.52
  -9   2   1   92.40    5.58
   9   2  -1  108.94    5.58
   9   2  -1   95.33    5.98
  -9   2   1   93.91    5.69
  -9   2   1   96.36    5.90
  -9   2   1  102.26    5.27
   9   2  -1  104.00    5.37
   9   2  -1   99.70    5.40
   9   2  -1   98.12    5.79
   9   2  -1  101.57    5.78
  -9   2   1  101.57    5.45
  -9   2   1   96.38    5.81
   9   2  -1   97.93    5.81
   9   2  -1  100.65    5.67
   8  -2  -1   44.60    2.97
  -8  -2   1   55.23    3.04
   8  -2  -1   45.41    3.00
   8  -2  -1   42.95    3.16
   8  -2  -1   45.57    3.18
   8  -2  -1   49.09    2.75
  -8  -2   1   47.85    2.92
  -8  -2   1   49.99    3.07
   8  -2  -1   48.33    2.59
  -8  -2   1   45.65    3.01
   8  -2  -1   52.43    3.14
   8  -2  -1   47.40    2.63
  -8  -2   1   49.90    3.06
  -8  -2   1   50.91    2.84
   8  -2  -1   43.59    2.74
  -8  -2   1   48.99    3.14
  -8  -2   1   47.99    3.04
   8  -2  -1   46.92    2.67
   8  -2  -1   48.58    3.25
  -8  -2   1   53.04    3.00
  -8  -2   1   49.81    2.99
  -8  -2   1   50.69    2.87
   8   2  -1   48.37    3.06
  -8   2   1   46.66    2.61
   8   2  -1   50.27    2.86
  -8   2   1   46.81    3.16
   8   2  -1   45.85    3.27
  -8   2   1   46.58    2.59
  -8   2   1   47.06    2.74
  -8   2   1   48.83    3.04
   8   2  -1   50.81    2.90
   8   2  -1   48.66    3.04
   8   2  -1   46.20    2.97
   8   2  -1   47.22    3.24
   8   2  -1   48.84    3.09
  -8   2   1   44.87    2.83
  -8   2   1   49.23    2.92
   8   2  -1   47.86    2.72
   8   2  -1   43.51    2.94
  -8   2   1   46.53    2.98
  -8   2   1   49.21    3.02
  -8   2   1   44.82    3.05
   7  -2  -1    8.51    0.77
   7  -2  -1    8.40    0.68
   7  -2  -1    8.32    0.73
  -7  -2   1    9.54    1.08
   7  -2  -1    9.49    1.15
   7  -2  -1    9.15    1.06
   7  -2  -1    8.92    0.65
   7  -2  -1    8.93    1.34
   7  -2  -1    6.95    1.02
   7  -2  -1    9.42    0.77
  -7  -2   1   11.05    1.28
  -7  -2   1    8.96    1.04
  -7  -2   1   12.74    1.12
  -7  -2   1    8.00    0.99
   7  -2  -1    9.13    1.37
   7  -2  -1   10.97    1.46
  -7  -2   1   12.16    1.10
  -7   2   1    8.82    0.68
   7   2  -1   12.09    1.30
  -7   2   1    7.24    1.02
  -7   2   1    9.80    0.90
  -7   2   1    7.97    0.75
   7   2  -1   10.05    1.04
  -7   2   1   10.80    0.68
  -7   2   1    9.56    1.11
   7   2  -1    7.82    0.97
   7   2  -1    8.61    0.96
   7   2  -1    9.18    1.14
  -7   2   1    8.51    0.93
  -7   2   1    9.94    1.19
  -7   2   1    8.86    1.01
   7   2  -1    9.78    0.77
  -7   2   1    9.63    1.34
   7   2  -1   12.61    1.31
   7   2  -1   14.56    1.18
   6  -2  -1  101.04    5.75
  -6  -2   1  103.72    5.73
  -6  -2   1  104.58    5.67
   6  -2  -1   98.51    5.28
   6  -2  -1  107.93    5.36
  -6  -2   1  104.62    5.67
  -6  -2   1  106.09    5.60
   6  -2  -1  101.76    5.37
   6  -2  -1   99.75    5.66
   6  -2  -1   98.92    5.80
  -6  -2   1  106.81    5.70
  -6  -2   1  103.41    5.66
   6  -2  -1  105.03    5.60
   6  -2  -1  104.60    5.48
   6  -2  -1  103.85    5.79
  -6  -2   1  103.79    5.60
   6  -2  -1   98.85    5.58
  -6  -2   1  103.30    5.63
  -6  -2   1  105.41    5.51
  -6  -2   1  101.78    5.59
  -6  -2   1  103.51    5.37
  -6  -2   1  102.80    5.52
   6  -2  -1  109.32    5.40
   6   2  -1  103.98    5.56
   6   2  -1  105.19    5.68
   6   2  -1   99.36    5.83
  -6   2   1  105.04    5.31
   6   2  -1  108.96    5.64
  -6   2   1  105.34    5.68
   6   2  -1   98.58    5.62
   6   2  -1  104.21    5.38
  -6   2   1  102.29    5.37
   6   2  -1  100.59    5.62
  -6   2   1   97.99    5.74
  -6   2   1   98.80    5.62
  -6   2   1  106.16    5.35
  -6   2   1  103.48    5.29
  -6   2   1  104.47    5.47
   6   2  -1  101.13    5.62
   6   2  -1  102.23    5.51
  -6   2   1  102.82    5.62
  -6   2   1   99.26    5.50
  -6   2   1  100.72    5.61
   6   2  -1   99.10    5.77
  -5  -2   1   94.64    5.10
  -5  -2   1   95.80    4.91
   5  -2  -1   92.67    4.84
  -5  -2   1   95.40    5.23
   5  -2  -1   96.94    4.94
  -5  -2   1  100.84    5.24
   5  -2  -1   94.75    4.99
   5  -2  -1   95.08    4.83
  -5  -2   1  105.80    5.22
   5  -2  -1   92.85    5.31
  -5  -2   1   95.54    5.19
   5  -2  -1   90.19    5.02
  -5  -2   1   97.50    5.10
  -5  -2   1   89.72    5.16
  -5  -2   1   94.77    5.12
  -5  -2   1   98.10    5.04
  -5  -2   1   94.32    5.14
   5  -2  -1   91.38    5.10
   5  -2  -1   92.70    5.26
   5  -2  -1   95.63    5.24
   5  -2  -1   94.11    4.90
  -5  -2   1   86.75    4.98
   5  -2  -1  105.25    5.13
   5  -2  -1   92.43    5.20
  -5  -2   1   97.02    5.09
   5  -2  -1  104.38    4.94
  -5  -2   1   93.35    5.16
   5   2  -1   91.03    5.25
  -5   2   1   92.53    4.82
   5   2  -1   86.12    5.02
   5   2  -1   95.23    5.13
  -5   2   1   93.77    5.14
   5   2  -1   92.53    5.05
  -5   2   1   89.90    5.25
   5   2  -1   91.87    5.13
   5   2  -1   96.18    5.02
   5   2  -1   92.67    5.06
   5   2  -1   94.43    4.92
   5   2  -1   97.06    5.11
  -5   2   1   87.84    5.13
   5   2  -1   89.08    5.04
  -5   2   1   91.24    5.12
   5   2  -1   91.03    5.12
  -5   2   1   92.48    4.89
  -5   2   1   97.37    4.99
  -5   2   1   97.92    4.85
  -5   2   1  101.97    4.87
  -5   2   1   92.89    5.14
  -5   2   1   89.40    5.02
   5   2  -1   96.74    5.18
  -5   2   1   99.88    4.92
  -5   2   1   96.97    4.85
   5   2  -1   95.44    5.35
  -4  -2   1   14.86    1.07
  -4  -2   1   13.25    1.14
  -4  -2   1   13.37    1.12
  -4  -2   1   12.48    1.08
  -4  -2   1   12.90    1.14
   4  -2  -1   13.39    0.86
   4  -2  -1   13.26    0.84
  -4  -2   1   14.03    1.10
  -4  -2   1   13.54    1.02
  -4  -2   1   14.31    1.05
   4  -2  -1   14.06    0.93
   4  -2  -1   13.90    1.26
   4  -2  -1   16.66    1.05
   4  -2  -1   15.91    1.22
  -4  -2   1   15.12    1.11
   4  -2  -1   16.53    0.90
   4  -2  -1   14.09    1.11
  -4  -2   1   12.92    1.09
   4  -2  -1   13.22    1.12
  -4  -2   1   15.74    1.13
  -4  -2   1   14.07    0.95
   4  -2  -1   12.85    1.02
   4  -2  -1   17.47    0.95
  -4  -2   1   15.06    0.88
   4  -2  -1   17.83    0.96
  -4  -2   1   13.17    1.20
  -4  -2   1   15.55    0.99
   4  -2  -1   13.84    0.82
  -4  -2   1   14.47    1.04
  -4  -2   1   14.06    1.12
   4  -2  -1   15.25    1.07
   4  -2  -1   13.41    0.91
   4  -2  -1   14.80    0.97
  -4   2   1   13.24    0.83
  -4   2   1   15.79    0.87
  -4   2   1   13.50    0.81
  -4   2   1   15.32    0.86
   4   2  -1   14.77    1.24
   4   2  -1   13.15    1.03
   4   2  -1   13.66    1.03
   4   2  -1   13.65    1.04
  -4   2   1   18.09    0.93
   4   2  -1   13.93    1.03
   4   2  -1   12.31    1.06
   4   2  -1   13.51    0.96
   4   2  -1   12.56    1.02
   4   2  -1   13.40    1.01
  -4   2   1   14.19    0.83
  -4   2   1   15.04    1.06
  -4   2   1   14.97    1.10
  -4   2   1   13.89    0.97
  -4   2   1   15.03    1.06
  -4   2   1   16.09    0.84
   4   2  -1   13.88    0.88
  -4   2   1   13.91    0.93
  -4   2   1   12.02    0.97
  -4   2   1   14.28    1.07
  -4   2   1   17.66    0.88
   4   2  -1   12.70    1.12
   4   2  -1   13.20    1.09
   4   2  -1   15.11    1.08
   4   2  -1   14.63    1.08
  -4   2   1   14.44    0.91
  -4   2   1   17.48    0.94
   3  -2  -1   63.71    3.30
  -3  -2   1   62.79    3.42
  -3  -2   1   63.23    3.46
   3  -2  -1   62.13    3.42
   3  -2  -1   60.46    3.20
  -3  -2   1   61.43    3.46
  -3  -2   1   58.25    3.38
   3  -2  -1   61.43    3.47
  -3  -2   1   57.22    3.35
  -3  -2   1   63.01    3.49
   3  -2  -1   62.66    3.27
  -3  -2   1   61.13    3.42
  -3  -2   1   63.41    3.27
   3  -2  -1   58.93    3.48
   3  -2  -1   60.83    3.41
   3  -2  -1   68.23    3.23
  -3  -2   1   62.74    3.41
  -3  -2   1   61.97    3.41
   3  -2  -1   58.98    3.31
  -3  -2   1   61.35    3.47
   3  -2  -1   68.18    3.31
   3  -2  -1   62.39    3.26
  -3  -2   1   64.51    3.37
   3  -2  -1   67.18    3.42
  -3  -2   1   63.01    3.48
  -3  -2   1   60.62    3.57
  -3  -2   1   56.73    3.40
  -3  -2   1   62.48    3.44
  -3  -2   1   62.29    3.31
   3  -2  -1   63.96    3.41
   3  -2  -1   65.74    3.42
  -3  -2   1   59.01    3.38
   3  -2  -1   62.10    3.28
  -3  -2   1   60.60    3.44
  -3   2   1   64.58    3.41
  -3   2   1   70.86    3.30
   3   2  -1   70.46    3.53
  -3   2   1   62.28    3.33
  -3   2   1   73.29    3.24
   3   2  -1   63.61    3.36
   3   2  -1   70.19    3.64
   3   2  -1   60.92    3.44
  -3   2   1   60.19    3.32
  -3   2   1   62.53    3.27
   3   2  -1   61.45    3.44
  -3   2   1   73.67    3.53
   3   2  -1   61.36    3.45
   3   2  -1   62.99    3.43
  -3   2   1   59.42    3.41
   3   2  -1   65.79    3.42
   3   2  -1   59.26    3.45
   3   2  -1   68.81    3.46
   3   2  -1   62.35    3.42
  -3   2   1   60.49    3.42
   3   2  -1   59.96    3.45
  -3   2   1   60.93    3.60
   3   2  -1   64.03    3.28
  -3   2   1   62.06    3.26
   3   2  -1   64.52    3.32
  -3   2   1   59.45    3.27
   3   2  -1   58.64    3.39
  -3   2   1   66.12    3.43
  -3   2   1   73.03    3.34
   3   2  -1   64.52    3.49
  -3   2   1   61.49    3.39
  -3   2   1   61.38    3.27
   3   2  -1   57.88    3.35
   3   2  -1   61.25    3.40
  -2  -2   1   33.90    2.04
  -2  -2   1   32.96    1.94
  -2  -2   1   33.11    2.01
   2  -2  -1   40.23    2.00
  -2  -2   1   31.93    2.00
   2  -2  -1   38.03    1.95
  -2  -2   1   30.34    2.05
   2  -2  -1   41.22    2.05
   2  -2  -1   41.76    2.01
  -2  -2   1   35.42    2.07
   2  -2  -1   40.43    2.09
   2  -2  -1   35.23    1.88
   2  -2  -1   41.57    1.98
   2  -2  -1   37.74    2.07
   2  -2  -1   40.94    1.85
   2  -2  -1   33.24    2.00
  -2  -2   1   33.71    2.05
  -2  -2   1   31.45    2.03
   2  -2  -1   37.49    1.89
   2  -2  -1   43.26    2.01
   2  -2  -1   34.24    1.92
   2  -2  -1   38.59    2.10
  -2  -2   1   32.19    2.00
  -2  -2   1   32.72    2.01
   2  -2  -1   41.59    2.00
   2  -2  -1   40.72    1.97
   2  -2  -1   36.86    1.94
  -2  -2   1   34.34    2.01
  -2  -2   1   31.41    2.04
  -2  -2   1   32.63    2.03
  -2  -2   1   34.26    2.01
  -2  -2   1   33.68    2.07
  -2  -2   1   32.52    1.97
   2  -2  -1   38.64    1.96
  -2   2   1   35.89    2.02
   2   2  -1   35.71    1.98
  -2   2   1   35.42    1.96
   2   2  -1   31.05    2.03
   2   2  -1   31.86    2.05
   2   2  -1   33.50    2.06
   2   2  -1   33.87    2.01
   2   2  -1   34.24    2.03
  -2   2   1   39.52    1.96
   2   2  -1   34.92    2.05
  -2   2   1   39.59    1.91
  -2   2   1   37.33    2.06
  -2   2   1   39.38    1.95
  -2   2   1   35.62    1.89
   2   2  -1   34.81    1.99
   2   2  -1   40.31    2.21
   2   2  -1   31.77    2.03
  -2   2   1   42.77    2.00
  -2   2   1   39.11    1.99
   2   2  -1   35.98    2.02
   2   2  -1   31.31    2.01
   2   2  -1   32.15    2.00
  -2   2   1   42.36    1.99
   2   2  -1   34.43    2.03
  -2   2   1   33.60    2.01
   2   2  -1   35.18    2.05
   2   2  -1   34.21    1.95
   2   2  -1   30.66    1.98
  -2   2   1   39.66    1.97
  -2   2   1   37.69    2.05
   2   2  -1   34.69    1.91
  -2   2   1   35.81    2.00
  -2   2   1   39.66    1.99
  -2   2   1   41.43    2.09
   2   2  -1   36.58    1.94
  -2   2   1   34.00    2.01
   2   2  -1   29.63    2.03
  -2   2   1   31.12    1.92
   1  -2  -1    1.80    0.28
  -1  -2   1    1.86    0.32
   1  -2  -1    2.02    0.24
  -1  -2   1    3.15    0.42
   1  -2  -1    2.19    0.32
  -1  -2   1    2.05    0.31
   1  -2  -1    2.05    0.25
   1  -2  -1    2.25    0.30
   1  -2  -1    1.90    0.31
   1  -2  -1    1.67    0.26
  -1  -2   1    1.55    0.29
  -1  -2   1    2.09    0.33
  -1  -2   1    1.82    0.37
   1  -2  -1    2.16    0.31
  -1  -2   1    1.82    0.29
   1  -2  -1    2.61    0.35
   1  -2  -1    1.79    0.31
  -1  -2   1    1.78    0.31
   1  -2  -1    2.54    0.34
   1  -2  -1    2.28    0.30
  -1  -2   1    1.60    0.30
  -1  -2   1    1.02    0.28
  -1  -2   1    1.71    0.36
   1  -2  -1    1.94    0.22
  -1  -2   1    1.69    0.36
  -1  -2   1    2.09    0.37
   1  -2  -1    2.90    0.35
  -1  -2   1    1.72    0.29
  -1  -2   1    1.74    0.27
   1  -2  -1    2.54    0.34
   1  -2  -1    2.22    0.32
   1  -2  -1    1.87    0.28
   1   2  -1    2.09    0.33
   1   2  -1    2.15    0.31
   1   2  -1    2.60    0.38
  -1   2   1    1.94    0.22
   1   2  -1    1.50    0.33
  -1   2   1    2.56    0.27
  -1   2   1    2.27    0.32
   1   2  -1    1.64    0.33
  -1   2   1    2.35    0.34
   1   2  -1    1.72    0.29
   1   2  -1    1.67    0.34
  -1   2   1    1.95    0.29
   1   2  -1    2.14    0.35
   1   2  -1    1.56    0.29
   1   2  -1    1.72    0.32
   1   2  -1    2.11    0.26
  -1   2   1    2.23    0.25
   1   2  -1    1.68    0.28
   1   2  -1    2.49    0.40
  -1   2   1    2.78    0.34
  -1   2   1    1.65    0.27
  -1   2   1    1.74    0.28
  -1   2   1    2.53    0.35
  -1   2   1    2.62    0.32
  -1   2   1    2.09    0.30
  -1   2   1    1.89    0.29
  -1   2   1    2.56    0.34
   1   2  -1    1.76    0.29
   1   2  -1    1.67    0.30
   1   2  -1    2.00    0.31
  -1   2   1    2.38    0.31
  -1   2   1    2.18    0.32
  -1   2   1    1.96    0.24
   0  -2  -1  102.92    5.31
   0  -2   1   98.19    5.29
   0  -2   1  100.00    5.31
   0  -2  -1  104.47    5.26
   0  -2   1   99.39    5.31
   0  -2   1   99.71    5.31
   0  -2  -1  105.52    5.37
   0  -2   1  106.12    5.34
   0  -2   1  102.53    5.34
   0  -2  -1  109.47    5.35
   0  -2   1  102.99    5.31
   0  -2   1  101.29    5.32
   0  -2  -1  110.26    5.36
   0  -2   1  107.10    5.35
   0  -2  -1  103.07    5.29
   0  -2  -1  105.01    5.33
   0  -2  -1  102.79    5.30
   0  -2   1   97.84    5.35
   0  -2   1  105.15    5.30
   0  -2   1  103.31    5.32
   0  -2   1  101.05    5.32
   0  -2  -1  103.66    5.33
   0  -2  -1   95.17    5.33
   0  -2  -1   94.18    5.29
   0  -2   1  102.88    5.28
   0  -2  -1  113.05    5.33
   0  -2   1  104.05    5.33
   0  -2   1  101.30    5.33
   0  -2  -1  110.17    5.30
   0   2  -1  101.03    5.33
   0   2  -1  108.67    5.33
   0   2   1  102.78    5.28
   0   2   1   99.03    5.32
   0   2  -1   99.78    5.33
   0   2  -1  106.03    5.34
   0   2   1  103.09    5.30
   0   2   1   99.31    5.31
   0   2  -1  100.64    5.31
   0   2   1  106.07    5.34
   0   2  -1  104.41    5.33
   0   2   1   96.91    5.33
   0   2  -1  103.51    5.30
   0   2  -1  103.12    5.35
   0   2  -1  108.32    5.35
   0   2  -1  106.33    5.33
   0   2  -1  107.92    5.33
   0   2   1  104.92    5.35
   0   2   1   96.76    5.31
   0   2  -1  102.31    5.33
   0   2  -1  100.10    5.32
   0   2  -1  102.71    5.33
   0   2   1   96.59    5.31
   0   2  -1  106.11    5.32
   0   2   1   95.00    5.29
   0   2   1   93.72    5.32
   1  -2   1  101.78    5.57
   1  -2   1  106.47    5.60
  -1  -2  -1  111.24    5.66
   1  -2   1  105.30    5.59
  -1  -2  -1  104.84    5.58
  -1  -2  -1  109.36    5.62
   1  -2   1  102.46    5.57
  -1  -2  -1  110.32    5.64
  -1  -2  -1  107.34    5.56
  -1  -2  -1  105.23    5.64
   1  -2   1  111.05    5.59
  -1  -2  -1  109.62    5.56
   1  -2   1  109.32    5.60
   1  -2   1  110.56    5.61
  -1  -2  -1   98.49    5.56
   1  -2   1  108.40    5.57
   1  -2   1  102.16    5.52
  -1  -2  -1   96.87    5.58
   1  -2   1  106.62    5.60
   1  -2   1   99.90    5.61
  -1  -2  -1  103.34    5.61
  -1  -2  -1  106.08    5.59
   1  -2   1  122.65    5.59
   1  -2   1  102.62    5.55
   1  -2   1  126.61    5.57
  -1  -2  -1  100.72    5.61
  -1  -2  -1  107.43    5.62
   1  -2   1  115.39    5.65
   1  -2   1  109.22    5.62
   1  -2   1  113.87    5.58
  -1  -2  -1  112.26    5.59
   1   2   1  114.13    5.58
  -1   2  -1  104.68    5.60
   1   2   1  115.60    5.63
  -1   2  -1  106.82    5.61
  -1   2  -1  102.01    5.55
   1   2   1  110.76    5.61
   1   2   1  105.17    5.60
  -1   2  -1  104.01    5.52
  -1   2  -1  107.39    5.62
   1   2   1  117.68    5.58
   1   2   1  106.76    5.61
  -1   2  -1  112.55    5.57
  -1   2  -1  107.23    5.58
   1   2   1  110.05    5.58
   1   2   1  103.96    5.60
  -1   2  -1  105.49    5.57
   1   2   1  105.53    5.63
   1   2   1  108.23    5.55
  -1   2  -1  104.95    5.57
  -1   2  -1  102.07    5.59
   1   2   1  107.87    5.64
  -1   2  -1  100.72    5.58
  -1   2  -1  110.31    5.62
  -1   2  -1  127.38    5.60
  -1   2  -1  106.64    5.61
  -1   2  -1  104.91    5.58
   1   2   1  113.43    5.66
  -1   2  -1  105.58    5.56
   1   2   1  105.09    5.59
   1   2   1  112.34    5.63
  -2  -2  -1   33.17    1.90
  -2  -2  -1   29.64    1.71
   2  -2   1   33.40    1.87
  -2  -2  -1   30.79    1.82
   2  -2   1   32.76    1.78
  -2  -2  -1   31.54    1.91
  -2  -2  -1   30.67    1.86
  -2  -2  -1   33.37    1.89
  -2  -2  -1   30.12    1.86
  -2  -2  -1   31.34    1.89
   2  -2   1   31.94    1.86
  -2  -2  -1   31.86    1.83
  -2  -2  -1   30.95    1.77
   2  -2   1   38.66    1.87
   2  -2   1   31.83    1.82
   2  -2   1   37.18    1.79
  -2  -2  -1   34.02    1.90
   2  -2   1   33.03    1.83
   2  -2   1   32.34    1.76
  -2  -2  -1   31.62    1.91
  -2  -2  -1   30.50    1.89
   2  -2   1   30.79    1.73
   2  -2   1   33.72    1.84
  -2  -2  -1   30.88    1.86
  -2  -2  -1   31.66    1.92
  -2  -2  -1   30.69    1.84
   2  -2   1   32.55    1.88
   2  -2   1   37.41    1.80
   2  -2   1   33.87    1.93
  -2  -2  -1   32.92    1.80
   2  -2   1   33.24    1.88
  -2  -2  -1   31.39    1.86
   2  -2   1   31.11    1.87
  -2  -2  -1   31.75    1.93
  -2   2  -1   32.73    1.89
  -2   2  -1   39.50    1.81
   2   2   1   31.19    1.74
  -2   2  -1   31.44    1.85
  -2   2  -1   32.40    1.84
   2   2   1   40.31    2.03
  -2   2  -1   34.31    1.84
   2   2   1   29.34    1.88
  -2   2  -1   32.97    1.91
  -2   2  -1   32.08    1.77
  -2   2  -1   37.43    1.93
  -2   2  -1   30.30    1.87
   2   2   1   31.00    1.87
   2   2   1   30.52    1.87
   2   2   1   32.60    1.72
   2   2   1   32.03    1.83
   2   2   1   33.83    1.90
  -2   2  -1   32.39    1.88
  -2   2  -1   31.92    1.86
   2   2   1   33.06    1.80
   2   2   1   32.35    1.85
   2   2   1   33.68    1.92
   2   2   1   36.07    1.90
   2   2   1   29.36    1.90
   2   2   1   33.28    1.92
   2   2   1   32.58    1.86
   2   2   1   31.12    1.89
   2   2   1   35.69    1.90
  -2   2  -1   38.18    1.81
  -2   2  -1   34.08    1.84
  -2   2  -1   32.27    1.88
  -2   2  -1   31.67    1.83
  -2   2  -1   34.53    1.84
  -3  -2  -1   16.33    1.07
  -3  -2  -1   15.47    0.99
   3  -2   1   15.19    1.07
   3  -2   1   18.97    1.01
   3  -2   1   14.02    1.06
  -3  -2  -1   16.05    0.97
   3  -2   1   18.11    1.03
   3  -2   1   18.47    0.95
  -3  -2  -1   12.49    1.05
   3  -2   1   15.35    0.93
  -3  -2  -1   15.83    1.13
  -3  -2  -1   15.96    1.14
   3  -2   1   14.94    1.06
   3  -2   1   15.82    0.98
  -3  -2  -1   15.03    1.05
  -3  -2  -1   15.43    0.93
   3  -2   1   19.49    1.01
   3  -2   1   16.39    1.13
  -3  -2  -1   13.06    1.04
  -3  -2  -1   14.94    1.10
  -3  -2  -1   15.48    1.10
  -3  -2  -1   14.63    1.04
  -3  -2  -1   14.71    1.02
  -3  -2  -1   15.69    1.13
   3  -2   1   15.09    1.01
   3  -2   1   15.98    1.07
  -3  -2  -1   15.86    1.03
   3  -2   1   15.38    1.01
   3  -2   1   15.05    0.92
  -3  -2  -1   17.62    1.13
   3  -2   1   15.80    0.93
  -3  -2  -1   15.59    1.10
   3  -2   1   14.90    0.89
   3  -2   1   16.80    1.16
  -3  -2  -1   16.93    1.13
   3  -2   1   15.02    0.86
   3  -2   1   15.41    1.07
  -3   2  -1   16.78    1.05
  -3   2  -1   15.62    1.08
  -3   2  -1   15.76    0.94
  -3   2  -1   17.03    1.01
   3   2   1   16.53    1.03
   3   2   1   14.29    0.99
  -3   2  -1   15.81    1.09
   3   2   1   15.52    0.93
   3   2   1   15.77    1.11
   3   2   1   14.86    0.99
   3   2   1   15.78    1.12
   3   2   1   15.64    1.08
  -3   2  -1   15.63    1.10
   3   2   1   18.93    1.25
   3   2   1   15.28    1.04
   3   2   1   15.86    1.10
  -3   2  -1   16.19    0.98
   3   2   1   18.73    1.12
   3   2   1   15.00    1.07
  -3   2  -1   14.95    0.97
   3   2   1   15.28    1.08
   3   2   1   15.60    1.12
  -3   2  -1   19.45    0.92
   3   2   1   15.42    0.97
  -3   2  -1   14.97    1.01
  -3   2  -1   19.36    0.91
  -3   2  -1   18.07    0.94
   3   2   1   15.50    1.08
   3   2   1   14.46    1.07
  -3   2  -1   17.23    1.11
   3   2   1   13.30    1.02
  -3   2  -1   15.47    0.97
  -4  -2  -1   66.78    3.90
  -4  -2  -1   72.01    3.85
   4  -2   1   75.50    3.68
  -4  -2  -1   67.30    3.72
  -4  -2  -1   65.71    3.83
  -4  -2  -1   70.71    3.87
   4  -2   1   68.81    3.68
  -4  -2  -1   69.94    3.81
  -4  -2  -1   69.01    3.74
  -4  -2  -1   68.32    3.77
  -4  -2  -1   68.25    3.76
  -4  -2  -1   69.46    3.84
   4  -2   1   66.75    3.72
  -4  -2  -1   72.45    3.86
  -4  -2  -1   64.57    3.62
   4  -2   1   69.19    3.62
   4  -2   1   69.14    3.80
  -4  -2  -1   68.27    3.64
  -4  -2  -1   67.15    3.82
   4  -2   1   67.46    3.68
  -4  -2  -1   68.67    3.75
   4  -2   1   68.69    3.59
  -4  -2  -1   64.23    3.71
   4  -2   1   67.40    3.53
   4  -2   1   67.13    3.54
   4  -2   1   81.39    3.64
   4  -2   1   68.62    3.81
   4  -2   1   68.79    3.84
   4   2   1   61.84    3.74
  -4   2  -1   70.45    3.62
   4   2   1   67.36    3.77
  -4   2  -1   66.89    3.68
   4   2   1   70.74    3.73
  -4   2  -1   66.21    3.78
  -4   2  -1   69.04    3.80
   4   2   1   62.96    3.73
  -4   2  -1   68.98    3.61
   4   2   1   72.39    3.82
   4   2   1   68.38    3.94
  -4   2  -1   67.93    3.81
  -4   2  -1   67.93    3.59
   4   2   1   69.93    3.65
   4   2   1   69.84    3.79
   4   2   1   67.11    3.74
  -4   2  -1   67.50    3.82
  -4   2  -1   72.90    3.53
  -4   2  -1   65.61    3.73
   4   2   1   74.37    3.82
  -4   2  -1   72.98    3.67
   5  -2   1  116.39    6.19
  -5  -2  -1  120.34    6.38
   5  -2   1  113.61    6.42
   5  -2   1  129.69    6.21
   5  -2   1  131.51    6.20
  -5  -2  -1  119.50    6.48
  -5  -2  -1  120.94    6.44
   5  -2   1  123.11    6.52
   5  -2   1  140.03    6.23
   5  -2   1  124.46    6.27
  -5  -2  -1  126.56    6.28
   5  -2   1  123.29    6.31
  -5  -2  -1  119.52    6.39
   5  -2   1  116.82    6.16
  -5  -2  -1  110.64    6.38
  -5  -2  -1  120.78    6.39
  -5  -2  -1  119.64    6.49
  -5  -2  -1  122.08    6.50
  -5  -2  -1  119.27    6.27
  -5  -2  -1  116.82    6.37
  -5  -2  -1  120.66    6.52
  -5  -2  -1  125.13    6.53
   5  -2   1  133.54    6.29
   5  -2   1  123.17    6.35
  -5  -2  -1  123.22    6.49
   5   2   1  121.58    6.61
   5   2   1  122.86    6.51
   5   2   1  122.62    6.45
   5   2   1  115.12    6.33
  -5   2  -1  120.40    6.45
   5   2   1  118.10    6.27
  -5   2  -1  120.66    6.21
   5   2   1  113.34    6.41
  -5   2  -1  117.34    6.49
   5   2   1  117.78    6.39
  -5   2  -1  116.78    6.45
  -5   2  -1  117.31    6.32
  -5   2  -1  123.63    6.20
   5   2   1  111.62    6.37
   5   2   1  117.23    6.39
  -5   2  -1  122.94    6.39
  -5   2  -1  123.52    6.27
  -5   2  -1  112.04    6.43
   5   2   1  109.64    6.34
  -6  -2  -1    2.06    0.49
   6  -2   1    2.41    0.30
   6  -2   1    2.33    0.32
  -6  -2  -1    2.13    0.55
   6  -2   1    2.63    0.35
  -6  -2  -1    2.33    0.52
   6  -2   1    1.98    0.47
   6  -2   1    1.82    0.57
  -6  -2  -1    2.10    0.51
   6  -2   1    2.75    0.39
   6  -2   1    2.89    0.46
  -6  -2  -1    2.08    0.45
  -6  -2  -1    2.48    0.49
   6  -2   1    2.66    0.42
   6  -2   1    2.50    0.33
  -6  -2  -1    1.90    0.52
  -6  -2  -1    1.63    0.50
   6  -2   1    2.21    0.35
  -6  -2  -1    2.29    0.55
   6  -2   1    1.72    0.50
  -6  -2  -1    2.78    0.63
  -6  -2  -1    2.44    0.57
   6   2   1    2.63    0.53
  -6   2  -1    1.66    0.52
  -6   2  -1    2.78    0.42
   6   2   1    2.86    0.74
   6   2   1    1.83    0.54
   6   2   1    2.15    0.40
  -6   2  -1    1.76    0.47
  -6   2  -1    1.29    0.44
   6   2   1    2.03    0.52
  -6   2  -1    1.98    0.27
  -6   2  -1    1.77    0.47
   6   2   1    2.15    0.49
  -6   2  -1    2.58    0.61
   6   2   1    1.88    0.47
  -6   2  -1    2.13    0.34
  -6   2  -1    3.07    0.40
  -6   2  -1    2.17    0.43
   7  -2   1  116.79    6.29
  -7  -2  -1  118.50    6.34
  -7  -2  -1  119.26    6.56
  -7  -2  -1  114.26    6.43
   7  -2   1  123.58    6.21
  -7  -2  -1  124.33    6.50
  -7  -2  -1  106.91    6.37
   7  -2   1  121.08    6.75
   7  -2   1  113.44    6.13
   7  -2   1  115.85    6.17
   7  -2   1  121.67    6.22
   7  -2   1  116.43    6.09
   7  -2   1  120.39    6.48
  -7  -2  -1  122.42    6.43
   7  -2   1  119.83    6.30
   7  -2   1  111.82    6.48
   7  -2   1  127.36    6.11
  -7  -2  -1  123.91    6.58
  -7  -2  -1  115.58    6.53
   7  -2   1  120.40    6.56
  -7  -2  -1  119.10    6.56
  -7  -2  -1  116.46    6.61
  -7  -2  -1  118.80    6.41
   7   2   1  121.62    6.49
   7   2   1  114.55    6.38
  -7   2  -1  113.00    6.56
  -7   2  -1  119.15    6.28
   7   2   1  122.67    6.76
  -7   2  -1  122.97    6.18
  -7   2  -1  118.25    6.51
  -7   2  -1  118.48    6.50
   7   2   1  118.17    6.53
  -7   2  -1  126.04    6.55
  -7   2  -1  114.14    6.41
   7   2   1  115.93    6.37
  -7   2  -1  124.06    6.24
   7   2   1  120.31    6.51
   7   2   1  117.36    6.49
  -7   2  -1  121.59    6.38
   7   2   1  120.16    6.29
   8  -2   1   83.64    4.47
  -8  -2  -1   80.95    4.78
  -8  -2  -1   84.65    4.70
  -8  -2  -1   82.80    4.91
  -8  -2  -1   83.42    4.76
   8  -2   1   86.08    4.79
  -8  -2  -1   84.56    4.69
   8  -2   1   79.47    4.37
  -8  -2  -1   84.44    4.84
   8  -2   1   80.43    4.30
   8  -2   1   83.17    4.45
  -8  -2  -1   89.61    4.89
  -8  -2  -1   82.87    4.83
  -8  -2  -1   85.05    4.60
   8  -2   1   77.01    4.77
  -8  -2  -1   87.18    4.72
  -8  -2  -1   79.77    4.71
   8  -2   1   82.04    5.02
   8  -2   1   82.45    4.86
  -8  -2  -1   87.29    4.87
   8  -2   1   87.05    4.56
  -8   2  -1   75.57    4.83
  -8   2  -1   86.30    4.43
   8   2   1   82.45    4.66
  -8   2  -1   78.70    4.76
   8   2   1   83.65    5.06
   8   2   1   86.08    4.75
   8   2   1   81.94    4.83
  -8   2  -1   83.70    4.80
  -8   2  -1   86.39    4.67
  -8   2  -1   83.59    4.55
   8   2   1   87.04    4.65
  -8   2  -1   83.52    4.72
   8   2   1   78.34    4.74
  -8   2  -1   79.22    4.78
   8   2   1   86.95    4.82
   8   2   1   80.63    4.78
   8   2   1   84.53    4.55
  -9  -2  -1   29.92    2.17
  -9  -2  -1   26.68    2.13
  -9  -2  -1   29.74    1.91
  -9  -2  -1   31.79    2.10
  -9  -2  -1   30.21    2.19
  -9  -2  -1   24.82    1.99
   9  -2   1   29.64    1.75
  -9  -2  -1   26.71    1.96
   9  -2   1   29.95    1.88
   9  -2   1   29.32    2.14
  -9  -2  -1   33.28    1.96
   9  -2   1   27.37    2.12
   9  -2   1   28.02    1.80
  -9  -2  -1   30.06    2.17
  -9  -2  -1   30.13    2.26
  -9  -2  -1   26.33    1.98
   9  -2   1   28.42    2.31
   9  -2   1   24.14    2.24
   9  -2   1   25.67    2.11
  -9  -2  -1   29.79    2.04
  -9  -2  -1   30.76    2.21
  -9   2  -1   30.45    2.25
  -9   2  -1   26.94    2.07
   9   2   1   31.50    2.22
   9   2   1   27.26    1.80
  -9   2  -1   26.86    2.09
  -9   2  -1   27.53    1.72
   9   2   1   29.78    1.87
   9   2   1   28.23    2.39
  -9   2  -1   28.69    1.87
  -9   2  -1   29.08    2.05
   9   2   1   25.43    2.05
  -9   2  -1   23.96    2.04
   9   2   1   29.61    1.94
   9   2   1   27.75    1.98
   9   2   1   30.37    2.15
  -9   2  -1   30.28    2.00
   9   2   1   28.04    2.13
   9   2   1   26.85    2.03
 -10  -2  -1    1.04    0.56
 -10  -2  -1    3.35    0.86
 -10  -2  -1    2.47    0.79
 -10  -2  -1    1.65    0.63
 -10  -2  -1    2.86    0.64
 -10  -2  -1    1.04    0.58
 -10  -2  -1    2.75    0.59
 -10  -2  -1    2.25    0.66
  10  -2   1    2.56    0.55
  10  -2   1    2.70    0.56
 -10  -2  -1    2.59    0.78
  10  -2   1    3.23    0.81
  10  -2   1    2.34    0.91
  10  -2   1    2.71    0.91
  10  -2   1    3.20    0.85
  10  -2   1    1.72    0.88
 -10  -2  -1    2.72    0.78
 -10  -2  -1    2.03    0.72
 -10  -2  -1    2.14    0.69
  10  -2   1    1.87    0.40
 -10  -2  -1    3.60    0.80
  10  -2   1    3.30    0.78
  10   2   1    1.04    0.54
 -10   2  -1    2.11    0.52
  10   2   1    3.10    0.71
 -10   2  -1    2.44    0.46
 -10   2  -1    1.48    0.57
  10   2   1    3.24    0.98
 -10   2  -1    1.43    0.69
  10   2   1    3.59    0.85
 -10   2  -1    2.29    0.64
 -10   2  -1    2.82    0.72
  10   2   1    2.66    0.56
  10   2   1    0.99    0.59
 -10   2  -1    2.63    0.71
  10   2   1    2.58    0.63
  10   2   1    1.92    0.76
  10   2   1    2.30    0.96
 -10   2  -1    1.93    0.72
  10   2   1    2.83    0.51
  10   2   1    3.12    0.86
 -11  -2  -1   65.32    4.17
  11  -2   1   61.75    4.40
 -11  -2  -1   62.95    4.02
  11  -2   1   65.36    4.43
  11  -2   1   65.11    4.18
 -11  -2  -1   71.14    3.86
 -11  -2  -1   62.82    4.13
 -11  -2  -1   69.77    4.21
 -11  -2  -1   64.00    4.29
  11  -2   1   68.06    3.76
 -11  -2  -1   62.64    4.15
 -11  -2  -1   57.48    3.99
  11  -2   1   63.92    3.75
 -11  -2  -1   68.63    4.02
 -11  -2  -1   66.37    3.88
 -11  -2  -1   66.55    4.04
 -11  -2  -1   62.95    4.01
 -11  -2  -1   64.54    4.00
  11  -2   1   65.61    4.43
  11  -2   1   62.78    3.71
  11  -2   1   62.47    4.19
  11  -2   1   71.51    4.25
 -11  -2  -1   70.51    4.21
 -11   2  -1   64.99    4.29
 -11   2  -1   63.28    4.12
  11   2   1   61.44    4.46
  11   2   1   65.92    3.80
  11   2   1   64.32    3.82
  11   2   1   68.79    4.56
 -11   2  -1   70.23    4.09
  11   2   1   66.92    4.29
  11   2   1   65.85    3.92
  11   2   1   68.32    4.15
  11   2   1   62.80    4.16
 -11   2  -1   64.05    4.14
 -11   2  -1   63.54    4.11
 -11   2  -1   66.19    3.63
 -11   2  -1   65.44    3.83
  11   2   1   66.54    3.69
  11   2   1   66.93    4.17
  11   2   1   61.59    3.97
 -11   2  -1   62.47    3.96
 -12  -2  -1   41.18    2.76
 -12  -2  -1   34.66    2.78
  12  -2   1   32.42    2.95
 -12  -2  -1   39.47    2.84
 -12  -2  -1   39.47    2.68
 -12  -2  -1   34.93    2.60
 -12  -2  -1   34.69    2.78
 -12  -2  -1   36.29    2.68
 -12  -2  -1   37.40    2.84
 -12  -2  -1   37.66    2.96
  12  -2   1   32.61    2.76
 -12  -2  -1   35.20    2.45
 -12  -2  -1   35.27    2.81
 -12  -2  -1   35.21    2.70
  12  -2   1   37.01    2.85
  12  -2   1   37.11    3.12
  12  -2   1   47.72    2.86
  12  -2   1   35.88    2.85
 -12  -2  -1   39.22    2.73
  12  -2   1   38.61    3.12
 -12  -2  -1   36.70    2.81
  12  -2   1   36.01    2.41
  12   2   1   38.86    2.57
  12   2   1   40.73    3.25
  12   2   1   40.02    2.87
  12   2   1   34.16    2.73
 -12   2  -1   40.29    2.53
 -12   2  -1   39.72    2.99
  12   2   1   35.60    2.84
  12   2   1   38.51    2.68
  12   2   1   38.70    3.21
 -12   2  -1   39.77    2.86
 -12   2  -1   38.64    2.74
 -12   2  -1   38.48    2.83
 -12   2  -1   40.80    2.82
  12   2   1   38.22    2.97
  12   2   1   38.37    2.92
 -12   2  -1   33.99    2.60
  12   2   1   38.30    2.47
 -12   2  -1   36.12    2.75
 -13  -2  -1    0.72    0.58
 -13  -2  -1   -0.44    0.43
  13  -2   1    0.74    0.64
 -13  -2  -1   -0.31    0.48
  13  -2   1    0.95    0.78
 -13  -2  -1   -0.20    0.53
 -13  -2  -1   -0.01    0.38
  13  -2   1    1.10    0.86
 -13  -2  -1   -0.03    0.67
 -13  -2  -1    0.59    0.50
 -13  -2  -1    1.15    0.56
 -13  -2  -1    0.17    0.62
  13  -2   1    0.66    0.80
  13  -2   1    1.09    0.89
 -13  -2  -1    0.48    0.62
  13  -2   1    0.43    0.57
 -13  -2  -1    0.24    0.60
 -13  -2  -1    0.90    0.59
 -13   2  -1    1.71    0.71
  13   2   1    0.30    0.54
  13   2   1    0.75    0.69
  13   2   1   -0.12    0.59
 -13   2  -1    0.30    0.56
  13   2   1    1.38    0.92
 -13   2  -1   -0.05    0.47
  13   2   1    0.32    0.84
  13   2   1    0.16    0.80
 -13   2  -1    0.13    0.49
 -13   2  -1    1.29    0.68
 -13   2  -1    0.61    0.66
  13   2   1   -0.43    0.45
 -13   2  -1    0.49    0.52
  13   2   1    0.65    0.70
 -14  -2  -1    8.90    1.38
  14  -2   1   11.03    1.77
 -14  -2  -1   10.32    1.58
 -14  -2  -1   11.05    1.59
 -14  -2  -1    9.68    1.62
 -14  -2  -1   12.36    1.95
 -14  -2  -1    8.23    1.44
 -14  -2  -1    9.82    1.26
  14  -2   1    9.08    1.90
 -14  -2  -1    9.39    1.59
  14  -2   1    9.92    1.69
 -14  -2  -1    9.19    1.68
 -14  -2  -1   11.58    1.78
  14  -2   1    9.78    1.93
  14  -2   1   10.71    1.95
 -14  -2  -1    9.48    1.58
 -14  -2  -1   10.25    1.57
  14  -2   1    8.58    1.54
  14   2   1   11.01    2.06
 -14   2  -1   10.45    1.59
 -14   2  -1    9.20    1.58
 -14   2  -1   12.64    1.96
 -14   2  -1   11.05    1.76
 -14   2  -1    9.25    1.41
 -14   2  -1    9.91    1.55
 -14   2  -1    9.70    1.63
  14   2   1   10.47    1.77
  14   2   1   10.93    2.04
  14   2   1    7.84    1.59
  14   2   1   11.22    2.18
  14   2   1   13.12    1.76
  14   2   1   11.35    1.70
 -15  -2  -1   23.60    2.26
  15  -2   1   18.20    2.69
  15  -2   1   21.21    2.50
 -15  -2  -1   18.04    2.21
 -15  -2  -1   24.41    2.85
 -15  -2  -1   21.82    2.71
  15  -2   1   18.96    2.77
 -15  -2  -1   23.60    2.69
 -15  -2  -1   22.06    2.46
  15  -2   1   20.10    2.48
 -15  -2  -1   24.66    2.18
  15  -2   1   21.56    2.85
 -15  -2  -1   23.38    2.19
 -15  -2  -1   22.25    2.11
 -15  -2  -1   21.53    2.54
 -15  -2  -1   26.50    2.75
 -15  -2  -1   22.71    2.55
  15  -2   1   22.87    2.34
 -15   2  -1   23.47    2.54
 -15   2  -1   23.04    2.65
  15   2   1   23.57    2.82
 -15   2  -1   23.70    2.12
 -15   2  -1   22.17    2.51
 -15   2  -1   22.76    2.84
  15   2   1   18.43    2.71
  15   2   1   22.74    2.54
 -15   2  -1   25.14    2.76
  15   2   1   21.90    3.00
  15   2   1   20.80    2.62
 -15   2  -1   24.24    2.27
  15   2   1   18.10    2.26
 -15   2  -1   21.92    2.46
  15   2   1   26.89    2.81
  14  -3  -1    0.89    0.74
 -14  -3   1    0.63    0.56
 -14  -3   1    1.28    0.81
 -14  -3   1    0.47    0.65
 -14  -3   1    0.41    0.66
 -14  -3   1   -0.47    0.51
  14  -3  -1    0.65    0.84
  14  -3  -1    0.53    0.77
 -14  -3   1    0.95    0.59
 -14  -3   1    0.22    0.61
  14  -3  -1    1.40    0.90
  14  -3  -1    0.11    0.81
  14  -3  -1   -0.21    0.56
 -14  -3   1    0.49    0.66
 -14  -3   1    0.96    0.76
 -14  -3   1    0.10    0.48
 -14  -3   1   -0.72    0.45
 -14  -3   1    0.08    0.63
  14   3  -1    0.96    0.82
  14   3  -1    1.02    1.06
 -14   3   1    0.73    0.56
  14   3  -1    0.51    0.85
 -14   3   1    0.99    0.65
  14   3  -1    0.60    0.75
 -14   3   1    0.53    0.66
  14   3  -1    1.33    0.84
 -14   3   1    0.75    0.63
  14   3  -1    0.45    0.93
  14   3  -1    0.21    0.78
  14   3  -1   -0.11    0.54
 -14   3   1   -0.53    0.60
 -14   3   1    0.55    0.59
 -13  -3   1    1.13    0.74
 -13  -3   1    1.08    0.75
 -13  -3   1    1.17    0.74
 -13  -3   1    1.63    0.79
 -13  -3   1    1.31    0.73
 -13  -3   1    0.62    0.63
  13  -3  -1    1.36    0.74
  13  -3  -1    2.96    0.87
 -13  -3   1    0.52    0.62
 -13  -3   1    0.72    0.53
 -13  -3   1    2.13    0.78
  13  -3  -1    4.50    1.15
 -13  -3   1    2.05    0.83
  13  -3  -1    3.42    1.18
  13  -3  -1    2.06    0.93
  13  -3  -1    1.90    0.84
 -13  -3   1    1.05    0.79
 -13  -3   1    1.43    0.58
  13   3  -1    3.75    0.92
  13   3  -1    3.17    0.84
 -13   3   1    2.90    0.98
 -13   3   1    0.53    0.54
  13   3  -1    1.42    0.92
 -13   3   1    0.94    0.59
  13   3  -1    1.12    1.00
 -13   3   1    2.14    0.73
 -13   3   1    2.88    0.80
 -13   3   1    1.33    0.54
  13   3  -1    4.18    1.15
  13   3  -1    1.52    0.77
  13   3  -1    1.58    0.86
  13   3  -1    1.98    0.80
 -12  -3   1    0.79    0.61
 -12  -3   1   -0.43    0.47
 -12  -3   1   -0.12    0.42
 -12  -3   1    0.86    0.63
  12  -3  -1    1.08    0.70
  12  -3  -1    1.67    0.84
 -12  -3   1    0.57    0.42
 -12  -3   1    0.32    0.61
 -12  -3   1    0.02    0.39
  12  -3  -1    1.27    0.78
 -12  -3   1   -0.59    0.58
  12  -3  -1    0.96    0.59
 -12  -3   1   -0.39    0.58
  12  -3  -1    0.34    0.80
 -12  -3   1    0.79    0.57
 -12  -3   1    0.14    0.58
 -12  -3   1    0.25    0.59
  12  -3  -1    0.67    0.54
  12   3  -1    3.41    1.06
 -12   3   1    0.10    0.45
 -12   3   1    0.63    0.49
  12   3  -1    2.64    0.87
  12   3  -1    0.91    0.66
  12   3  -1    0.57    0.73
 -12   3   1    0.29    0.42
 -12   3   1    1.35    0.70
  12   3  -1    0.25    0.60
 -12   3   1    1.04    0.60
  12   3  -1    0.96    0.66
  12   3  -1    0.40    0.77
  12   3  -1    1.38    0.77
  12   3  -1    1.24    0.53
 -12   3   1    0.76    0.63
  12   3  -1    0.61    0.48
 -11  -3   1    2.98    0.86
 -11  -3   1    3.23    0.99
  11  -3  -1    3.01    0.64
  11  -3  -1    3.23    0.85
  11  -3  -1    2.44    1.09
  11  -3  -1    3.08    1.05
 -11  -3   1    3.11    0.84
  11  -3  -1    2.02    0.75
 -11  -3   1    2.07    0.88
 -11  -3   1    2.59    0.88
  11  -3  -1    2.53    1.02
 -11  -3   1    2.47    0.73
 -11  -3   1    4.96    1.06
  11  -3  -1    4.28    1.03
 -11  -3   1    3.99    0.83
 -11  -3   1    4.92    0.87
 -11  -3   1    3.53    0.96
 -11  -3   1    2.85    0.90
 -11  -3   1    3.48    1.01
  11   3  -1    3.70    0.75
  11   3  -1    2.59    0.54
 -11   3   1    2.85    0.92
  11   3  -1    3.45    1.13
  11   3  -1    0.76    0.89
  11   3  -1    2.37    0.91
 -11   3   1    3.13    0.71
  11   3  -1    3.29    0.57
 -11   3   1    3.96    0.93
 -11   3   1    3.66    0.84
 -11   3   1    3.82    0.83
  11   3  -1    4.36    1.24
  11   3  -1    2.16    0.70
  11   3  -1    3.24    0.88
  11   3  -1    3.62    1.00
  11   3  -1    3.29    0.78
  11   3  -1    3.53    0.99
 -11   3   1    2.35    0.83
 -10  -3   1    1.18    0.56
 -10  -3   1   -0.04    0.42
  10  -3  -1    1.38    0.62
 -10  -3   1    0.90    0.56
  10  -3  -1    1.06    0.76
  10  -3  -1    0.88    0.67
 -10  -3   1    0.35    0.41
  10  -3  -1    1.52    0.34
  10  -3  -1    2.23    0.81
  10  -3  -1    1.03    0.60
 -10  -3   1    0.31    0.46
  10  -3  -1    2.11    0.63
 -10  -3   1    0.96    0.51
  10  -3  -1   -0.04    0.35
 -10  -3   1    0.31    0.48
 -10   3   1    0.50    0.48
 -10   3   1    0.57    0.43
  10   3  -1    6.24    1.25
  10   3  -1    2.27    0.83
 -10   3   1    0.74    0.47
  10   3  -1    0.76    0.52
 -10   3   1    0.79    0.59
 -10   3   1    1.21    0.51
  10   3  -1    1.63    0.62
 -10   3   1    0.53    0.36
   9  -3  -1    3.63    0.83
   9  -3  -1    3.32    0.76
   9  -3  -1    2.96    0.89
  -9  -3   1    2.35    0.62
   9  -3  -1    2.20    0.90
  -9  -3   1    2.28    0.65
  -9  -3   1    1.58    0.54
   9  -3  -1    2.16    0.63
   9  -3  -1    3.36    0.52
   9  -3  -1    3.10    0.91
  -9   3   1    2.17    0.61
  -9   3   1    1.39    0.61
  -9   3   1    2.53    0.67
  -9   3   1    2.26    0.70
  -9   3   1    2.22    0.51
   8  -3  -1    0.19    0.59
   8  -3  -1    0.78    0.30
   8  -3  -1    0.05    0.28
   8  -3  -1    0.68    0.49
  -8  -3   1    2.51    0.59
   8  -3  -1    0.41    0.28
   8  -3  -1   -0.68    0.60
  -8  -3   1    3.94    0.74
  -8  -3   1    2.02    0.60
  -8  -3   1    1.03    0.51
   8  -3  -1    0.44    0.62
  -8  -3   1    0.91    0.45
  -8  -3   1    1.88    0.56
  -8  -3   1    2.94    0.67
   8  -3  -1    2.10    0.57
   8  -3  -1   -0.11    0.25
  -8  -3   1    0.94    0.46
  -8  -3   1    0.78    0.50
   8  -3  -1    0.55    0.30
   8  -3  -1    0.53    0.50
   8   3  -1    1.99    0.54
  -8   3   1    0.32    0.44
   8   3  -1    0.36    0.40
   8   3  -1    3.34    0.84
   8   3  -1    1.31    0.67
   8   3  -1    2.06    0.65
  -8   3   1    0.51    0.50
  -8   3   1    0.62    0.40
  -8   3   1    0.63    0.40
  -8   3   1    0.73    0.43
  -8   3   1    0.29    0.31
   8   3  -1    1.49    0.57
   7  -3  -1   -0.04    0.28
   7  -3  -1   -0.10    0.19
  -7  -3   1   -0.03    0.30
  -7  -3   1    0.04    0.44
   7  -3  -1    0.62    0.27
  -7  -3   1    0.20    0.39
  -7  -3   1    1.32    0.33
  -7  -3   1    0.30    0.36
  -7  -3   1   -0.13    0.32
   7  -3  -1   -0.16    0.26
  -7  -3   1    0.66    0.43
  -7  -3   1    0.82    0.42
   7  -3  -1    0.07    0.14
   7  -3  -1    0.19    0.15
   7  -3  -1    0.05    0.21
   7  -3  -1   -0.01    0.34
  -7  -3   1    0.32    0.44
   7  -3  -1    0.25    0.49
  -7  -3   1    0.50    0.40
   7  -3  -1    0.02    0.22
   7  -3  -1   -0.44    0.14
  -7  -3   1   -0.05    0.25
   7  -3  -1   -0.78    0.37
   7  -3  -1   -0.31    0.41
  -7   3   1    0.08    0.15
  -7   3   1   -0.44    0.23
   7   3  -1    0.30    0.24
   7   3  -1   -0.20    0.45
   7   3  -1    0.14    0.49
   7   3  -1    0.24    0.48
  -7   3   1    0.78    0.45
   7   3  -1    0.28    0.39
   7   3  -1   -0.26    0.29
   7   3  -1   -0.30    0.29
   7   3  -1    0.70    0.38
  -7   3   1   -0.12    0.20
   7   3  -1   -0.07    0.35
  -7   3   1    0.09    0.32
  -7   3   1   -0.12    0.25
  -7   3   1   -0.19    0.31
   6  -3  -1    0.05    0.21
   6  -3  -1   -0.73    0.18
   6  -3  -1   -0.15    0.39
   6  -3  -1    0.01    0.13
  -6  -3   1    1.96    0.47
   6  -3  -1   -0.16    0.21
  -6  -3   1   -0.10    0.41
   6  -3  -1   -0.10    0.20
   6  -3  -1   -0.02    0.30
   6  -3  -1   -0.08    0.30
   6  -3  -1   -0.20    0.41
   6  -3  -1    0.16    0.14
  -6  -3   1    1.17    0.37
   6  -3  -1    0.40    0.19
   6  -3  -1    0.07    0.27
   6  -3  -1   -0.04    0.20
  -6   3   1   -0.17    0.18
  -6   3   1   -0.62    0.14
  -6   3   1   -0.04    0.20
   6   3  -1    0.77    0.25
  -6   3   1    0.06    0.33
  -6   3   1    0.14    0.12
   6   3  -1    2.20    0.63
  -6   3   1    0.52    0.18
  -6   3   1    0.08    0.27
  -6   3   1    0.09    0.13
   6   3  -1    0.47    0.39
   6   3  -1    0.48    0.46
  -6   3   1   -0.37    0.25
  -6   3   1   -0.01    0.32
  -6   3   1    0.15    0.28
  -6   3   1    0.00    0.21
   5  -3  -1    0.36    0.28
  -5  -3   1   -0.37    0.37
  -5  -3   1   -0.66    0.35
   5  -3  -1    0.14    0.14
   5  -3  -1    0.00    0.18
   5  -3  -1    0.20    0.19
   5  -3  -1    0.19    0.27
  -5  -3   1   -0.54    0.37
  -5  -3   1   -0.40    0.40
   5  -3  -1   -0.15    0.28
  -5  -3   1    0.09    0.34
  -5  -3   1   -0.23    0.33
   5  -3  -1    0.07    0.21
   5  -3  -1    0.08    0.22
   5  -3  -1   -0.20    0.38
   5  -3  -1    0.05    0.22
   5  -3  -1    0.34    0.22
  -5  -3   1    0.38    0.28
  -5  -3   1    0.03    0.34
   5  -3  -1    0.19    0.22
   5  -3  -1    0.22    0.12
  -5   3   1   -0.08    0.17
  -5   3   1    0.19    0.24
  -5   3   1   -0.13    0.18
  -5   3   1   -0.41    0.19
   5   3  -1    0.11    0.29
  -5   3   1   -0.18    0.16
  -5   3   1   -0.07    0.28
   5   3  -1   -0.31    0.36
  -5   3   1    0.03    0.26
   5   3  -1    0.13    0.30
   5   3  -1    0.19    0.20
   5   3  -1    0.16    0.46
  -5   3   1    0.07    0.14
  -5   3   1   -0.05    0.20
   5   3  -1    0.04    0.43
   5   3  -1    0.11    0.20
  -5   3   1    0.31    0.25
  -5   3   1    0.35    0.17
   5   3  -1    0.53    0.33
  -5   3   1   -0.14    0.19
  -5   3   1   -0.41    0.29
  -5   3   1   -0.02    0.13
  -5   3   1   -0.28    0.18
   4  -3  -1    0.87    0.39
  -4  -3   1    0.76    0.45
  -4  -3   1    0.81    0.37
   4  -3  -1    0.29    0.29
  -4  -3   1    0.01    0.42
  -4  -3   1    0.93    0.26
  -4  -3   1    0.34    0.38
   4  -3  -1    0.46    0.25
   4  -3  -1    0.34    0.25
   4  -3  -1    0.72    0.26
  -4  -3   1    0.10    0.30
  -4  -3   1    0.40    0.29
  -4  -3   1    0.66    0.29
  -4  -3   1    0.66    0.30
   4  -3  -1    0.67    0.22
  -4  -3   1    0.87    0.22
   4  -3  -1    0.89    0.28
   4  -3  -1    0.58    0.27
   4  -3  -1    0.69    0.19
  -4  -3   1    0.26    0.40
   4  -3  -1    0.70    0.18
  -4  -3   1    0.83    0.55
   4  -3  -1    1.08    0.30
  -4  -3   1    0.86    0.41
  -4  -3   1    0.76    0.36
   4  -3  -1    1.12    0.35
   4  -3  -1    1.06    0.43
   4  -3  -1    0.75    0.27
  -4  -3   1    1.04    0.45
  -4   3   1    0.65    0.28
  -4   3   1    0.90    0.25
  -4   3   1    0.63    0.22
  -4   3   1    1.03    0.21
  -4   3   1    0.70    0.32
  -4   3   1    1.11    0.33
   4   3  -1    0.70    0.37
   4   3  -1    0.79    0.41
  -4   3   1    1.01    0.35
  -4   3   1    0.70    0.35
   4   3  -1    0.62    0.35
   4   3  -1    0.70    0.31
   4   3  -1   -0.12    0.38
  -4   3   1    1.15    0.29
  -4   3   1    0.31    0.24
  -4   3   1    0.87    0.42
   4   3  -1    0.81    0.53
   4   3  -1    0.90    0.26
  -4   3   1    0.60    0.24
   4   3  -1    0.28    0.21
  -4   3   1    0.58    0.18
  -3  -3   1    4.75    0.73
   3  -3  -1    5.09    0.55
   3  -3  -1    3.83    0.57
   3  -3  -1    5.05    0.54
   3  -3  -1    4.17    0.60
   3  -3  -1    5.02    0.48
   3  -3  -1    4.07    0.44
   3  -3  -1    3.60    0.61
   3  -3  -1    6.09    0.66
  -3  -3   1    5.11    0.66
   3  -3  -1    4.38    0.53
   3  -3  -1    4.67    0.43
  -3  -3   1    4.20    0.72
   3  -3  -1    5.89    0.59
   3  -3  -1    5.15    0.54
  -3  -3   1    4.53    0.67
   3  -3  -1    4.17    0.53
  -3  -3   1    3.82    0.74
  -3  -3   1    4.52    0.55
  -3  -3   1    3.75    0.69
   3  -3  -1    4.98    0.57
   3  -3  -1    4.10    0.39
   3  -3  -1    5.31    0.61
  -3  -3   1    4.01    0.66
  -3  -3   1    8.21    0.71
  -3  -3   1    5.01    0.60
   3   3  -1    3.91    0.61
   3   3  -1    4.35    0.48
   3   3  -1    5.43    0.74
   3   3  -1    4.16    0.64
   3   3  -1    3.58    0.59
  -3   3   1    4.76    0.40
  -3   3   1    6.04    0.59
   3   3  -1    4.62    0.56
   3   3  -1    4.73    0.58
  -3   3   1    5.46    0.73
   3   3  -1    6.45    0.98
   3   3  -1    4.92    0.50
  -3   3   1    4.21    0.53
  -3   3   1    4.59    0.55
  -3   3   1    5.15    0.47
  -3   3   1    4.57    0.62
  -3   3   1    4.57    0.56
  -3   3   1    4.36    0.54
  -3   3   1    4.68    0.44
  -3   3   1    3.79    0.56
  -3   3   1    5.54    0.58
   2  -3  -1   -0.07    0.22
   2  -3  -1    0.17    0.24
   2  -3  -1    0.29    0.26
   2  -3  -1    0.20    0.20
   2  -3  -1    0.04    0.19
   2  -3  -1   -0.10    0.18
  -2  -3   1   -0.57    0.27
   2  -3  -1    0.21    0.21
   2  -3  -1    0.05    0.20
   2  -3  -1    0.10    0.23
   2  -3  -1    0.36    0.24
  -2  -3   1   -0.36    0.24
   2  -3  -1   -0.12    0.23
   2  -3  -1    0.09    0.18
  -2  -3   1   -0.02    0.24
  -2  -3   1    0.23    0.25
   2  -3  -1   -0.12    0.13
  -2  -3   1    0.01    0.18
  -2  -3   1    0.12    0.16
   2  -3  -1   -0.12    0.22
   2  -3  -1   -0.05    0.17
  -2  -3   1    0.37    0.30
  -2  -3   1   -0.48    0.30
  -2  -3   1   -0.38    0.33
  -2  -3   1    0.19    0.26
   2  -3  -1    0.10    0.13
  -2  -3   1    0.25    0.26
   2  -3  -1   -0.09    0.22
  -2  -3   1    0.14    0.19
  -2  -3   1   -0.45    0.32
  -2   3   1   -0.12    0.22
  -2   3   1    0.13    0.15
  -2   3   1   -0.17    0.21
   2   3  -1    0.06    0.21
   2   3  -1   -0.09    0.23
   2   3  -1    0.03    0.30
   2   3  -1   -0.24    0.16
   2   3  -1    0.06    0.19
  -2   3   1    0.12    0.24
  -2   3   1    0.20    0.30
  -2   3   1   -0.19    0.19
  -2   3   1    0.14    0.23
   2   3  -1    0.61    0.28
  -2   3   1    0.00    0.23
  -2   3   1    0.10    0.18
  -2   3   1   -0.01    0.18
   2   3  -1    0.08    0.25
   2   3  -1    0.21    0.17
  -2   3   1    0.13    0.21
   2   3  -1    0.17    0.17
   2   3  -1    0.43    0.21
   2   3  -1   -0.20    0.20
  -2   3   1    0.23    0.18
   1  -3  -1    0.17    0.22
   1  -3  -1    0.27    0.21
   1  -3  -1    0.52    0.26
  -1  -3   1    0.34    0.23
  -1  -3   1   -0.01    0.26
   1  -3  -1    0.46    0.17
   1  -3  -1    0.35    0.19
  -1  -3   1   -0.06    0.27
  -1  -3   1    0.09    0.18
  -1  -3   1    0.02    0.15
   1  -3  -1    0.18    0.25
  -1  -3   1    0.14    0.28
   1  -3  -1    0.15    0.22
  -1  -3   1    0.31    0.23
   1  -3  -1    0.05    0.21
  -1  -3   1    0.10    0.18
  -1  -3   1    0.17    0.24
   1  -3  -1    0.07    0.15
  -1  -3   1    0.20    0.17
   1  -3  -1    0.02    0.18
   1  -3  -1    0.21    0.18
   1  -3  -1    0.16    0.25
  -1  -3   1   -0.29    0.20
   1  -3  -1    0.04    0.24
   1  -3  -1    0.13    0.21
   1  -3  -1    0.37    0.21
   1  -3  -1    0.24    0.24
  -1  -3   1    0.40    0.23
  -1  -3   1   -0.01    0.28
   1   3  -1   -0.06    0.20
  -1   3   1    0.20    0.25
  -1   3   1    0.03    0.18
   1   3  -1    0.11    0.23
  -1   3   1    0.09    0.18
  -1   3   1    0.27    0.26
   1   3  -1    0.19    0.21
   1   3  -1    0.30    0.28
  -1   3   1   -0.06    0.22
   1   3  -1    0.04    0.19
   1   3  -1    0.33    0.23
  -1   3   1   -0.09    0.19
   1   3  -1    0.26    0.25
   1   3  -1    0.43    0.23
  -1   3   1    0.50    0.24
   1   3  -1    0.06    0.21
  -1   3   1    0.13    0.15
   1   3  -1    0.33    0.26
   1   3  -1    0.05    0.12
   1   3  -1    0.12    0.17
   1   3  -1    0.30    0.21
  -1   3   1    0.12    0.19
   1   3  -1    0.37    0.27
  -1   3   1    0.11    0.17
   1   3  -1    0.37    0.28
  -1   3   1    0.12    0.16
  -1   3   1    0.27    0.19
  -1   3   1    0.15    0.20
   0  -3   1    0.74    0.24
   0  -3  -1    0.58    0.23
   0  -3  -1    0.62    0.30
   0  -3   1    0.15    0.27
   0  -3   1    0.55    0.28
   0  -3  -1    0.56    0.21
   0  -3   1    0.77    0.23
   0  -3  -1    0.58    0.19
   0  -3  -1    0.47    0.27
   0  -3  -1    0.71    0.33
   0  -3  -1    0.78    0.26
   0  -3   1    0.56    0.26
   0  -3   1    0.28    0.26
   0  -3   1    0.30    0.22
   0  -3  -1    1.15    0.23
   0  -3  -1    0.36    0.27
   0  -3   1    0.59    0.24
   0  -3   1    0.82    0.27
   0  -3   1    0.94    0.33
   0  -3  -1    0.95    0.29
   0  -3  -1    0.41    0.23
   0  -3   1    0.64    0.28
   0  -3  -1    0.76    0.25
   0  -3   1    0.46    0.23
   0  -3   1    0.28    0.20
   0  -3   1    0.52    0.23
   0  -3  -1    0.68    0.25
   0  -3  -1    0.45    0.30
   0   3   1    0.55    0.26
   0   3   1    0.73    0.29
   0   3  -1    0.40    0.24
   0   3  -1    0.87    0.23
   0   3   1    0.56    0.20
   0   3  -1    0.28    0.26
   0   3  -1    0.93    0.31
   0   3   1    0.91    0.26
   0   3  -1    0.54    0.26
   0   3  -1    0.68    0.26
   0   3  -1    0.45    0.23
   0   3   1    0.48    0.22
   0   3  -1    0.23    0.26
   0   3  -1    0.51    0.28
   0   3  -1    0.64    0.26
   0   3   1    0.28    0.21
   0   3   1    0.90    0.27
   0   3  -1    0.51    0.26
   0   3  -1    0.77    0.26
   0   3   1    0.42    0.26
   0   3   1    0.63    0.26
   0   3   1    0.93    0.30
   0   3   1    0.25    0.27
   0   3  -1    0.85    0.28
   0   3   1    1.02    0.26
   0   3  -1    0.34    0.19
   0   3   1    0.38    0.23
  -1  -3  -1   50.52    2.86
  -1  -3  -1   53.27    2.96
  -1  -3  -1   52.91    2.86
  -1  -3  -1   53.38    2.93
  -1  -3  -1   49.69    2.86
   1  -3   1   52.98    2.90
  -1  -3  -1   55.05    2.89
   1  -3   1   49.11    2.82
   1  -3   1   52.11    2.90
  -1  -3  -1   52.54    2.94
  -1  -3  -1   52.12    2.90
  -1  -3  -1   49.22    2.80
   1  -3   1   54.20    2.83
   1  -3   1   50.90    2.84
   1  -3   1   54.27    2.89
  -1  -3  -1   49.59    2.88
   1  -3   1   52.83    2.88
   1  -3   1   50.36    2.78
   1  -3   1   58.33    2.88
  -1  -3  -1   53.07    2.92
   1  -3   1   49.94    2.89
  -1  -3  -1   48.24    2.85
   1  -3   1   50.69    2.76
   1  -3   1   54.08    2.87
  -1  -3  -1   52.93    2.83
   1  -3   1   51.77    2.86
   1  -3   1   52.83    2.87
   1  -3   1   48.58    2.89
   1  -3   1   52.87    2.85
   1   3   1   54.26    2.83
  -1   3  -1   48.31    2.81
   1   3   1   50.21    2.91
  -1   3  -1   48.81    2.85
   1   3   1   50.72    2.88
  -1   3  -1   50.57    2.85
   1   3   1   51.11    2.90
   1   3   1   49.96    2.85
   1   3   1   55.10    2.88
   1   3   1   51.09    2.93
  -1   3  -1   50.59    2.88
  -1   3  -1   50.72    2.84
  -1   3  -1   48.95    2.87
  -1   3  -1   55.07    2.87
   1   3   1   52.17    2.85
   1   3   1   46.59    2.96
  -1   3  -1   50.62    2.81
   1   3   1   56.53    2.85
  -1   3  -1   47.73    2.86
   1   3   1   49.82    2.89
   1   3   1   51.55    2.91
   1   3   1   49.14    2.87
  -1   3  -1   50.62    2.86
   1   3   1   49.67    2.79
  -1   3  -1   54.08    2.86
   2  -3   1    1.45    0.26
   2  -3   1    1.28    0.26
  -2  -3  -1    0.85    0.35
  -2  -3  -1    1.43    0.47
   2  -3   1    1.64    0.35
  -2  -3  -1    1.64    0.37
  -2  -3  -1    0.52    0.36
   2  -3   1    1.36    0.37
  -2  -3  -1    1.38    0.37
   2  -3   1    1.07    0.32
   2  -3   1    1.07    0.29
  -2  -3  -1    0.82    0.30
  -2  -3  -1    1.23    0.35
   2  -3   1    0.90    0.31
  -2  -3  -1    2.08    0.57
  -2  -3  -1    0.70    0.41
   2  -3   1    1.31    0.32
   2  -3   1    1.93    0.43
   2  -3   1    1.30    0.35
  -2  -3  -1    1.04    0.35
   2  -3   1    1.28    0.34
   2  -3   1    1.27    0.32
   2  -3   1    0.91    0.34
  -2  -3  -1    1.62    0.37
   2  -3   1    0.80    0.27
  -2  -3  -1    1.49    0.29
   2  -3   1    1.29    0.35
  -2  -3  -1    0.62    0.30
  -2  -3  -1    1.28    0.45
  -2   3  -1    0.86    0.30
   2   3   1    1.37    0.20
  -2   3  -1    1.16    0.34
  -2   3  -1    1.20    0.33
   2   3   1    0.86    0.35
   2   3   1    0.87    0.29
   2   3   1    0.75    0.31
  -2   3  -1    1.48    0.32
   2   3   1    2.06    0.51
  -2   3  -1    0.98    0.32
   2   3   1    1.25    0.27
  -2   3  -1    0.87    0.26
   2   3   1    1.32    0.32
  -2   3  -1    0.90    0.31
  -2   3  -1    0.78    0.31
   2   3   1    1.26    0.31
   2   3   1    1.00    0.33
  -2   3  -1    1.53    0.35
  -2   3  -1    0.82    0.31
  -3  -3  -1    6.67    0.81
   3  -3   1    9.17    0.65
  -3  -3  -1    6.73    0.79
  -3  -3  -1    7.73    0.92
   3  -3   1    7.59    0.61
  -3  -3  -1    7.40    0.62
   3  -3   1    7.64    0.72
  -3  -3  -1   10.60    1.09
  -3  -3  -1    8.15    0.71
  -3  -3  -1    7.51    0.61
   3  -3   1    9.26    0.70
  -3  -3  -1    6.86    0.79
   3  -3   1    6.54    0.54
   3  -3   1    7.21    0.68
  -3  -3  -1    7.24    0.84
   3  -3   1   10.22    0.76
  -3  -3  -1    7.61    0.68
   3  -3   1    7.82    0.69
   3  -3   1    9.20    0.76
   3  -3   1    6.58    0.80
  -3  -3  -1    7.99    0.90
   3  -3   1    7.49    0.59
  -3  -3  -1    7.91    0.90
  -3  -3  -1    6.95    0.88
   3  -3   1    7.69    0.65
  -3  -3  -1    8.95    0.84
  -3  -3  -1    7.18    0.87
   3  -3   1    7.90    0.77
  -3  -3  -1    7.43    0.81
   3  -3   1    9.32    0.74
   3   3   1    8.32    0.87
  -3   3  -1    8.04    0.66
  -3   3  -1    7.69    0.61
  -3   3  -1   10.14    0.68
   3   3   1    7.76    0.60
  -3   3  -1    7.50    0.69
   3   3   1    7.10    0.84
  -3   3  -1    6.21    0.69
   3   3   1    7.94    0.85
   3   3   1    9.15    0.99
  -3   3  -1    7.23    0.72
  -3   3  -1    8.46    0.77
  -3   3  -1    9.79    0.69
  -3   3  -1    6.71    0.67
  -3   3  -1    7.41    0.86
   3   3   1    7.15    0.55
  -3   3  -1    6.41    0.77
   3   3   1    7.61    0.64
  -3   3  -1    7.52    0.68
   4  -3   1   -0.21    0.22
  -4  -3  -1    0.03    0.30
  -4  -3  -1    0.19    0.15
   4  -3   1    0.06    0.24
   4  -3   1    0.18    0.25
  -4  -3  -1    0.04    0.38
   4  -3   1    0.38    0.26
   4  -3   1   -0.02    0.18
  -4  -3  -1    0.50    0.25
   4  -3   1   -0.36    0.16
  -4  -3  -1    0.21    0.43
  -4  -3  -1    0.25    0.25
  -4  -3  -1    0.17    0.39
   4  -3   1   -0.10    0.20
   4  -3   1   -0.20    0.16
  -4  -3  -1    0.24    0.22
   4  -3   1    0.35    0.26
  -4  -3  -1   -0.19    0.28
   4  -3   1   -0.21    0.21
  -4  -3  -1    0.24    0.42
  -4  -3  -1   -0.21    0.31
   4  -3   1   -0.08    0.15
   4  -3   1   -0.19    0.21
   4  -3   1    0.17    0.16
   4  -3   1    0.08    0.31
  -4  -3  -1   -0.20    0.34
  -4   3  -1    0.22    0.28
  -4   3  -1   -0.20    0.15
  -4   3  -1   -0.12    0.25
   4   3   1   -0.44    0.36
   4   3   1   -0.08    0.18
  -4   3  -1   -0.38    0.19
  -4   3  -1   -0.60    0.25
  -4   3  -1   -0.28    0.19
   4   3   1   -0.40    0.27
  -4   3  -1   -0.27    0.27
  -4   3  -1   -0.54    0.18
   4   3   1    0.05    0.39
  -4   3  -1   -0.39    0.20
   4   3   1    0.19    0.32
  -4   3  -1   -0.16    0.23
   4   3   1   -0.31    0.22
  -4   3  -1   -0.35    0.33
  -4   3  -1   -0.33    0.17
   4   3   1    0.21    0.20
  -5  -3  -1   -0.41    0.42
  -5  -3  -1   -0.24    0.30
   5  -3   1    0.47    0.16
   5  -3   1   -0.45    0.25
   5  -3   1   -0.77    0.20
   5  -3   1    0.60    0.27
  -5  -3  -1    0.58    0.29
   5  -3   1    0.68    0.34
   5  -3   1    0.13    0.21
   5  -3   1    0.33    0.24
   5  -3   1    0.16    0.33
  -5  -3  -1   -0.02    0.35
  -5  -3  -1    0.54    0.45
   5  -3   1    0.41    0.18
   5  -3   1    0.50    0.20
   5  -3   1    0.24    0.24
  -5  -3  -1    0.04    0.34
   5  -3   1    0.29    0.16
  -5  -3  -1    1.11    0.37
  -5  -3  -1    0.32    0.40
   5   3   1    1.21    0.38
  -5   3  -1    0.01    0.30
  -5   3  -1    0.51    0.20
  -5   3  -1    0.19    0.24
  -5   3  -1    0.40    0.29
   5   3   1    0.87    0.27
  -5   3  -1    0.24    0.30
  -5   3  -1   -0.07    0.38
  -5   3  -1   -0.26    0.20
  -5   3  -1    0.55    0.31
  -5   3  -1   -0.39    0.18
   5   3   1    1.14    0.33
  -5   3  -1    0.16    0.23
   5   3   1    1.36    0.51
   5   3   1    0.06    0.41
  -6  -3  -1    2.65    0.59
   6  -3   1    1.60    0.53
   6  -3   1    2.67    0.41
   6  -3   1    1.74    0.50
  -6  -3  -1    2.06    0.51
   6  -3   1    1.47    0.36
   6  -3   1    2.02    0.35
   6  -3   1    2.32    0.45
  -6  -3  -1    1.85    0.52
  -6  -3  -1    2.21    0.57
   6  -3   1    1.61    0.27
   6  -3   1    1.98    0.27
  -6  -3  -1    2.93    0.61
   6  -3   1    2.13    0.50
  -6  -3  -1    2.28    0.57
  -6  -3  -1    2.95    0.54
   6  -3   1    1.52    0.28
  -6   3  -1    1.91    0.50
   6   3   1    2.85    0.51
   6   3   1    2.22    0.42
  -6   3  -1    2.78    0.47
   6   3   1    2.20    0.65
  -6   3  -1    3.52    0.60
   6   3   1    2.36    0.56
  -6   3  -1    2.58    0.58
   6   3   1    2.41    0.57
  -6   3  -1    2.14    0.61
   6   3   1    1.82    0.46
  -6   3  -1    1.81    0.33
  -6   3  -1    2.36    0.36
  -6   3  -1    2.20    0.56
   7  -3   1    1.26    0.45
   7  -3   1    0.47    0.43
   7  -3   1    0.73    0.25
  -7  -3  -1   -0.02    0.29
   7  -3   1    0.83    0.27
   7  -3   1    0.92    0.30
   7  -3   1    0.81    0.48
  -7  -3  -1    1.39    0.48
   7  -3   1    0.75    0.18
  -7  -3  -1    0.70    0.41
   7  -3   1    0.36    0.24
  -7  -3  -1    0.40    0.41
  -7  -3  -1    0.88    0.44
  -7  -3  -1    0.99    0.44
   7  -3   1    1.56    0.64
  -7  -3  -1    1.93    0.55
  -7  -3  -1    1.66    0.51
  -7  -3  -1    0.73    0.48
   7  -3   1    0.71    0.31
   7  -3   1    0.47    0.20
  -7  -3  -1    2.00    0.50
  -7   3  -1    0.27    0.35
   7   3   1    1.31    0.36
   7   3   1    1.47    0.48
  -7   3  -1    0.40    0.46
   7   3   1    1.77    0.49
   7   3   1    1.22    0.47
  -7   3  -1    0.44    0.37
  -7   3  -1    0.55    0.45
   7   3   1    0.34    0.36
   7   3   1    1.27    0.55
  -7   3  -1    0.65    0.21
  -7   3  -1    0.46    0.30
  -7   3  -1    0.62    0.24
   7   3   1    1.94    0.47
  -7   3  -1    0.94    0.42
   8  -3   1    1.52    0.35
   8  -3   1    0.97    0.45
   8  -3   1    0.89    0.68
   8  -3   1    0.59    0.29
  -8  -3  -1    1.66    0.47
   8  -3   1    0.78    0.68
   8  -3   1    1.24    0.46
  -8  -3  -1    0.50    0.43
  -8  -3  -1    1.23    0.55
   8  -3   1    1.21    0.50
  -8   3  -1    0.90    0.55
  -8   3  -1    1.16    0.41
  -8   3  -1    1.55    0.49
  -8   3  -1    1.20    0.46
   8   3   1    1.24    0.53
  -8   3  -1    0.35    0.44
  -8   3  -1    1.05    0.47
   9  -3   1    1.07    0.33
  -9  -3  -1    0.11    0.40
   9  -3   1    0.73    0.48
  -9  -3  -1    2.30    0.61
   9  -3   1    0.88    0.52
  -9  -3  -1    1.23    0.53
  -9  -3  -1    1.29    0.45
   9  -3   1    1.49    0.71
  -9  -3  -1    0.49    0.45
   9  -3   1    0.29    0.64
   9  -3   1    1.63    0.60
  -9  -3  -1    3.59    0.75
   9  -3   1    0.83    0.39
   9  -3   1    0.80    0.31
  -9  -3  -1    0.01    0.40
  -9  -3  -1    0.34    0.49
  -9  -3  -1    1.42    0.56
  -9  -3  -1    2.75    0.64
   9  -3   1    1.22    0.66
  -9   3  -1    1.11    0.49
   9   3   1    1.14    0.38
  -9   3  -1    0.56    0.46
   9   3   1    0.59    0.50
  -9   3  -1    1.16    0.44
   9   3   1    0.63    0.46
   9   3   1    3.53    0.88
   9   3   1    2.11    0.56
  -9   3  -1    0.78    0.55
  -9   3  -1    0.23    0.47
   9   3   1    2.40    0.65
  -9   3  -1    1.32    0.30
   9   3   1    1.81    0.57
  -9   3  -1    0.59    0.44
  10  -3   1    4.59    0.97
  10  -3   1    3.99    0.59
 -10  -3  -1    3.79    0.87
 -10  -3  -1    4.46    0.84
 -10  -3  -1    3.57    0.93
  10  -3   1    3.83    0.62
 -10  -3  -1    5.13    1.06
 -10  -3  -1    3.17    0.72
  10  -3   1    5.18    0.97
  10  -3   1    3.74    1.07
 -10  -3  -1    4.68    0.96
  10  -3   1    4.18    1.08
 -10  -3  -1    6.51    0.97
  10  -3   1    3.16    0.88
 -10  -3  -1    2.42    0.86
 -10  -3  -1    5.03    0.87
 -10  -3  -1    4.89    0.98
 -10  -3  -1    5.07    1.08
 -10  -3  -1    4.93    1.00
  10  -3   1    5.24    1.24
 -10  -3  -1    4.46    0.98
  10  -3   1    4.42    0.70
  10   3   1    3.16    1.06
 -10   3  -1    3.62    0.81
  10   3   1    4.05    0.97
  10   3   1    2.96    0.91
 -10   3  -1    3.16    0.89
 -10   3  -1    5.73    0.98
 -10   3  -1    5.21    0.85
  10   3   1    3.72    0.79
  10   3   1    3.53    0.65
  10   3   1    4.26    0.96
 -10   3  -1    5.43    1.08
  10   3   1    3.95    0.82
  10   3   1    5.68    1.03
  10   3   1    3.73    1.17
 -10   3  -1    3.78    0.55
 -10   3  -1    4.52    0.96
 -11  -3  -1    2.20    0.60
  11  -3   1    1.46    0.85
  11  -3   1    2.05    0.76
 -11  -3  -1    1.25    0.54
 -11  -3  -1    1.30    0.69
 -11  -3  -1    1.20    0.72
  11  -3   1    1.74    0.94
  11  -3   1    2.78    0.78
 -11  -3  -1    0.37    0.58
  11  -3   1    2.17    0.76
 -11  -3  -1    3.05    0.88
 -11  -3  -1    1.80    0.79
  11  -3   1    2.41    0.50
 -11  -3  -1    0.89    0.68
 -11  -3  -1    1.12    0.73
  11  -3   1    2.48    1.03
 -11  -3  -1    1.02    0.59
 -11  -3  -1    1.26    0.65
 -11  -3  -1    1.31    0.72
 -11   3  -1    1.58    0.56
  11   3   1    0.54    0.42
 -11   3  -1    1.99    0.66
 -11   3  -1    1.27    0.56
  11   3   1    4.19    1.11
  11   3   1    3.01    0.89
  11   3   1    2.49    0.69
 -11   3  -1    2.25    0.86
  11   3   1    0.85    0.62
  11   3   1    1.42    0.48
 -11   3  -1    1.15    0.69
  11   3   1    1.54    0.63
  11   3   1    1.94    0.96
  11   3   1    3.49    0.82
 -11   3  -1    2.10    0.70
  11   3   1    0.86    0.69
 -12  -3  -1    0.15    0.61
 -12  -3  -1    0.08    0.51
 -12  -3  -1    0.59    0.58
 -12  -3  -1   -0.31    0.54
 -12  -3  -1   -0.30    0.51
 -12  -3  -1    0.41    0.47
 -12  -3  -1    0.12    0.49
  12  -3   1    1.45    0.82
 -12  -3  -1    0.20    0.52
  12  -3   1    1.71    0.71
  12  -3   1    1.70    0.72
 -12  -3  -1    0.39    0.58
  12  -3   1    1.52    0.81
 -12  -3  -1    0.19    0.53
 -12  -3  -1    0.65    0.50
 -12  -3  -1    1.77    0.72
  12  -3   1    2.01    0.73
  12  -3   1    0.96    0.84
 -12  -3  -1    0.34    0.41
  12   3   1    0.81    0.65
  12   3   1    3.46    0.95
  12   3   1    1.46    0.61
  12   3   1    0.56    0.45
  12   3   1    1.65    0.67
 -12   3  -1    0.51    0.51
 -12   3  -1   -0.18    0.47
  12   3   1    1.05    0.59
 -12   3  -1    0.55    0.55
 -12   3  -1    0.77    0.65
 -12   3  -1    1.09    0.58
  12   3   1    1.22    0.72
  12   3   1    1.22    0.70
 -12   3  -1   -0.11    0.36
  12   3   1    1.42    0.86
 -13  -3  -1    0.35    0.54
 -13  -3  -1    0.91    0.74
 -13  -3  -1    0.48    0.67
 -13  -3  -1    1.41    0.63
  13  -3   1   -0.10    0.50
 -13  -3  -1    0.99    0.61
 -13  -3  -1    0.91    0.80
 -13  -3  -1   -0.02    0.40
 -13  -3  -1    0.74    0.72
 -13  -3  -1   -0.03    0.53
 -13  -3  -1    0.27    0.63
 -13  -3  -1    0.53    0.61
  13  -3   1    1.16    0.78
  13  -3   1    1.24    0.88
  13  -3   1   -0.45    0.75
  13  -3   1    0.36    0.61
 -13  -3  -1    0.11    0.62
 -13  -3  -1    1.47    0.73
  13  -3   1    1.09    0.84
  13   3   1    0.62    0.73
  13   3   1    0.63    0.78
 -13   3  -1    1.29    0.78
 -13   3  -1   -0.08    0.44
 -13   3  -1    0.52    0.57
 -13   3  -1   -0.02    0.47
  13   3   1   -0.17    0.72
  13   3   1    1.85    0.98
 -13   3  -1    0.89    0.75
  13   3   1    0.77    0.67
  13   3   1    0.94    0.66
 -13   3  -1    0.36    0.46
  13   3   1    1.01    0.70
  13   3   1    1.93    1.01
 -14  -3  -1    1.11    0.77
 -14  -3  -1    0.90    0.76
 -14  -3  -1    1.41    0.81
 -14  -3  -1    1.50    0.69
  14  -3   1    1.52    1.15
 -14  -3  -1    1.77    0.89
 -14  -3  -1    2.81    0.82
  14  -3   1    2.77    1.05
  14  -3   1    2.32    1.09
 -14  -3  -1    1.47    0.80
  14  -3   1    2.96    1.12
 -14  -3  -1    1.60    0.92
 -14  -3  -1    2.58    0.86
 -14  -3  -1    1.88    0.67
 -14  -3  -1    1.26    0.75
  14  -3   1    1.49    0.86
 -14  -3  -1    2.62    0.90
  14  -3   1    3.25    1.17
  14   3   1    2.41    1.09
 -14   3  -1    2.96    0.94
  14   3   1    1.76    0.93
  14   3   1    3.89    1.43
 -14   3  -1    1.59    0.71
  14   3   1    0.98    0.71
 -14   3  -1    1.77    0.82
 -14   3  -1    1.25    0.93
 -14   3  -1    1.69    0.71
  14   3   1    1.61    1.32
  14   3   1    1.13    1.02
 -14   3  -1    2.03    0.94
  14   3   1    4.14    1.34
 -14   3  -1    1.18    0.75
 -14  -4   1    1.17    0.75
 -14  -4   1   -0.80    0.52
 -14  -4   1    0.66    0.62
 -14  -4   1    0.85    0.73
 -14  -4   1   -0.33    0.63
 -14  -4   1   -0.96    0.43
 -14  -4   1   -0.31    0.65
 -14  -4   1   -0.11    0.68
  14  -4  -1    0.94    0.93
  14  -4  -1    0.34    0.89
 -14  -4   1    0.50    0.75
  14  -4  -1    0.06    0.65
 -14  -4   1    0.66    0.60
 -14  -4   1   -0.02    0.67
  14  -4  -1    0.61    0.76
  14  -4  -1   -0.79    0.64
  14   4  -1    0.51    0.88
  14   4  -1   -0.17    0.62
 -14   4   1   -0.32    0.54
 -14   4   1   -0.56    0.65
 -14   4   1    0.16    0.70
  14   4  -1    0.46    1.04
  14   4  -1    0.43    0.90
  14   4  -1   -0.84    0.76
 -14   4   1   -0.11    0.57
  14   4  -1   -0.10    0.70
 -14   4   1   -0.19    0.52
  14   4  -1    1.19    0.86
 -13  -4   1    6.28    1.30
 -13  -4   1    4.96    0.99
 -13  -4   1    4.76    1.29
 -13  -4   1    7.31    1.33
  13  -4  -1    4.83    1.44
 -13  -4   1    4.75    1.22
  13  -4  -1    8.28    1.58
 -13  -4   1    5.38    1.16
 -13  -4   1    5.97    1.37
  13  -4  -1    6.49    1.59
 -13  -4   1    6.61    1.34
  13  -4  -1    8.11    1.41
  13  -4  -1    3.69    1.08
  13  -4  -1    6.15    1.48
 -13  -4   1    7.39    1.45
 -13  -4   1    6.42    1.38
 -13  -4   1    6.49    1.37
 -13   4   1    6.72    1.32
  13   4  -1    9.06    1.48
  13   4  -1    7.00    1.64
 -13   4   1    5.32    1.25
 -13   4   1    6.66    1.37
  13   4  -1    4.71    1.47
 -13   4   1    6.11    1.16
  13   4  -1    5.21    1.08
  13   4  -1    4.56    1.16
 -13   4   1    6.03    1.22
  13   4  -1    6.62    1.72
  13   4  -1    7.22    1.19
  13   4  -1    5.79    1.37
 -12  -4   1   21.48    2.10
 -12  -4   1   21.67    2.00
  12  -4  -1   19.22    2.29
  12  -4  -1   26.16    2.20
 -12  -4   1   24.18    2.14
 -12  -4   1   22.05    1.91
  12  -4  -1   24.25    2.46
  12  -4  -1   18.15    2.07
 -12  -4   1   22.98    2.16
 -12  -4   1   22.75    2.10
 -12  -4   1   19.41    2.35
  12  -4  -1   26.07    3.04
 -12  -4   1   21.24    2.15
 -12  -4   1   18.88    2.22
 -12  -4   1   22.08    2.09
 -12  -4   1   21.96    1.83
 -12  -4   1   21.00    1.95
  12  -4  -1   22.67    1.99
  12   4  -1   25.79    2.63
  12   4  -1   18.69    1.96
  12   4  -1   23.62    2.09
  12   4  -1   22.02    2.67
  12   4  -1   22.98    1.97
  12   4  -1   27.66    2.30
 -12   4   1   18.53    2.14
 -12   4   1   18.45    2.27
 -12   4   1   19.39    2.31
  12   4  -1   20.35    1.90
  12   4  -1   25.84    1.92
  12   4  -1   20.43    2.26
 -12   4   1   24.06    1.94
 -12   4   1   21.24    2.05
 -11  -4   1   13.36    1.87
  11  -4  -1   13.91    1.69
 -11  -4   1   13.32    1.68
  11  -4  -1   15.12    2.12
 -11  -4   1   16.37    1.80
 -11  -4   1   12.87    1.75
  11  -4  -1   12.02    1.75
 -11  -4   1   11.74    1.44
  11  -4  -1   10.43    1.88
  11  -4  -1   14.38    1.96
 -11  -4   1   14.73    1.89
 -11  -4   1   12.81    1.72
  11  -4  -1   15.84    1.81
 -11  -4   1   12.19    1.79
 -11  -4   1   13.72    1.89
 -11  -4   1   12.95    1.55
 -11  -4   1   14.62    1.88
 -11   4   1   14.47    1.89
 -11   4   1   14.97    1.68
  11   4  -1   13.30    1.56
  11   4  -1   13.95    1.87
  11   4  -1   15.25    2.10
  11   4  -1   10.79    1.61
 -11   4   1   13.18    1.69
  11   4  -1   14.14    1.63
 -11   4   1   12.71    1.73
  11   4  -1   15.32    1.82
 -11   4   1   13.01    1.23
  11   4  -1   15.04    1.61
  11   4  -1   14.36    2.07
  11   4  -1   17.08    2.36
 -11   4   1   14.05    1.74
  10  -4  -1    4.52    1.22
 -10  -4   1    4.24    1.06
 -10  -4   1    6.21    0.93
 -10  -4   1    3.59    0.96
  10  -4  -1    3.83    1.12
  10  -4  -1    4.39    1.03
 -10  -4   1    3.87    0.91
 -10  -4   1    5.79    1.01
  10  -4  -1    6.49    1.05
 -10  -4   1    4.52    1.10
 -10  -4   1    5.23    1.11
 -10  -4   1    5.20    1.10
  10  -4  -1    4.72    0.65
  10  -4  -1    2.77    0.82
  10  -4  -1    5.05    0.67
  10  -4  -1    8.92    1.45
 -10  -4   1    3.32    0.99
 -10  -4   1    5.34    1.00
 -10  -4   1    3.36    0.95
  10   4  -1    3.60    0.87
 -10   4   1    4.00    0.93
  10   4  -1    3.74    0.61
  10   4  -1    4.20    1.14
 -10   4   1    4.22    1.05
  10   4  -1    6.95    1.39
 -10   4   1    4.78    0.75
  10   4  -1    5.00    0.94
  10   4  -1    3.32    0.92
  10   4  -1    5.05    1.33
 -10   4   1    4.23    0.87
 -10   4   1    4.80    1.11
 -10   4   1    4.00    0.89
  10   4  -1    3.60    0.89
  10   4  -1    3.39    0.89
   9  -4  -1   50.74    3.02
  -9  -4   1   49.81    3.25
   9  -4  -1   48.86    2.76
   9  -4  -1   49.31    2.72
  -9  -4   1   46.84    3.21
  -9  -4   1   45.72    3.23
   9  -4  -1   46.21    3.23
   9  -4  -1   47.50    3.42
   9  -4  -1   47.33    2.67
  -9  -4   1   46.02    3.10
  -9  -4   1   48.44    3.09
  -9  -4   1   49.77    3.29
  -9  -4   1   48.79    3.09
  -9  -4   1   47.52    3.21
   9  -4  -1   48.86    3.31
   9  -4  -1   43.64    3.08
  -9  -4   1   52.40    3.02
  -9  -4   1   47.77    3.21
  -9  -4   1   46.86    3.18
   9  -4  -1   45.83    3.42
   9   4  -1   48.39    3.03
  -9   4   1   44.82    3.13
   9   4  -1   50.39    3.15
  -9   4   1   48.17    3.17
   9   4  -1   44.72    3.20
   9   4  -1   47.75    2.76
   9   4  -1   46.93    3.08
  -9   4   1   44.24    3.12
   9   4  -1   46.99    3.49
  -9   4   1   46.58    2.98
   9   4  -1   45.69    3.13
  -9   4   1   45.58    2.73
   9   4  -1   46.60    3.34
  -9   4   1   46.50    2.82
  -9   4   1   46.09    3.17
  -8  -4   1   49.92    2.83
   8  -4  -1   43.45    2.91
   8  -4  -1   47.48    3.20
  -8  -4   1   44.69    2.92
  -8  -4   1   44.59    3.03
   8  -4  -1   44.04    3.03
  -8  -4   1   42.34    2.86
  -8  -4   1   48.72    3.07
  -8  -4   1   40.76    2.93
  -8  -4   1   50.05    3.08
   8  -4  -1   46.49    2.58
   8  -4  -1   52.64    2.84
  -8  -4   1   42.74    3.03
   8  -4  -1   39.41    2.42
   8  -4  -1   42.33    3.19
   8  -4  -1   42.43    2.60
  -8  -4   1   47.29    2.93
  -8  -4   1   49.10    3.06
   8  -4  -1   43.14    3.02
  -8  -4   1   43.75    2.99
  -8   4   1   42.85    2.90
   8   4  -1   42.20    2.82
   8   4  -1   48.67    3.10
  -8   4   1   45.18    2.94
  -8   4   1   42.93    2.94
  -8   4   1   40.47    2.93
   8   4  -1   50.73    3.38
   8   4  -1   45.80    2.59
  -8   4   1   42.54    2.42
  -8   4   1   42.81    2.60
   8   4  -1   45.49    2.93
  -8   4   1   41.21    2.40
   8   4  -1   42.33    2.92
   8   4  -1   49.05    2.88
  -8   4   1   41.87    2.75
   8   4  -1   47.05    3.15
  -7  -4   1    1.49    0.57
   7  -4  -1   -0.06    0.21
   7  -4  -1   -0.12    0.48
   7  -4  -1   -0.85    0.22
  -7  -4   1    0.66    0.42
  -7  -4   1    0.19    0.44
  -7  -4   1   -0.32    0.36
  -7  -4   1    0.15    0.37
  -7  -4   1    2.58    0.60
  -7  -4   1    0.47    0.44
   7  -4  -1    0.29    0.26
  -7  -4   1    1.11    0.46
   7  -4  -1    0.28    0.37
  -7  -4   1    1.42    0.59
   7  -4  -1   -0.30    0.32
   7  -4  -1    0.04    0.39
  -7  -4   1    1.53    0.52
  -7  -4   1    1.20    0.50
   7  -4  -1   -0.63    0.44
   7  -4  -1    0.02    0.24
   7  -4  -1    0.30    0.19
   7  -4  -1   -0.26    0.43
  -7   4   1   -0.25    0.23
   7   4  -1    1.66    0.65
  -7   4   1    0.13    0.35
  -7   4   1    0.21    0.19
   7   4  -1    1.11    0.63
   7   4  -1    1.37    0.58
  -7   4   1   -0.03    0.31
  -7   4   1   -0.27    0.22
  -7   4   1    0.10    0.41
  -7   4   1   -0.02    0.43
  -7   4   1    0.33    0.36
   7   4  -1    1.11    0.51
   7   4  -1    0.73    0.29
   7   4  -1    0.67    0.41
   7   4  -1    1.08    0.46
   6  -4  -1   58.20    2.92
  -6  -4   1   49.09    3.18
   6  -4  -1   46.59    3.18
  -6  -4   1   54.08    3.17
   6  -4  -1   51.21    3.14
  -6  -4   1   49.67    3.23
  -6  -4   1   49.89    3.23
  -6  -4   1   50.67    3.25
   6  -4  -1   63.62    3.26
   6  -4  -1   51.70    2.87
   6  -4  -1   49.15    2.74
  -6  -4   1   48.28    3.13
  -6  -4   1   46.77    3.06
   6  -4  -1   50.70    2.86
   6  -4  -1   59.63    2.99
  -6  -4   1   50.67    3.03
   6  -4  -1   49.79    2.87
  -6  -4   1   49.07    3.19
  -6  -4   1   52.20    3.22
   6  -4  -1   53.95    3.31
   6  -4  -1   45.86    3.30
  -6  -4   1   47.54    3.13
  -6  -4   1   48.88    3.19
  -6   4   1   60.61    2.80
  -6   4   1   58.04    2.78
   6   4  -1   50.36    3.42
   6   4  -1   47.86    2.88
  -6   4   1   48.48    3.12
  -6   4   1   48.49    2.85
  -6   4   1   49.81    3.15
   6   4  -1   51.66    3.17
  -6   4   1   57.24    2.88
  -6   4   1   51.48    2.74
  -6   4   1   47.24    2.73
   6   4  -1   49.39    2.98
  -6   4   1   50.22    3.17
   6   4  -1   49.84    3.19
  -6   4   1   56.87    2.80
  -6   4   1   49.37    3.08
  -6   4   1   51.76    2.99
   6   4  -1   49.42    2.84
   6   4  -1   46.86    3.18
   6   4  -1   48.58    3.07
  -5  -4   1  111.97    6.18
   5  -4  -1  132.19    5.97
   5  -4  -1  103.87    6.02
   5  -4  -1  123.93    5.90
  -5  -4   1  106.07    5.96
  -5  -4   1  111.59    6.13
  -5  -4   1  111.17    6.13
   5  -4  -1  108.96    6.15
   5  -4  -1  107.57    5.77
  -5  -4   1  106.17    6.08
  -5  -4   1  102.08    6.01
  -5  -4   1  102.09    6.09
  -5  -4   1  109.76    6.04
  -5  -4   1  104.70    6.10
   5  -4  -1  103.06    5.82
  -5  -4   1  109.76    6.03
   5  -4  -1  114.44    5.82
  -5  -4   1  108.14    6.11
   5  -4  -1  115.05    5.68
  -5  -4   1   99.39    6.11
   5  -4  -1  105.58    5.71
   5  -4  -1  124.83    5.99
  -5  -4   1  103.67    6.14
   5   4  -1  106.84    6.12
  -5   4   1  121.20    5.89
  -5   4   1  121.86    5.82
   5   4  -1  106.47    6.06
  -5   4   1  113.55    6.00
   5   4  -1  108.72    5.87
   5   4  -1  108.29    5.81
  -5   4   1  129.47    5.72
  -5   4   1  123.96    5.89
  -5   4   1  101.56    6.06
   5   4  -1  103.06    5.79
  -5   4   1  126.83    5.81
  -5   4   1  102.89    5.72
  -5   4   1  118.71    5.83
  -5   4   1   95.44    6.00
  -5   4   1  106.36    6.06
   5   4  -1  104.88    6.34
   5   4  -1  111.84    6.10
   5   4  -1  103.15    6.00
  -5   4   1  111.47    5.91
   4  -4  -1    2.36    0.50
  -4  -4   1    2.34    0.55
  -4  -4   1    3.00    0.56
   4  -4  -1    2.49    0.43
   4  -4  -1    2.82    0.39
   4  -4  -1    2.95    0.51
   4  -4  -1    2.47    0.47
  -4  -4   1    2.19    0.66
  -4  -4   1    2.81    0.65
  -4  -4   1    2.79    0.45
   4  -4  -1    2.57    0.38
  -4  -4   1    1.82    0.58
   4  -4  -1    3.31    0.49
   4  -4  -1    1.76    0.39
   4  -4  -1    2.08    0.41
   4  -4  -1    2.69    0.36
  -4  -4   1    1.65    0.61
   4  -4  -1    3.10    0.50
   4  -4  -1    2.06    0.48
  -4  -4   1    3.34    0.78
  -4  -4   1    2.82    0.49
   4  -4  -1    2.47    0.34
   4  -4  -1    3.13    0.64
  -4   4   1    2.91    0.47
  -4   4   1    2.19    0.36
   4   4  -1    2.58    0.57
  -4   4   1    3.09    0.50
  -4   4   1    2.69    0.58
  -4   4   1    2.63    0.52
   4   4  -1    1.63    0.65
   4   4  -1    2.03    0.37
   4   4  -1    1.52    0.50
   4   4  -1    1.81    0.61
  -4   4   1    2.22    0.43
  -4   4   1    2.20    0.44
  -4   4   1    2.02    0.49
  -4   4   1    2.06    0.31
  -4   4   1    2.10    0.45
   4   4  -1    1.81    0.49
  -4   4   1    2.42    0.48
   3  -4  -1   72.26    3.56
  -3  -4   1   56.76    3.71
   3  -4  -1   59.84    3.46
   3  -4  -1   60.98    3.40
  -3  -4   1   58.85    3.68
   3  -4  -1   73.18    3.57
   3  -4  -1   76.37    3.66
  -3  -4   1   60.83    3.70
   3  -4  -1   77.31    3.61
  -3  -4   1   61.87    3.62
  -3  -4   1   61.02    3.59
   3  -4  -1   58.41    3.46
  -3  -4   1   57.96    3.62
   3  -4  -1   75.63    3.51
  -3  -4   1   61.39    3.64
   3  -4  -1   64.99    3.72
  -3  -4   1   57.04    3.40
  -3  -4   1   61.12    3.62
   3  -4  -1   65.41    3.65
   3  -4  -1   64.77    3.71
  -3  -4   1   57.77    3.68
  -3  -4   1   56.23    3.70
   3  -4  -1   73.32    3.37
   3  -4  -1   61.29    3.50
   3  -4  -1   59.41    3.37
  -3  -4   1   56.99    3.69
  -3   4   1   76.80    3.59
  -3   4   1   72.13    3.58
   3   4  -1   64.21    3.43
   3   4  -1   60.07    3.64
   3   4  -1   61.16    3.45
   3   4  -1   56.25    3.66
   3   4  -1   61.79    3.63
  -3   4   1   71.69    3.58
  -3   4   1   68.98    3.38
  -3   4   1   67.89    3.54
  -3   4   1   69.53    3.60
   3   4  -1   64.00    3.93
  -3   4   1   57.61    3.35
  -3   4   1   69.31    3.68
  -3   4   1   73.14    3.71
  -3   4   1   63.73    3.46
  -3   4   1   56.22    3.60
   3   4  -1   59.78    3.51
   2  -4  -1  140.82    7.58
  -2  -4   1  139.90    7.76
   2  -4  -1  159.69    7.83
  -2  -4   1  146.82    7.73
   2  -4  -1  140.24    7.68
  -2  -4   1  145.79    7.73
  -2  -4   1  147.88    7.73
   2  -4  -1  131.53    7.52
  -2  -4   1  144.15    7.82
   2  -4  -1  129.14    7.46
   2  -4  -1  167.66    7.67
  -2  -4   1  140.15    7.78
   2  -4  -1  149.90    7.82
   2  -4  -1  167.96    7.73
   2  -4  -1  151.91    7.76
   2  -4  -1  163.40    7.72
  -2  -4   1  141.08    7.72
  -2  -4   1  140.73    7.81
   2  -4  -1  170.14    7.63
  -2  -4   1  136.58    7.49
  -2  -4   1  140.71    7.71
  -2  -4   1  141.94    7.82
  -2  -4   1  141.26    7.78
   2  -4  -1  142.90    7.63
   2  -4  -1  159.67    7.76
   2  -4  -1  158.17    7.54
   2   4  -1  142.02    7.74
   2   4  -1  155.08    7.81
   2   4  -1  136.47    7.78
   2   4  -1  139.44    7.74
  -2   4   1  153.28    7.73
  -2   4   1  136.40    7.45
   2   4  -1  141.57    7.72
  -2   4   1  143.64    7.73
  -2   4   1  165.32    7.62
   2   4  -1  142.81    7.57
  -2   4   1  143.17    7.72
   2   4  -1  139.33    7.51
  -2   4   1  137.77    7.68
  -2   4   1  162.23    7.70
  -2   4   1  137.21    7.60
  -1  -4   1    4.48    0.66
  -1  -4   1    3.21    0.61
   1  -4  -1    3.54    0.63
   1  -4  -1    3.49    0.63
   1  -4  -1    3.35    0.57
  -1  -4   1    3.17    0.54
   1  -4  -1    4.02    0.62
  -1  -4   1    4.37    0.72
  -1  -4   1    4.15    0.56
   1  -4  -1    2.59    0.52
  -1  -4   1    4.05    0.73
  -1  -4   1    3.92    0.75
   1  -4  -1    4.39    0.50
   1  -4  -1    4.00    0.46
   1  -4  -1    4.81    0.68
  -1  -4   1    3.34    0.59
   1  -4  -1    4.38    0.63
   1  -4  -1    3.28    0.47
   1  -4  -1    4.23    0.66
  -1  -4   1    3.36    0.68
   1  -4  -1    4.69    0.67
   1  -4  -1    4.09    0.65
  -1  -4   1    5.66    0.74
  -1   4   1    2.94    0.54
   1   4  -1    3.46    0.59
  -1   4   1    3.08    0.44
   1   4  -1    4.23    0.70
  -1   4   1    3.28    0.54
  -1   4   1    4.29    0.63
   1   4  -1    3.38    0.55
   1   4  -1    2.41    0.56
   1   4  -1    4.33    0.61
  -1   4   1    4.41    0.69
   1   4  -1    4.36    0.73
  -1   4   1    3.37    0.54
   0  -4  -1   24.39    1.62
   0  -4   1   25.71    1.76
   0  -4  -1   25.32    1.52
   0  -4  -1   24.51    1.76
   0  -4   1   23.95    1.65
   0  -4  -1   23.74    1.67
   0  -4  -1   27.65    1.57
   0  -4   1   27.21    1.73
   0  -4  -1   23.25    1.67
   0  -4   1   26.21    1.73
   0  -4   1   24.08    1.70
   0  -4  -1   23.54    1.59
   0  -4   1   25.58    1.59
   0  -4  -1   27.37    1.78
   0  -4  -1   26.06    1.72
   0  -4   1   25.44    1.73
   0  -4   1   26.18    1.63
   0  -4  -1   24.45    1.64
   0  -4   1   28.17    1.70
   0  -4   1   23.65    1.63
   0  -4  -1   24.23    1.70
   0   4  -1   26.35    1.73
   0   4   1   24.62    1.72
   0   4   1   28.63    1.67
   0   4  -1   25.68    1.67
   0   4   1   26.02    1.59
   0   4   1   24.61    1.67
   0   4  -1   25.82    1.58
   0   4   1   26.75    1.70
   0   4  -1   25.39    1.69
   0   4  -1   23.69    1.67
   0   4  -1   26.12    1.72
   1  -4   1   97.65    5.20
   1  -4   1   93.22    5.12
   1  -4   1   90.00    5.04
  -1  -4  -1  101.91    5.11
   1  -4   1   98.79    5.15
   1  -4   1   89.46    5.17
   1  -4   1  101.20    5.09
  -1  -4  -1   92.46    5.23
  -1  -4  -1   90.81    5.13
  -1  -4  -1   96.60    5.15
   1  -4   1   94.62    5.20
   1  -4   1   98.98    5.16
  -1  -4  -1   91.75    5.18
   1  -4   1   97.36    5.12
  -1  -4  -1   92.71    5.20
   1  -4   1   97.26    5.20
  -1  -4  -1   91.52    5.10
  -1  -4  -1   99.76    5.24
  -1  -4  -1   99.45    5.21
  -1  -4  -1   96.47    5.26
   1  -4   1   93.73    5.14
   1  -4   1   96.77    5.15
  -1   4  -1   97.44    5.15
   1   4   1   86.07    5.02
   1   4   1   98.80    5.12
  -1   4  -1   85.88    5.08
   1   4   1   98.36    5.23
   1   4   1   97.78    5.19
  -1   4  -1   97.20    5.15
   1   4   1  100.33    5.17
  -1   4  -1   88.86    5.15
   1   4   1   92.32    5.14
  -1   4  -1   97.73    5.20
   1   4   1   96.76    5.15
  -1   4  -1   93.85    5.15
   2  -4   1   57.84    3.18
  -2  -4  -1   57.86    3.22
  -2  -4  -1   55.42    3.19
   2  -4   1   57.08    3.23
   2  -4   1   57.71    3.28
  -2  -4  -1   56.43    3.36
   2  -4   1   55.04    3.28
   2  -4   1   64.83    3.20
  -2  -4  -1   51.82    3.31
   2  -4   1   54.80    3.15
   2  -4   1   55.38    3.19
  -2  -4  -1   55.55    3.21
   2  -4   1   52.12    3.06
   2  -4   1   59.54    3.34
  -2  -4  -1   59.96    3.27
  -2  -4  -1   54.86    3.32
   2  -4   1   53.24    3.06
   2  -4   1   56.68    3.18
   2  -4   1   57.66    3.26
  -2  -4  -1   58.40    3.29
  -2  -4  -1   55.76    3.29
   2  -4   1   56.64    3.26
  -2  -4  -1   56.48    3.26
   2  -4   1   64.64    3.24
   2  -4   1   50.88    2.98
  -2  -4  -1   54.45    3.30
  -2   4  -1   57.65    3.19
   2   4   1   56.93    2.97
   2   4   1   57.18    3.21
   2   4   1   61.93    3.32
  -2   4  -1   56.62    3.17
   2   4   1   54.66    3.24
  -2   4  -1   56.84    3.25
   2   4   1   60.86    3.27
  -2   4  -1   53.92    3.25
   2   4   1   58.14    3.13
   2   4   1   53.57    3.31
  -2   4  -1   56.42    3.26
  -2   4  -1   54.09    3.13
  -2   4  -1   58.96    3.21
   3  -4   1    1.42    0.43
  -3  -4  -1    1.37    0.53
  -3  -4  -1    0.45    0.48
   3  -4   1    0.99    0.37
   3  -4   1    1.90    0.46
  -3  -4  -1    2.20    0.47
  -3  -4  -1    1.84    0.45
  -3  -4  -1    1.93    0.46
   3  -4   1    1.63    0.49
  -3  -4  -1    2.33    0.54
   3  -4   1    1.74    0.38
   3  -4   1    1.42    0.40
   3  -4   1    1.62    0.30
  -3  -4  -1    1.18    0.44
   3  -4   1    1.52    0.40
  -3  -4  -1    1.11    0.40
  -3  -4  -1    1.24    0.41
   3  -4   1    1.54    0.29
  -3  -4  -1    1.58    0.34
   3  -4   1    1.46    0.36
   3  -4   1    1.30    0.37
  -3  -4  -1    1.03    0.52
   3  -4   1    1.59    0.30
  -3  -4  -1    1.20    0.51
  -3  -4  -1    1.15    0.46
   3   4   1    1.17    0.56
  -3   4  -1    1.15    0.40
  -3   4  -1    1.28    0.35
   3   4   1    1.71    0.47
  -3   4  -1    0.84    0.37
  -3   4  -1    0.61    0.38
  -3   4  -1    1.79    0.21
  -3   4  -1    1.11    0.36
   3   4   1    2.31    0.54
  -3   4  -1    1.75    0.42
   3   4   1    1.84    0.37
  -3   4  -1    0.89    0.35
  -3   4  -1    1.69    0.42
   3   4   1    1.86    0.27
  -4  -4  -1   93.76    5.07
  -4  -4  -1   85.16    4.94
   4  -4   1   87.57    4.81
   4  -4   1  102.78    5.10
   4  -4   1   93.32    4.93
  -4  -4  -1   94.08    5.19
  -4  -4  -1   89.08    5.14
   4  -4   1   96.43    5.27
   4  -4   1   90.40    5.16
   4  -4   1  102.62    4.99
  -4  -4  -1   90.30    5.20
   4  -4   1   92.49    4.93
  -4  -4  -1   93.68    5.13
  -4  -4  -1   86.51    5.22
  -4  -4  -1   95.87    5.25
  -4  -4  -1   96.63    5.24
  -4  -4  -1   98.31    5.17
  -4  -4  -1   90.44    5.26
   4  -4   1   91.71    4.90
  -4  -4  -1   91.59    5.25
   4  -4   1   93.46    5.02
  -4  -4  -1   90.90    5.12
  -4  -4  -1   88.04    5.17
   4   4   1   91.53    4.85
   4   4   1   85.40    5.18
   4   4   1   86.95    5.14
  -4   4  -1  103.66    4.96
  -4   4  -1  104.79    4.97
  -4   4  -1   87.62    5.14
  -4   4  -1   92.30    5.19
   4   4   1   93.58    4.88
   4   4   1   96.93    5.42
   4   4   1   94.33    5.17
  -4   4  -1   93.99    4.91
   4   4   1   94.41    4.98
  -4   4  -1   94.78    5.13
  -4   4  -1  109.18    5.01
  -4   4  -1   91.33    5.04
  -4   4  -1   89.99    5.15
  -5  -4  -1   87.06    5.06
  -5  -4  -1   86.91    4.96
   5  -4   1  100.62    4.71
   5  -4   1  100.54    4.92
   5  -4   1  104.46    5.05
  -5  -4  -1   89.70    4.93
  -5  -4  -1   86.43    5.10
   5  -4   1   87.90    4.72
   5  -4   1   88.51    5.11
  -5  -4  -1   79.70    5.02
   5  -4   1   83.97    4.82
   5  -4   1   83.87    4.72
  -5  -4  -1   86.86    5.04
   5  -4   1   89.38    4.78
  -5  -4  -1   89.51    5.04
  -5  -4  -1   92.46    5.08
  -5  -4  -1   90.85    5.11
  -5  -4  -1   83.19    4.81
   5  -4   1   86.95    4.70
  -5  -4  -1   84.92    5.09
   5  -4   1   84.63    4.99
   5  -4   1   87.69    4.66
  -5  -4  -1   93.49    5.00
  -5  -4  -1   88.38    5.04
   5   4   1   84.67    5.01
  -5   4  -1  100.32    4.75
   5   4   1   91.30    4.81
   5   4   1   86.73    5.05
  -5   4  -1   90.60    4.83
  -5   4  -1   90.38    5.00
  -5   4  -1   82.10    5.00
   5   4   1   86.78    5.24
   5   4   1   86.97    4.77
  -5   4  -1   88.53    4.90
   5   4   1   85.95    4.99
  -5   4  -1   93.81    4.88
  -5   4  -1   84.43    5.00
  -5   4  -1   86.67    5.02
  -5   4  -1   98.65    4.71
  -5   4  -1  100.80    4.72
   6  -4   1   -0.23    0.22
  -6  -4  -1    0.34    0.36
  -6  -4  -1    1.24    0.45
  -6  -4  -1    0.78    0.41
  -6  -4  -1    0.39    0.25
   6  -4   1    0.21    0.21
   6  -4   1   -0.43    0.25
   6  -4   1   -0.06    0.42
  -6  -4  -1    1.29    0.50
   6  -4   1    0.56    0.33
  -6  -4  -1    0.92    0.37
   6  -4   1    0.38    0.39
  -6  -4  -1    0.24    0.40
   6  -4   1    0.31    0.29
  -6  -4  -1    0.51    0.46
  -6  -4  -1    2.85    0.51
   6  -4   1    0.52    0.31
   6  -4   1    0.43    0.20
  -6  -4  -1    1.67    0.58
   6  -4   1    0.41    0.23
  -6  -4  -1    1.50    0.58
   6  -4   1    0.02    0.32
  -6  -4  -1    1.09    0.42
  -6   4  -1    0.03    0.30
   6   4   1    0.54    0.52
   6   4   1    0.61    0.47
   6   4   1    0.11    0.24
   6   4   1    0.02    0.33
  -6   4  -1    0.37    0.17
   6   4   1    1.50    0.46
  -6   4  -1    0.14    0.32
  -6   4  -1    0.57    0.46
  -6   4  -1    0.44    0.35
  -6   4  -1    0.22    0.39
  -6   4  -1    0.50    0.22
   6   4   1    0.90    0.34
  -6   4  -1    0.05    0.23
  -6   4  -1    0.18    0.21
  -7  -4  -1   20.80    1.46
   7  -4   1   15.62    1.08
  -7  -4  -1   20.43    1.68
   7  -4   1   16.24    1.51
  -7  -4  -1   22.91    1.61
   7  -4   1   13.79    1.38
  -7  -4  -1   20.20    1.59
   7  -4   1   15.74    1.53
   7  -4   1   15.43    1.23
  -7  -4  -1   15.84    1.40
  -7  -4  -1   20.70    1.66
   7  -4   1   15.29    1.16
  -7  -4  -1   17.36    1.53
  -7  -4  -1   17.92    1.54
  -7  -4  -1   16.02    1.37
  -7  -4  -1   15.74    1.50
  -7  -4  -1   17.78    1.58
   7  -4   1   19.21    1.31
   7  -4   1   15.36    1.23
  -7   4  -1   15.81    1.13
   7   4   1   15.04    1.44
  -7   4  -1   17.33    1.39
   7   4   1   16.84    1.33
   7   4   1   19.80    1.51
  -7   4  -1   18.02    1.09
  -7   4  -1   17.35    1.48
  -7   4  -1   15.49    1.14
   7   4   1   16.15    1.65
  -7   4  -1   17.42    1.12
   7   4   1   18.11    1.51
   7   4   1   15.16    1.19
  -7   4  -1   15.31    1.45
  -7   4  -1   13.64    1.37
  -7   4  -1   14.18    1.61
   8  -4   1   63.84    3.63
  -8  -4  -1   60.90    3.99
  -8  -4  -1   59.61    3.95
   8  -4   1   57.36    3.97
  -8  -4  -1   63.08    4.00
  -8  -4  -1   64.56    3.88
   8  -4   1   64.29    3.95
   8  -4   1   66.45    3.65
   8  -4   1   60.54    3.47
   8  -4   1   66.60    4.06
  -8  -4  -1   64.27    4.05
   8  -4   1   71.90    3.76
  -8  -4  -1   63.87    3.82
  -8  -4  -1   62.19    3.97
  -8  -4  -1   66.90    4.01
  -8  -4  -1   61.49    3.85
   8  -4   1   63.04    4.23
  -8  -4  -1   65.97    4.03
  -8  -4  -1   67.04    3.85
  -8   4  -1   69.41    3.86
  -8   4  -1   63.22    3.93
  -8   4  -1   61.55    3.94
   8   4   1   65.06    3.62
  -8   4  -1   64.88    3.46
   8   4   1   61.65    3.78
   8   4   1   68.42    4.29
   8   4   1   64.02    3.91
   8   4   1   62.41    3.86
  -8   4  -1   61.05    3.96
  -8   4  -1   61.09    3.62
   8   4   1   62.35    3.91
   8   4   1   68.87    4.17
  -8   4  -1   63.11    3.46
  -8   4  -1   64.33    3.95
   9  -4   1   18.65    1.70
  -9  -4  -1   19.54    1.80
  -9  -4  -1   18.02    1.61
  -9  -4  -1   20.97    1.84
  -9  -4  -1   21.35    1.84
  -9  -4  -1   19.58    1.62
   9  -4   1   17.33    1.94
  -9  -4  -1   19.12    1.80
  -9  -4  -1   20.86    1.72
   9  -4   1   18.94    1.43
   9  -4   1   19.48    1.42
   9  -4   1   19.27    1.58
   9  -4   1   19.85    1.88
   9  -4   1   20.35    1.96
  -9  -4  -1   18.79    1.81
  -9  -4  -1   17.57    1.64
   9  -4   1   17.57    1.74
  -9  -4  -1   21.01    1.88
  -9  -4  -1   20.06    1.81
  -9   4  -1   19.50    1.29
   9   4   1   22.87    1.78
  -9   4  -1   17.43    1.74
   9   4   1   18.13    1.64
  -9   4  -1   18.71    1.82
   9   4   1   22.32    2.06
   9   4   1   21.68    1.91
   9   4   1   24.95    2.21
  -9   4  -1   21.63    1.67
   9   4   1   20.12    1.45
  -9   4  -1   16.47    1.64
  -9   4  -1   19.73    1.75
   9   4   1   23.55    1.82
  -9   4  -1   21.08    1.51
   9   4   1   20.35    1.75
  10  -4   1    5.54    0.76
 -10  -4  -1    3.79    0.90
  10  -4   1    5.79    1.35
 -10  -4  -1    3.34    0.94
  10  -4   1    6.52    1.32
  10  -4   1    5.42    1.29
 -10  -4  -1    2.64    0.88
  10  -4   1    5.89    1.05
 -10  -4  -1    6.69    1.20
 -10  -4  -1    5.00    1.13
 -10  -4  -1    3.75    0.97
  10  -4   1    6.09    0.80
 -10  -4  -1    5.78    1.16
 -10  -4  -1    3.80    0.91
 -10  -4  -1    5.27    0.89
  10  -4   1    5.54    1.04
 -10  -4  -1    4.75    1.04
  10  -4   1    6.43    1.11
 -10  -4  -1    7.75    1.15
  10   4   1    5.72    1.05
  10   4   1    7.50    1.31
  10   4   1    5.58    1.05
 -10   4  -1    5.87    1.16
 -10   4  -1    4.58    0.89
  10   4   1    6.44    1.38
  10   4   1    4.89    0.90
 -10   4  -1    5.09    1.17
 -10   4  -1    4.74    0.77
 -10   4  -1    5.17    1.02
  10   4   1    4.76    1.26
 -10   4  -1    5.12    1.03
  10   4   1    4.72    0.73
  10   4   1    4.07    0.94
 -11  -4  -1   26.86    2.27
  11  -4   1   23.29    2.29
 -11  -4  -1   25.36    1.97
  11  -4   1   21.00    2.33
 -11  -4  -1   21.90    2.02
 -11  -4  -1   25.02    2.23
  11  -4   1   22.37    2.12
 -11  -4  -1   22.75    2.15
  11  -4   1   23.28    2.42
 -11  -4  -1   24.69    2.03
 -11  -4  -1   26.18    2.15
 -11  -4  -1   26.50    2.23
 -11  -4  -1   25.17    2.21
  11  -4   1   25.48    2.30
 -11  -4  -1   26.56    2.22
 -11  -4  -1   26.23    2.02
  11  -4   1   26.71    2.06
 -11  -4  -1   22.42    2.20
  11   4   1   24.17    2.24
 -11   4  -1   25.32    2.17
 -11   4  -1   26.64    2.20
  11   4   1   25.63    2.06
 -11   4  -1   24.10    1.87
  11   4   1   26.45    2.49
 -11   4  -1   26.06    2.26
 -11   4  -1   23.20    1.98
  11   4   1   25.25    2.15
  11   4   1   23.88    1.77
 -11   4  -1   26.97    2.26
  11   4   1   27.90    2.13
  11   4   1   27.76    2.55
  11   4   1   23.73    2.04
  11   4   1   22.99    2.13
 -12  -4  -1   15.79    1.72
  12  -4   1   17.13    2.24
  12  -4   1   16.41    1.71
 -12  -4  -1   15.72    2.02
 -12  -4  -1   16.34    2.04
 -12  -4  -1   25.47    1.91
 -12  -4  -1   16.68    2.11
  12  -4   1   18.25    2.41
  12  -4   1   16.79    2.05
 -12  -4  -1   14.88    1.95
 -12  -4  -1   15.98    1.94
  12  -4   1   19.84    2.59
 -12  -4  -1   16.12    2.10
 -12  -4  -1   18.04    2.01
 -12  -4  -1   15.53    1.58
  12  -4   1   17.66    2.06
 -12  -4  -1   20.82    2.37
 -12  -4  -1   19.69    2.35
  12   4   1   16.15    2.00
  12   4   1   17.67    1.79
  12   4   1   20.32    1.75
 -12   4  -1   18.15    2.07
  12   4   1   19.59    2.27
  12   4   1   20.59    2.56
 -12   4  -1   22.18    2.44
  12   4   1   13.44    1.81
  12   4   1   16.31    1.82
 -12   4  -1   15.00    2.02
 -12   4  -1   16.43    1.54
  12   4   1   17.78    2.19
 -12   4  -1   15.43    1.94
 -12   4  -1   18.15    1.71
 -13  -4  -1    0.70    0.61
 -13  -4  -1    0.99    0.71
 -13  -4  -1    0.07    1.03
 -13  -4  -1    0.65    0.69
  13  -4   1   -0.04    0.89
 -13  -4  -1   -0.49    0.54
 -13  -4  -1    1.34    0.67
  13  -4   1    0.20    0.63
 -13  -4  -1    0.72    0.66
 -13  -4  -1    0.58    0.68
 -13  -4  -1    0.12    0.64
 -13  -4  -1    0.21    0.58
 -13  -4  -1    0.29    0.61
 -13  -4  -1   -0.34    0.41
  13  -4   1    0.21    0.73
  13  -4   1    0.55    0.61
 -13  -4  -1    0.29    0.70
  13  -4   1    1.39    0.89
 -13   4  -1    0.56    0.60
  13   4   1    0.75    0.92
 -13   4  -1    1.10    0.75
  13   4   1    0.47    0.80
  13   4   1   -0.03    0.58
 -13   4  -1    0.97    0.68
 -13   4  -1   -0.04    0.55
  13   4   1   -0.43    0.75
 -13   4  -1    1.59    0.86
  13   4   1    0.05    0.64
  13   4   1    0.19    0.70
  13   4   1    0.36    0.72
  14  -4   1   15.18    2.42
 -14  -4  -1   14.10    2.08
  14  -4   1   14.00    1.96
 -14  -4  -1   14.65    1.67
 -14  -4  -1   15.25    2.10
 -14  -4  -1    9.52    1.60
  14  -4   1   15.66    2.31
  14  -4   1   11.83    2.21
 -14  -4  -1   14.74    1.84
 -14  -4  -1   16.74    1.96
 -14  -4  -1   14.13    2.06
 -14  -4  -1   17.56    2.08
 -14  -4  -1   11.58    1.87
  14  -4   1   11.25    1.91
 -14  -4  -1   14.19    2.05
 -14  -4  -1   19.29    2.46
  14   4   1   16.95    2.63
 -14   4  -1   13.37    2.01
  14   4   1   17.48    2.22
 -14   4  -1   16.42    2.25
  14   4   1   10.51    1.71
 -14   4  -1   13.70    1.95
  14   4   1   17.08    2.53
  14   4   1   12.38    2.22
 -14   4  -1   15.04    1.93
 -14   4  -1   12.50    1.87
 -13  -5   1    4.25    1.17
  13  -5  -1    5.70    1.27
 -13  -5   1    5.19    1.21
 -13  -5   1    7.40    1.55
 -13  -5   1    5.46    1.13
  13  -5  -1    7.68    1.59
  13  -5  -1    7.19    1.50
  13  -5  -1    6.47    1.52
 -13  -5   1    4.79    1.36
 -13  -5   1    6.89    1.21
  13  -5  -1    6.13    1.60
 -13  -5   1    4.45    1.24
 -13  -5   1    5.55    1.39
 -13  -5   1    6.63    1.44
 -13  -5   1    6.32    1.38
 -13  -5   1    5.46    1.33
  13   5  -1    4.45    1.14
  13   5  -1    5.97    1.47
 -13   5   1    7.57    1.45
  13   5  -1    5.60    1.63
 -13   5   1    5.46    1.18
 -13   5   1    6.00    1.41
  13   5  -1    5.39    1.57
 -13   5   1    7.53    1.37
  13   5  -1    7.49    1.22
  13   5  -1    6.62    1.46
  13   5  -1    5.69    1.22
 -12  -5   1    1.50    0.83
 -12  -5   1    0.21    0.62
 -12  -5   1   -0.48    0.64
  12  -5  -1   -0.13    0.84
 -12  -5   1    0.97    0.65
  12  -5  -1    1.68    0.83
  12  -5  -1    0.41    0.66
  12  -5  -1    0.40    0.80
  12  -5  -1    0.03    0.76
 -12  -5   1    0.53    0.69
 -12  -5   1    0.45    0.73
 -12  -5   1    0.38    0.79
 -12  -5   1   -0.11    0.54
 -12  -5   1   -0.08    0.76
 -12  -5   1   -0.97    0.64
  12   5  -1    1.48    1.12
 -12   5   1    2.75    1.00
  12   5  -1    1.44    0.73
 -12   5   1    1.06    0.71
  12   5  -1   -0.12    0.80
 -12   5   1    0.38    0.62
  12   5  -1    1.76    1.01
  12   5  -1    1.02    0.67
  12   5  -1   -0.57    0.57
 -12   5   1    0.74    0.65
 -12   5   1    0.24    0.57
  12   5  -1    1.31    0.76
  12   5  -1    0.56    0.93
  11  -5  -1   17.35    2.43
 -11  -5   1   18.30    2.26
  11  -5  -1   13.61    1.95
 -11  -5   1   19.80    2.29
 -11  -5   1   19.57    2.28
  11  -5  -1   13.28    2.22
 -11  -5   1   20.46    2.30
 -11  -5   1   17.73    1.69
  11  -5  -1   18.36    2.24
 -11  -5   1   15.46    1.89
  11  -5  -1   17.07    2.02
 -11  -5   1   14.70    1.50
 -11  -5   1   15.73    2.07
 -11  -5   1   16.05    2.01
 -11  -5   1   19.39    1.84
 -11  -5   1   20.06    2.29
  11   5  -1   20.38    2.13
 -11   5   1   16.26    1.95
  11   5  -1   17.84    2.06
  11   5  -1   14.31    1.83
 -11   5   1   16.31    2.01
  11   5  -1   20.48    2.72
 -11   5   1   17.46    2.07
  11   5  -1   22.67    2.67
 -11   5   1   16.47    2.09
  11   5  -1   18.82    1.99
  11   5  -1   17.78    1.71
 -11   5   1   18.68    1.64
  11   5  -1   18.14    2.36
  11   5  -1   21.53    2.49
 -10  -5   1   32.90    2.28
 -10  -5   1   30.69    2.55
  10  -5  -1   34.39    2.37
 -10  -5   1   31.49    2.57
 -10  -5   1   27.99    2.30
 -10  -5   1   33.16    2.61
  10  -5  -1   27.53    2.67
  10  -5  -1   30.46    2.41
  10  -5  -1   36.32    2.63
 -10  -5   1   27.01    2.44
  10  -5  -1   29.40    2.52
 -10  -5   1   35.51    2.66
 -10  -5   1   27.16    2.41
 -10  -5   1   34.05    2.60
 -10  -5   1   26.82    2.36
 -10  -5   1   30.52    2.40
  10  -5  -1   32.36    2.73
 -10   5   1   31.18    2.43
  10   5  -1   30.99    2.30
 -10   5   1   32.43    2.49
  10   5  -1   29.40    2.45
  10   5  -1   31.88    2.83
  10   5  -1   32.18    2.66
  10   5  -1   29.15    2.56
 -10   5   1   30.61    2.53
  10   5  -1   28.97    2.44
  10   5  -1   33.74    2.46
  10   5  -1   31.48    2.33
 -10   5   1   31.08    2.46
 -10   5   1   31.42    2.25
  -9  -5   1    2.88    0.59
   9  -5  -1    1.24    0.40
   9  -5  -1    1.53    0.57
  -9  -5   1    1.59    0.70
  -9  -5   1    1.46    0.66
   9  -5  -1    0.72    0.78
  -9  -5   1    0.29    0.57
  -9  -5   1    0.56    0.57
   9  -5  -1    1.48    0.68
   9  -5  -1    1.79    0.87
  -9  -5   1    2.92    0.83
  -9  -5   1    1.30    0.74
  -9  -5   1    2.48    0.89
  -9  -5   1    1.70    0.82
  -9  -5   1    0.05    0.52
   9  -5  -1    0.96    0.65
   9  -5  -1    1.82    0.65
  -9  -5   1    0.00    0.43
   9   5  -1    1.53    0.78
   9   5  -1    0.42    0.56
   9   5  -1   -0.18    0.48
   9   5  -1    0.63    0.59
   9   5  -1    2.84    0.98
  -9   5   1    1.77    0.61
   9   5  -1    1.80    0.44
  -9   5   1    2.51    0.65
  -9   5   1    1.03    0.57
  -9   5   1    0.86    0.58
   9   5  -1    2.18    0.65
   9   5  -1    0.66    0.66
   9   5  -1    0.20    0.71
  -9   5   1    1.65    0.80
  -8  -5   1   10.85    1.34
  -8  -5   1   12.15    1.54
   8  -5  -1   10.68    1.03
  -8  -5   1   15.29    1.59
  -8  -5   1   12.56    1.57
   8  -5  -1    8.74    1.33
  -8  -5   1   11.65    1.41
  -8  -5   1    8.47    1.36
  -8  -5   1   10.72    1.54
   8  -5  -1    9.57    1.63
   8  -5  -1    9.71    0.92
   8  -5  -1    9.24    1.54
   8  -5  -1   13.90    1.38
   8  -5  -1    9.70    0.93
  -8  -5   1   13.58    1.61
   8  -5  -1   11.19    1.44
  -8  -5   1   11.35    1.57
  -8  -5   1   12.23    1.47
  -8  -5   1   13.24    1.16
  -8  -5   1   14.41    1.71
   8   5  -1   13.11    1.69
  -8   5   1    9.21    0.86
  -8   5   1   13.47    1.62
   8   5  -1   11.61    1.17
   8   5  -1   11.27    0.95
  -8   5   1   11.80    1.44
   8   5  -1   14.42    2.04
   8   5  -1   11.03    1.37
   8   5  -1   13.33    1.55
   8   5  -1    8.61    1.41
   8   5  -1   10.53    1.39
  -8   5   1   12.34    1.15
  -8   5   1    7.99    1.22
  -8   5   1   12.32    1.48
   7  -5  -1   28.02    2.22
  -7  -5   1   31.85    2.02
  -7  -5   1   30.31    2.27
  -7  -5   1   27.79    2.23
   7  -5  -1   31.88    2.47
  -7  -5   1   26.85    2.02
  -7  -5   1   31.54    2.23
   7  -5  -1   26.80    1.81
  -7  -5   1   28.38    2.22
  -7  -5   1   27.86    2.08
   7  -5  -1   27.25    2.22
   7  -5  -1   27.35    1.78
   7  -5  -1   31.56    1.84
  -7  -5   1   28.22    2.18
  -7  -5   1   32.11    2.31
  -7  -5   1   28.00    2.16
  -7  -5   1   27.83    2.14
   7  -5  -1   26.89    2.07
  -7  -5   1   32.88    2.29
  -7  -5   1   28.26    2.07
  -7   5   1   27.48    1.76
   7   5  -1   27.96    2.06
   7   5  -1   27.73    1.90
   7   5  -1   29.98    2.22
   7   5  -1   24.36    2.05
  -7   5   1   26.04    2.00
  -7   5   1   27.38    2.11
   7   5  -1   28.71    2.47
  -7   5   1   27.18    1.63
   7   5  -1   27.11    2.26
   7   5  -1   27.17    1.75
   7   5  -1   25.09    2.14
  -7   5   1   24.60    2.08
  -7   5   1   26.96    2.09
   6  -5  -1    7.97    1.17
   6  -5  -1    7.85    0.74
  -6  -5   1    9.60    1.18
  -6  -5   1   12.53    1.34
  -6  -5   1    8.03    1.21
   6  -5  -1    8.83    0.98
   6  -5  -1    8.99    1.30
  -6  -5   1    6.22    1.05
   6  -5  -1    8.56    1.13
  -6  -5   1   12.89    1.21
   6  -5  -1    9.25    1.14
  -6  -5   1    8.90    1.16
  -6  -5   1   14.42    1.29
  -6  -5   1    8.78    1.19
   6  -5  -1    8.61    0.92
   6  -5  -1    7.33    0.76
  -6  -5   1   13.46    1.06
  -6  -5   1    9.46    1.29
  -6  -5   1    9.66    1.28
  -6  -5   1    7.39    1.10
  -6  -5   1    7.99    1.05
   6   5  -1    9.31    1.17
  -6   5   1    7.82    1.09
  -6   5   1    9.79    0.89
  -6   5   1    7.22    0.68
   6   5  -1    9.43    1.23
  -6   5   1    9.35    1.11
  -6   5   1    7.36    1.11
   6   5  -1    9.05    0.79
  -6   5   1    9.16    0.79
  -6   5   1    8.05    1.12
   6   5  -1   10.09    1.26
  -6   5   1   10.03    1.01
   6   5  -1   10.26    1.56
   6   5  -1    8.63    1.10
  -5  -5   1   14.16    1.33
   5  -5  -1   13.84    1.14
   5  -5  -1   12.61    1.05
  -5  -5   1    9.37    1.31
  -5  -5   1   14.41    1.31
   5  -5  -1   12.35    1.17
  -5  -5   1   11.93    1.34
  -5  -5   1   13.02    1.48
   5  -5  -1   12.12    0.88
  -5  -5   1   11.05    1.38
  -5  -5   1   13.36    1.50
  -5  -5   1   11.35    1.24
  -5  -5   1   14.23    1.13
   5  -5  -1   12.02    0.87
   5  -5  -1   14.89    1.11
   5  -5  -1   10.42    1.30
  -5  -5   1   12.80    1.19
  -5  -5   1   10.57    1.32
   5  -5  -1   10.42    0.97
  -5  -5   1   10.79    1.45
   5  -5  -1   12.49    0.90
  -5   5   1   12.67    1.08
   5   5  -1   11.57    0.93
   5   5  -1   10.88    1.34
  -5   5   1   13.16    1.01
   5   5  -1   12.77    1.20
  -5   5   1   11.52    0.78
  -5   5   1   11.53    1.25
  -5   5   1   13.18    1.47
   5   5  -1   12.95    1.16
   5   5  -1   13.80    1.43
  -5   5   1   13.02    1.08
   5   5  -1   13.16    1.53
  -5   5   1    9.69    1.18
   5   5  -1   11.78    0.92
  -4  -5   1   78.53    4.56
  -4  -5   1   75.29    4.63
   4  -5  -1   82.56    4.64
   4  -5  -1   79.24    4.35
   4  -5  -1   94.48    4.53
  -4  -5   1   73.81    4.50
   4  -5  -1   83.83    4.34
  -4  -5   1   71.00    4.21
   4  -5  -1   92.26    4.44
  -4  -5   1   74.68    4.58
  -4  -5   1   82.33    4.57
  -4  -5   1   71.69    4.63
   4  -5  -1   75.47    4.18
  -4  -5   1   76.83    4.50
  -4  -5   1   75.26    4.60
  -4  -5   1   77.82    4.66
   4  -5  -1   75.06    4.59
   4  -5  -1   91.78    4.42
   4  -5  -1   89.89    4.32
   4  -5  -1   81.89    4.12
  -4  -5   1   78.83    4.63
   4  -5  -1   76.69    4.52
  -4  -5   1   75.18    4.46
  -4  -5   1   83.04    4.63
   4   5  -1   77.97    4.39
   4   5  -1   81.53    4.25
   4   5  -1   76.40    4.55
  -4   5   1   83.09    4.57
   4   5  -1   78.38    4.30
  -4   5   1   74.47    4.51
  -4   5   1   88.50    4.44
  -4   5   1   81.23    4.46
  -4   5   1   71.68    4.14
  -4   5   1   92.57    4.41
   4   5  -1   76.26    4.86
   4   5  -1   73.16    4.61
   4   5  -1   70.50    4.49
  -3  -5   1   57.84    3.33
  -3  -5   1   51.61    3.43
   3  -5  -1   65.11    3.31
   3  -5  -1   57.51    3.03
   3  -5  -1   64.99    3.23
  -3  -5   1   49.62    3.40
  -3  -5   1   62.29    3.39
   3  -5  -1   63.79    3.28
   3  -5  -1   52.42    3.17
   3  -5  -1   50.71    3.00
   3  -5  -1   66.11    3.39
   3  -5  -1   61.82    3.47
   3  -5  -1   54.76    3.39
  -3  -5   1   62.37    3.04
  -3  -5   1   51.07    3.27
   3  -5  -1   47.48    3.01
   3  -5  -1   54.59    3.32
  -3  -5   1   65.22    3.50
  -3  -5   1   52.85    3.43
  -3  -5   1   50.16    3.38
  -3  -5   1   54.68    3.31
  -3  -5   1   58.72    3.36
  -3  -5   1   57.47    3.43
   3   5  -1   56.13    3.33
  -3   5   1   51.07    3.30
   3   5  -1   50.08    3.31
  -3   5   1   48.28    3.26
  -3   5   1   55.38    3.51
  -3   5   1   62.08    3.20
  -3   5   1   51.10    3.26
   3   5  -1   54.47    3.34
   3   5  -1   57.92    3.14
   3   5  -1   55.42    3.06
   3   5  -1   49.22    3.38
   3   5  -1   60.58    3.12
  -3   5   1   61.77    3.28
  -2  -5   1    1.50    0.49
  -2  -5   1    2.14    0.55
   2  -5  -1    1.93    0.56
  -2  -5   1    1.94    0.50
  -2  -5   1    2.14    0.50
  -2  -5   1    2.32    0.66
   2  -5  -1    2.29    0.59
   2  -5  -1    2.40    0.55
   2  -5  -1    1.70    0.36
   2  -5  -1    2.61    0.58
   2  -5  -1    1.64    0.48
   2  -5  -1    2.74    0.51
   2  -5  -1    3.15    0.49
  -2  -5   1    3.86    0.76
   2  -5  -1    1.14    0.44
  -2  -5   1    2.47    0.67
   2  -5  -1    2.12    0.51
   2  -5  -1    1.94    0.51
  -2  -5   1    2.47    0.57
  -2  -5   1    2.28    0.64
  -2  -5   1    1.79    0.63
  -2  -5   1    2.65    0.37
   2   5  -1    2.78    0.61
   2   5  -1    2.71    0.56
   2   5  -1    3.07    0.59
   2   5  -1    2.60    0.59
  -2   5   1    2.89    0.32
  -2   5   1    1.46    0.49
  -2   5   1    1.09    0.41
   2   5  -1    2.29    0.44
  -2   5   1    1.76    0.53
   2   5  -1    1.70    0.47
  -2   5   1    2.82    0.58
   2   5  -1    2.16    0.31
  -2   5   1    3.05    0.60
   2   5  -1    2.33    0.58
  -1  -5   1   71.72    4.03
   1  -5  -1   70.27    3.80
  -1  -5   1   66.25    4.05
   1  -5  -1   67.90    3.99
   1  -5  -1   64.06    3.99
   1  -5  -1   67.80    4.05
  -1  -5   1   74.30    3.95
   1  -5  -1   73.06    4.04
  -1  -5   1   71.75    4.08
  -1  -5   1   67.04    4.04
   1  -5  -1   67.55    3.92
  -1  -5   1   68.73    3.98
  -1  -5   1   72.07    4.13
   1  -5  -1   71.15    4.04
   1  -5  -1   68.09    3.95
  -1  -5   1   74.18    4.02
   1  -5  -1   66.47    4.06
   1  -5  -1   75.24    3.83
   1  -5  -1   68.97    3.85
   1  -5  -1   70.50    3.97
  -1  -5   1   69.29    4.05
   1  -5  -1   76.40    4.05
  -1  -5   1   74.72    4.01
   1   5  -1   72.78    4.01
   1   5  -1   69.44    4.06
   1   5  -1   71.83    4.11
   1   5  -1   71.09    4.04
  -1   5   1   66.90    3.81
  -1   5   1   68.90    4.00
   1   5  -1   65.90    3.95
  -1   5   1   67.00    3.99
  -1   5   1   64.57    3.95
   1   5  -1   73.06    4.03
  -1   5   1   77.57    4.00
   0  -5  -1   50.44    3.11
   0  -5   1   53.11    3.06
   0  -5   1   53.36    2.96
   0  -5   1   53.00    3.08
   0  -5  -1   46.92    3.02
   0  -5  -1   50.08    3.01
   0  -5  -1   50.15    2.97
   0  -5  -1   49.77    3.06
   0  -5  -1   52.08    3.07
   0  -5  -1   50.50    2.92
   0  -5   1   50.37    2.89
   0  -5  -1   51.38    2.86
   0  -5   1   52.01    3.05
   0  -5  -1   48.27    3.02
   0  -5  -1   49.30    2.81
   0  -5   1   54.54    3.01
   0  -5   1   49.76    2.99
   0  -5   1   50.07    3.05
   0  -5   1   49.49    3.02
   0  -5   1   48.08    3.07
   0  -5  -1   49.14    2.95
   0   5   1   48.04    3.03
   0   5  -1   52.00    3.03
   0   5  -1   50.52    3.00
   0   5  -1   45.98    3.00
   0   5   1   48.53    3.00
   0   5  -1   49.06    3.06
   0   5   1   52.53    3.04
   0   5   1   49.69    2.96
   0   5  -1   51.82    3.05
  -1  -5  -1   17.34    1.33
   1  -5   1   16.42    1.36
   1  -5   1   15.89    1.28
  -1  -5  -1   13.42    1.32
   1  -5   1   15.13    1.24
   1  -5   1   14.30    1.20
   1  -5   1   15.20    1.28
   1  -5   1   15.01    1.25
  -1  -5  -1   16.53    1.28
  -1  -5  -1   13.93    1.28
   1  -5   1   16.22    1.30
   1  -5   1   16.69    1.32
   1  -5   1   15.38    1.20
  -1  -5  -1   16.86    1.18
   1  -5   1   14.00    1.23
  -1  -5  -1   14.19    1.20
  -1  -5  -1   13.73    1.16
  -1  -5  -1   14.57    1.07
   1  -5   1   16.08    1.14
  -1  -5  -1   16.15    1.28
  -1  -5  -1   15.70    1.35
  -1  -5  -1   16.22    1.34
   1   5   1   16.46    1.23
   1   5   1   16.38    1.21
  -1   5  -1   14.69    1.27
  -1   5  -1   14.19    1.24
  -1   5  -1   13.29    1.21
  -1   5  -1   14.36    1.20
  -1   5  -1   13.85    1.24
   1   5   1   17.12    1.30
   1   5   1   14.74    1.23
   1   5   1   13.81    1.09
   1   5   1   13.71    1.29
   2  -5   1    4.53    0.69
  -2  -5  -1    5.70    0.90
   2  -5   1    7.03    0.74
  -2  -5  -1    8.37    1.03
   2  -5   1    7.79    0.89
   2  -5   1    5.70    0.86
   2  -5   1    8.15    0.98
  -2  -5  -1    7.09    1.03
  -2  -5  -1    7.40    0.93
   2  -5   1    6.94    0.85
  -2  -5  -1    6.99    0.82
   2  -5   1    7.13    0.93
   2  -5   1    5.23    0.79
  -2  -5  -1    5.73    0.83
  -2  -5  -1    6.02    0.96
   2  -5   1    6.56    0.84
  -2  -5  -1    7.19    0.90
  -2  -5  -1    6.72    0.87
   2  -5   1    6.68    0.84
   2  -5   1    7.32    0.89
  -2  -5  -1    5.34    0.89
   2   5   1    6.79    0.89
   2   5   1    4.19    0.72
  -2   5  -1    4.02    0.70
  -2   5  -1    6.76    0.85
   2   5   1    6.41    0.74
   2   5   1    8.83    0.99
  -2   5  -1    6.53    0.84
   2   5   1    7.16    0.85
   2   5   1    7.11    1.00
  -2   5  -1    7.07    0.90
   2   5   1    6.11    0.55
   2   5   1    5.62    0.51
  -3  -5  -1   95.89    5.27
   3  -5   1   87.82    4.97
   3  -5   1   95.10    5.23
  -3  -5  -1   91.53    5.34
   3  -5   1   96.51    5.03
  -3  -5  -1   97.33    5.36
  -3  -5  -1   88.30    5.21
  -3  -5  -1   90.55    5.37
  -3  -5  -1   96.67    5.30
  -3  -5  -1   87.83    5.18
   3  -5   1  106.56    5.20
   3  -5   1   91.54    5.29
   3  -5   1   95.54    5.17
   3  -5   1  105.91    5.17
   3  -5   1  107.09    5.22
   3  -5   1  105.59    5.29
  -3  -5  -1   91.27    5.39
   3  -5   1   91.60    5.01
   3  -5   1   99.50    5.41
  -3  -5  -1   95.28    5.29
  -3  -5  -1   97.36    5.44
  -3  -5  -1   91.86    5.33
  -3  -5  -1   92.35    5.28
   3  -5   1   94.96    5.35
   3   5   1   90.17    5.34
   3   5   1   92.82    4.91
   3   5   1   95.16    5.29
  -3   5  -1   83.89    5.24
  -3   5  -1   91.91    5.24
  -3   5  -1   93.39    5.31
   3   5   1   96.08    5.24
  -3   5  -1  106.75    5.21
   3   5   1   96.46    5.12
   3   5   1   93.92    5.07
   3   5   1   91.21    5.27
  -3   5  -1   93.89    5.18
  -4  -5  -1   51.53    3.08
   4  -5   1   52.67    3.03
  -4  -5  -1   47.94    3.20
   4  -5   1   47.65    2.81
   4  -5   1   51.15    2.77
  -4  -5  -1   53.87    3.20
  -4  -5  -1   47.78    3.14
   4  -5   1   55.88    2.98
  -4  -5  -1   50.56    3.22
   4  -5   1   56.96    2.94
   4  -5   1   53.07    2.91
   4  -5   1   60.40    2.94
  -4  -5  -1   44.98    2.84
  -4  -5  -1   51.83    3.12
  -4  -5  -1   48.97    3.17
  -4  -5  -1   48.88    3.07
   4  -5   1   49.52    3.11
   4  -5   1   51.41    2.97
   4  -5   1   48.70    3.19
   4  -5   1   59.53    3.10
  -4  -5  -1   51.82    3.15
  -4  -5  -1   48.93    3.10
  -4  -5  -1   51.84    3.07
  -4  -5  -1   45.28    3.18
  -4  -5  -1   50.62    3.02
   4   5   1   50.80    2.91
   4   5   1   43.82    3.13
   4   5   1   47.01    2.97
   4   5   1   49.81    2.72
   4   5   1   54.98    3.16
  -4   5  -1   49.40    3.01
  -4   5  -1   46.83    3.08
  -4   5  -1   53.34    2.94
  -4   5  -1   53.68    3.04
  -4   5  -1   48.68    3.11
   4   5   1   47.49    3.35
   4   5   1   48.33    3.09
  -5  -5  -1   15.45    1.38
   5  -5   1   10.11    0.75
   5  -5   1   10.17    1.13
  -5  -5  -1   14.72    1.26
  -5  -5  -1   11.69    1.36
  -5  -5  -1    9.69    1.14
   5  -5   1   10.47    1.07
   5  -5   1   10.46    1.03
   5  -5   1   11.79    0.88
  -5  -5  -1   17.62    1.40
   5  -5   1   10.54    1.11
   5  -5   1    9.75    1.18
  -5  -5  -1   14.28    1.20
   5  -5   1    7.83    0.87
   5  -5   1   10.00    0.96
   5  -5   1   10.65    1.01
   5  -5   1    8.85    0.72
  -5  -5  -1   11.14    1.04
   5  -5   1   10.33    1.29
  -5  -5  -1   16.32    1.34
  -5   5  -1   11.13    1.34
  -5   5  -1    7.99    1.12
   5   5   1   10.19    1.18
   5   5   1   11.69    0.93
   5   5   1   15.35    1.53
  -5   5  -1   10.03    1.03
  -5   5  -1   10.35    1.09
  -5   5  -1   10.37    0.89
  -5   5  -1   10.07    1.21
   6  -5   1   77.57    3.83
  -6  -5  -1   59.53    3.91
  -6  -5  -1   60.92    3.86
   6  -5   1   62.05    3.94
  -6  -5  -1   67.09    3.94
  -6  -5  -1   63.28    3.95
  -6  -5  -1   59.65    3.77
   6  -5   1   65.98    3.39
  -6  -5  -1   60.76    3.81
   6  -5   1   60.03    3.47
  -6  -5  -1   65.53    3.90
  -6  -5  -1   63.35    3.79
  -6  -5  -1   60.39    3.69
  -6  -5  -1   64.35    3.77
   6  -5   1   60.89    3.80
   6  -5   1   69.10    3.69
  -6  -5  -1   55.64    3.79
   6  -5   1   61.91    3.34
   6  -5   1   59.84    3.57
  -6  -5  -1   65.32    3.98
   6  -5   1   62.11    3.40
   6   5   1   58.87    3.77
  -6   5  -1   63.31    3.58
   6   5   1   61.88    3.83
  -6   5  -1   61.40    3.85
  -6   5  -1   64.34    3.77
   6   5   1   60.54    3.47
   6   5   1   63.60    3.84
   6   5   1   63.43    3.54
  -6   5  -1   64.06    3.85
   6   5   1   65.49    4.15
  -6   5  -1   65.70    3.41
  -6   5  -1   61.21    3.81
   6   5   1   60.64    3.88
  -7  -5  -1   14.38    1.69
  -7  -5  -1   14.38    1.65
  -7  -5  -1   13.73    1.54
   7  -5   1   16.93    1.43
  -7  -5  -1   13.56    1.26
  -7  -5  -1   12.50    1.33
  -7  -5  -1   14.76    1.68
  -7  -5  -1   10.45    1.42
   7  -5   1   13.70    1.14
   7  -5   1   13.42    1.12
  -7  -5  -1   12.79    1.23
  -7  -5  -1   13.45    1.46
   7  -5   1   13.47    1.03
  -7  -5  -1   15.30    1.62
   7  -5   1   15.66    1.50
   7  -5   1   11.59    1.43
  -7  -5  -1   13.16    1.65
   7  -5   1   12.81    1.15
  -7  -5  -1   16.39    1.81
  -7   5  -1   12.00    1.28
   7   5   1   15.11    1.66
   7   5   1   14.38    1.70
   7   5   1   11.66    1.08
  -7   5  -1   15.20    1.60
   7   5   1   13.05    1.57
  -7   5  -1    9.58    1.31
   7   5   1   12.64    1.08
  -7   5  -1   14.69    1.27
  -7   5  -1   14.14    1.08
   7   5   1   14.48    1.38
  -7   5  -1   14.51    1.72
   7   5   1   10.87    1.38
   8  -5   1   -0.64    0.30
   8  -5   1    0.41    0.55
  -8  -5  -1    0.49    0.50
   8  -5   1    0.06    0.29
  -8  -5  -1    1.70    0.59
   8  -5   1   -0.16    0.37
   8  -5   1    0.87    0.40
  -8  -5  -1    1.74    0.68
  -8  -5  -1   -0.59    0.34
  -8  -5  -1    0.00    0.50
  -8  -5  -1    0.70    0.54
   8  -5   1    1.12    0.72
  -8  -5  -1    2.20    0.58
  -8  -5  -1    1.46    0.63
   8  -5   1    0.25    0.37
  -8  -5  -1   -0.20    0.61
   8  -5   1    0.36    0.49
  -8  -5  -1   -0.47    0.36
  -8  -5  -1    1.90    0.68
   8   5   1    1.75    0.67
  -8   5  -1    0.16    0.24
  -8   5  -1    0.40    0.56
   8   5   1    1.09    0.54
  -8   5  -1   -0.03    0.42
   8   5   1    0.27    0.45
   8   5   1    0.75    0.69
   8   5   1    1.37    0.59
  -8   5  -1    0.70    0.51
  -8   5  -1    0.33    0.44
  -8   5  -1    0.43    0.30
   8   5   1    0.90    0.39
   8   5   1    3.15    0.93
  -8   5  -1    0.37    0.43
  -9  -5  -1    5.58    1.12
   9  -5   1    6.10    0.90
  -9  -5  -1    5.96    1.02
  -9  -5  -1    6.26    1.08
   9  -5   1    5.57    1.25
   9  -5   1    5.94    0.83
   9  -5   1    4.93    1.26
  -9  -5  -1    4.90    1.08
  -9  -5  -1    5.82    1.19
   9  -5   1    6.23    1.17
   9  -5   1    4.96    1.09
  -9  -5  -1    4.15    0.94
   9  -5   1    6.87    0.85
   9  -5   1    6.30    1.07
  -9  -5  -1    7.72    1.24
  -9  -5  -1    6.71    1.25
   9   5   1    5.52    1.03
   9   5   1    6.56    1.07
   9   5   1    6.86    1.33
  -9   5  -1    6.70    1.06
  -9   5  -1    5.40    1.13
   9   5   1    4.76    0.96
  -9   5  -1    4.43    0.97
  -9   5  -1    4.10    0.89
  -9   5  -1    5.96    1.03
   9   5   1    6.29    1.26
  10  -5   1    6.14    0.85
 -10  -5  -1    4.94    0.94
 -10  -5  -1    6.34    1.32
 -10  -5  -1    4.63    1.13
 -10  -5  -1    6.96    1.32
  10  -5   1    4.91    1.08
 -10  -5  -1    7.40    1.16
 -10  -5  -1    7.03    1.27
  10  -5   1    6.86    0.90
 -10  -5  -1    6.95    1.41
 -10  -5  -1    8.86    1.46
 -10  -5  -1    6.36    1.27
  10  -5   1    4.50    1.14
  10  -5   1    7.05    1.57
 -10  -5  -1    6.88    1.17
  10  -5   1    8.72    1.67
  10  -5   1    7.62    1.36
 -10  -5  -1    6.64    1.28
 -10   5  -1    7.26    1.31
 -10   5  -1    5.83    1.11
  10   5   1    6.85    0.87
 -10   5  -1    5.60    1.27
  10   5   1    7.89    1.20
  10   5   1    7.57    1.56
 -10   5  -1    7.75    1.23
  10   5   1    6.96    1.21
 -10   5  -1    8.57    1.23
  10   5   1    5.07    1.14
  10   5   1    7.83    1.68
  10   5   1    5.89    1.13
  10   5   1    5.38    1.33
  11  -5   1    8.25    1.50
 -11  -5  -1   13.94    1.63
 -11  -5  -1   15.99    1.94
 -11  -5  -1   11.77    1.84
 -11  -5  -1   11.29    1.73
 -11  -5  -1   15.90    1.82
 -11  -5  -1   13.16    1.57
 -11  -5  -1   11.72    1.80
 -11  -5  -1    9.88    1.60
  11  -5   1   14.39    1.81
 -11  -5  -1   16.74    2.07
 -11  -5  -1   11.50    1.60
  11  -5   1   18.34    2.18
 -11  -5  -1   15.62    1.96
  11  -5   1   14.29    2.11
  11  -5   1   11.84    2.04
  11   5   1    9.40    1.49
 -11   5  -1   13.34    1.81
  11   5   1   13.60    1.65
 -11   5  -1   10.88    1.61
  11   5   1   13.61    1.75
 -11   5  -1   12.41    1.66
  11   5   1   10.74    1.77
 -11   5  -1   12.75    1.89
  11   5   1   15.45    2.18
  11   5   1   16.12    2.38
 -11   5  -1   14.68    1.68
 -12  -5  -1   11.10    1.79
  12  -5   1   11.47    2.04
 -12  -5  -1   12.91    1.59
  12  -5   1    8.39    1.63
 -12  -5  -1   12.51    1.87
 -12  -5  -1    9.01    1.47
 -12  -5  -1    7.71    1.52
  12  -5   1    8.39    1.77
 -12  -5  -1   12.67    1.79
 -12  -5  -1   13.22    2.09
  12  -5   1   11.07    1.65
 -12  -5  -1   11.44    1.80
 -12  -5  -1   10.09    1.46
 -12  -5  -1   11.28    1.79
  12  -5   1   11.35    1.73
 -12  -5  -1   12.34    1.60
 -12  -5  -1   10.71    1.82
  12   5   1   10.20    1.53
  12   5   1   14.17    1.81
  12   5   1   13.58    1.77
  12   5   1   10.77    1.90
  12   5   1    9.65    1.84
 -12   5  -1   12.21    1.62
  12   5   1   13.57    2.26
 -12   5  -1   10.06    1.66
 -12   5  -1   10.80    1.73
 -12   5  -1   11.04    1.63
 -12   5  -1   11.36    1.62
  12   5   1   11.51    1.57
 -13  -5  -1   15.92    2.19
 -13  -5  -1   14.84    1.87
 -13  -5  -1   14.50    2.11
 -13  -5  -1   13.20    2.06
 -13  -5  -1   14.84    1.97
 -13  -5  -1   16.55    2.21
 -13  -5  -1   14.30    2.01
  13  -5   1   13.75    2.00
  13  -5   1   14.66    2.35
  13  -5   1   14.45    2.35
 -13  -5  -1   17.31    2.12
 -13  -5  -1   16.95    2.22
 -13  -5  -1   14.84    1.75
  13  -5   1   13.66    1.98
  13  -5   1   16.10    2.23
  13   5   1   14.71    2.01
 -13   5  -1   12.24    1.89
  13   5   1   20.11    2.60
 -13   5  -1   18.30    2.05
 -13   5  -1   12.94    1.92
  13   5   1   15.15    1.82
  13   5   1   18.98    2.40
  13   5   1   21.29    2.81
  13   5   1   17.47    2.67
 -13   5  -1   15.22    2.22
 -13   5  -1   17.84    2.29
  13   5   1   16.09    1.92
 -12  -6   1    6.09    1.26
 -12  -6   1    4.06    1.06
 -12  -6   1    4.39    1.21
  12  -6  -1    4.80    1.46
 -12  -6   1    5.01    1.23
 -12  -6   1    2.70    1.02
 -12  -6   1    5.09    1.13
  12  -6  -1    5.85    1.36
  12  -6  -1    5.63    1.28
  12  -6  -1    5.48    1.32
 -12  -6   1    4.54    1.27
 -12  -6   1    3.45    1.07
 -12  -6   1    3.65    1.11
 -12  -6   1    5.61    1.32
 -12  -6   1    5.96    1.36
  12  -6  -1    4.06    1.35
  12   6  -1    6.94    1.71
  12   6  -1    3.86    1.08
  12   6  -1    5.46    1.57
  12   6  -1    5.86    1.28
 -12   6   1    3.23    1.16
  12   6  -1    4.13    1.40
  12   6  -1    5.04    1.35
  12   6  -1    3.67    1.03
 -12   6   1    5.87    1.25
  12   6  -1    5.36    1.15
 -12   6   1    3.84    1.12
 -12   6   1    4.06    1.07
 -11  -6   1   -0.27    0.59
  11  -6  -1    1.69    0.83
 -11  -6   1    1.72    0.87
 -11  -6   1    0.44    0.61
  11  -6  -1    0.13    0.80
 -11  -6   1    1.30    0.65
  11  -6  -1    2.24    0.82
 -11  -6   1    0.55    0.80
 -11  -6   1    1.37    0.71
  11  -6  -1    1.83    0.88
 -11  -6   1   -0.07    0.54
 -11  -6   1    0.98    0.85
  11  -6  -1   -0.09    0.91
 -11  -6   1    0.19    0.79
 -11  -6   1    1.22    0.87
 -11  -6   1    0.41    0.74
 -11   6   1    0.52    0.62
  11   6  -1    1.86    0.86
 -11   6   1    1.68    0.72
  11   6  -1    1.69    1.01
  11   6  -1    4.21    1.26
  11   6  -1    2.60    0.98
  11   6  -1    0.45    0.70
  11   6  -1   -0.04    0.64
  11   6  -1    1.62    0.75
 -11   6   1    1.15    0.66
  11   6  -1    0.84    0.88
 -11   6   1    1.92    0.88
 -10  -6   1   -0.09    0.72
  10  -6  -1    0.84    0.67
  10  -6  -1    1.08    0.72
 -10  -6   1    0.99    0.63
 -10  -6   1    1.01    0.66
  10  -6  -1    1.29    0.92
 -10  -6   1    0.28    0.67
 -10  -6   1    0.37    0.60
 -10  -6   1    0.67    0.62
 -10  -6   1    0.86    0.79
 -10  -6   1    0.30    0.47
 -10  -6   1    0.04    0.64
  10  -6  -1    0.31    0.79
 -10  -6   1    1.22    0.69
 -10  -6   1   -0.14    0.62
  10  -6  -1    1.01    0.65
 -10  -6   1   -0.58    0.63
  10   6  -1    3.37    1.13
 -10   6   1    1.46    0.71
 -10   6   1    1.02    0.65
  10   6  -1    0.22    0.83
  10   6  -1    1.02    0.74
  10   6  -1   -0.67    0.58
  10   6  -1    0.23    0.74
  10   6  -1    1.04    0.73
  10   6  -1    1.79    0.77
 -10   6   1    1.86    0.87
 -10   6   1    0.22    0.50
  10   6  -1    0.30    0.63
  -9  -6   1    1.15    0.72
  -9  -6   1    0.46    0.54
  -9  -6   1    0.05    0.56
   9  -6  -1    1.67    0.66
  -9  -6   1    0.72    0.56
   9  -6  -1    0.16    0.64
  -9  -6   1    0.59    0.73
  -9  -6   1    0.35    0.52
  -9  -6   1    1.29    0.73
  -9  -6   1    2.42    0.92
  -9  -6   1   -0.44    0.67
  -9  -6   1    3.50    0.76
   9  -6  -1    0.59    0.62
   9  -6  -1    1.94    0.77
   9  -6  -1    1.30    0.81
  -9   6   1    1.42    0.64
   9   6  -1    6.13    1.35
   9   6  -1    0.32    0.63
   9   6  -1    0.41    0.57
   9   6  -1    0.75    0.77
   9   6  -1   -0.37    0.46
   9   6  -1    2.22    0.79
  -9   6   1    0.05    0.61
  -9   6   1    1.45    0.65
  -9   6   1    0.39    0.55
   9   6  -1    0.43    0.81
  -8  -6   1    0.13    0.56
   8  -6  -1    1.18    0.82
  -8  -6   1    1.10    0.72
  -8  -6   1    1.24    0.61
  -8  -6   1    2.07    0.75
  -8  -6   1    1.09    0.63
  -8  -6   1    1.00    0.57
   8  -6  -1    1.03    0.43
  -8  -6   1    0.42    0.55
   8  -6  -1    1.89    0.67
  -8  -6   1    1.92    0.79
   8  -6  -1    1.15    0.58
  -8  -6   1    0.33    0.56
   8  -6  -1    0.47    0.69
   8  -6  -1    1.51    0.71
  -8  -6   1    0.49    0.57
  -8  -6   1    5.00    0.85
  -8   6   1    1.42    0.65
   8   6  -1    6.62    1.29
  -8   6   1    0.71    0.49
  -8   6   1    1.29    0.59
  -8   6   1    0.84    0.70
   8   6  -1    0.59    0.60
   8   6  -1    0.15    0.60
   8   6  -1    0.77    0.63
   8   6  -1   -0.12    0.52
   8   6  -1    0.46    0.53
   8   6  -1    1.81    0.60
  -7  -6   1   10.93    1.32
  -7  -6   1    8.78    1.39
   7  -6  -1    9.92    1.26
  -7  -6   1    8.35    1.33
  -7  -6   1    7.96    1.29
  -7  -6   1   10.51    1.39
   7  -6  -1    7.65    1.19
   7  -6  -1    9.17    1.45
  -7  -6   1   11.03    1.54
  -7  -6   1    9.26    1.33
   7  -6  -1    7.93    1.48
   7  -6  -1    7.66    1.01
  -7  -6   1   15.08    1.24
   7  -6  -1    7.84    0.95
  -7  -6   1    8.91    1.36
  -7  -6   1    9.37    1.30
  -7  -6   1    7.92    1.36
   7  -6  -1    7.22    1.28
  -7  -6   1   11.84    1.44
  -7   6   1    8.10    1.16
   7   6  -1    8.70    1.23
   7   6  -1   11.06    1.71
   7   6  -1   11.30    0.93
  -7   6   1    9.67    1.28
   7   6  -1   11.16    1.47
   7   6  -1    7.85    1.18
   7   6  -1   11.34    1.68
   7   6  -1   11.11    1.46
  -7   6   1    8.72    1.32
  -7   6   1    6.81    1.30
   7   6  -1    5.43    1.12
  -7   6   1    8.82    1.04
   6  -6  -1    0.21    0.43
  -6  -6   1    0.26    0.48
  -6  -6   1    0.50    0.57
  -6  -6   1   -0.07    0.39
  -6  -6   1   -0.34    0.40
  -6  -6   1   -0.44    0.46
  -6  -6   1    0.42    0.65
   6  -6  -1   -0.17    0.40
  -6  -6   1   -0.29    0.38
  -6  -6   1    0.48    0.48
  -6  -6   1   -0.23    0.53
  -6  -6   1    0.61    0.51
   6  -6  -1    0.24    0.27
   6  -6  -1   -0.23    0.37
  -6  -6   1    0.51    0.53
   6  -6  -1   -0.20    0.47
  -6  -6   1   -0.32    0.57
   6  -6  -1   -0.04    0.42
   6  -6  -1   -0.33    0.28
  -6  -6   1    0.17    0.35
  -6   6   1   -0.35    0.36
   6   6  -1    0.67    0.52
   6   6  -1   -0.51    0.50
   6   6  -1    0.19    0.27
  -6   6   1   -0.12    0.32
   6   6  -1   -0.22    0.55
   6   6  -1   -0.69    0.43
  -6   6   1   -0.32    0.33
   6   6  -1    0.31    0.72
   6   6  -1    0.06    0.39
  -6   6   1   -0.47    0.32
   6   6  -1    0.18    0.30
   5  -6  -1   -0.26    0.49
  -5  -6   1    1.34    0.48
  -5  -6   1    1.40    0.56
   5  -6  -1   -0.62    0.34
  -5  -6   1    0.87    0.48
  -5  -6   1    2.01    0.55
  -5  -6   1    1.97    0.70
   5  -6  -1   -0.41    0.40
   5  -6  -1   -0.15    0.39
  -5  -6   1    3.37    0.73
   5  -6  -1   -0.03    0.41
  -5  -6   1    1.06    0.59
   5  -6  -1    0.25    0.35
  -5  -6   1    0.63    0.45
  -5  -6   1    1.68    0.60
   5  -6  -1   -0.03    0.31
   5  -6  -1   -0.43    0.29
  -5   6   1   -0.78    0.36
  -5   6   1    0.05    0.33
   5   6  -1    1.66    0.58
  -5   6   1   -0.01    0.45
   5   6  -1    1.77    0.52
  -5   6   1   -0.05    0.40
   5   6  -1    0.48    0.48
   5   6  -1    0.68    0.47
  -5   6   1    0.14    0.36
   5   6  -1   -0.15    0.25
   5   6  -1    2.04    0.80
   4  -6  -1   -0.61    0.36
  -4  -6   1    1.57    0.52
  -4  -6   1    2.44    0.66
  -4  -6   1    2.63    0.67
   4  -6  -1    0.13    0.50
  -4  -6   1    1.61    0.55
   4  -6  -1   -0.24    0.37
   4  -6  -1   -0.33    0.18
  -4  -6   1    0.81    0.45
   4  -6  -1    0.18    0.35
   4  -6  -1   -0.24    0.40
   4  -6  -1   -0.75    0.23
   4  -6  -1    0.37    0.39
  -4  -6   1    1.06    0.51
   4  -6  -1    0.07    0.43
   4  -6  -1    0.18    0.36
   4   6  -1    1.06    0.46
  -4   6   1    0.25    0.39
   4   6  -1    1.18    0.48
   4   6  -1    1.81    0.61
  -4   6   1    0.37    0.27
  -4   6   1   -0.56    0.39
  -4   6   1   -0.71    0.35
   4   6  -1    0.57    0.30
  -4   6   1   -1.13    0.37
  -4   6   1   -0.01    0.31
   4   6  -1    0.96    0.53
   4   6  -1    0.52    0.58
  -3  -6   1    0.58    0.60
   3  -6  -1    0.57    0.41
   3  -6  -1    0.42    0.45
   3  -6  -1    0.70    0.49
   3  -6  -1    1.18    0.54
   3  -6  -1    0.72    0.41
   3  -6  -1    0.30    0.49
   3  -6  -1   -0.03    0.24
  -3  -6   1    0.35    0.57
   3  -6  -1    0.76    0.43
  -3  -6   1    2.06    0.58
   3  -6  -1    1.04    0.29
   3  -6  -1    0.95    0.48
  -3  -6   1    1.35    0.64
  -3  -6   1    1.02    0.49
   3  -6  -1    1.12    0.31
  -3  -6   1    0.25    0.44
  -3  -6   1    2.08    0.54
  -3  -6   1    1.39    0.53
  -3  -6   1    0.47    0.54
   3   6  -1    0.68    0.60
   3   6  -1    0.44    0.29
   3   6  -1    1.46    0.57
  -3   6   1   -0.32    0.41
   3   6  -1    1.37    0.51
  -3   6   1    0.84    0.55
  -3   6   1    0.91    0.47
  -3   6   1    1.38    0.53
   3   6  -1    0.84    0.54
   3   6  -1    0.82    0.46
   3   6  -1    0.77    0.34
   2  -6  -1    0.66    0.44
  -2  -6   1    0.13    0.36
  -2  -6   1    0.40    0.38
   2  -6  -1    0.52    0.45
  -2  -6   1    0.43    0.21
  -2  -6   1    0.53    0.51
  -2  -6   1   -0.31    0.49
   2  -6  -1    0.93    0.46
  -2  -6   1    1.71    0.61
   2  -6  -1    0.19    0.40
  -2  -6   1    0.55    0.57
   2  -6  -1    0.80    0.30
   2  -6  -1    0.69    0.48
   2  -6  -1    0.41    0.29
   2  -6  -1    0.46    0.37
  -2  -6   1    0.83    0.47
   2  -6  -1   -0.11    0.42
  -2  -6   1    0.51    0.43
   2  -6  -1    0.23    0.40
   2  -6  -1    0.15    0.45
  -2  -6   1    0.43    0.34
  -2  -6   1    0.71    0.56
   2   6  -1    0.24    0.29
  -2   6   1    0.14    0.43
   2   6  -1    0.37    0.52
  -2   6   1   -0.13    0.39
   2   6  -1    0.24    0.40
  -2   6   1    0.33    0.39
   2   6  -1    0.22    0.41
  -2   6   1    0.26    0.37
   2   6  -1    0.18    0.43
   2   6  -1    0.63    0.50
   2   6  -1    0.17    0.36
  -2   6   1    0.85    0.49
  -1  -6   1    1.13    0.45
   1  -6  -1   -0.21    0.21
   1  -6  -1   -0.44    0.29
   1  -6  -1   -1.17    0.41
   1  -6  -1    0.27    0.43
   1  -6  -1    0.28    0.29
  -1  -6   1    0.21    0.40
   1  -6  -1   -0.30    0.27
  -1  -6   1    0.12    0.51
   1  -6  -1   -0.23    0.35
   1  -6  -1    0.14    0.40
   1  -6  -1   -0.31    0.42
  -1  -6   1   -0.04    0.45
  -1  -6   1    0.34    0.40
   1  -6  -1   -0.29    0.41
  -1  -6   1    0.42    0.37
  -1  -6   1   -0.20    0.43
   1  -6  -1    0.54    0.48
  -1  -6   1    0.12    0.30
  -1  -6   1    0.43    0.37
   1  -6  -1   -0.05    0.33
  -1  -6   1   -0.46    0.43
   1  -6  -1    0.16    0.36
   1   6  -1   -0.37    0.41
  -1   6   1    0.30    0.20
   1   6  -1    0.57    0.45
   1   6  -1    0.32    0.35
   1   6  -1    0.33    0.35
  -1   6   1    0.16    0.35
   1   6  -1   -0.05    0.40
  -1   6   1    0.27    0.38
  -1   6   1   -0.34    0.41
  -1   6   1    0.11    0.36
  -1   6   1   -0.43    0.41
   1   6  -1   -0.25    0.29
   0  -6  -1    0.55    0.40
   0  -6   1    0.33    0.37
   0  -6   1   -0.17    0.34
   0  -6  -1    0.41    0.37
   0  -6   1    0.47    0.44
   0  -6   1    0.51    0.41
   0  -6   1    0.45    0.51
   0  -6   1   -0.98    0.38
   0  -6  -1    0.06    0.38
   0  -6  -1    0.55    0.49
   0  -6  -1   -0.02    0.24
   0  -6   1    0.22    0.32
   0  -6   1    0.38    0.45
   0  -6  -1   -0.02    0.51
   0  -6   1   -0.21    0.34
   0  -6  -1   -0.05    0.30
   0  -6  -1   -0.21    0.43
   0  -6   1   -0.85    0.37
   0  -6  -1   -0.02    0.33
   0  -6  -1   -0.15    0.40
   0  -6  -1   -0.16    0.33
   0  -6   1    0.12    0.29
   0  -6  -1    0.40    0.34
   0   6  -1    0.23    0.39
   0   6  -1    0.34    0.36
   0   6  -1   -0.58    0.41
   0   6   1   -0.22    0.33
   0   6   1   -0.49    0.42
   0   6  -1    0.19    0.36
   0   6  -1    0.05    0.39
   0   6   1    0.31    0.41
   0   6   1    0.35    0.38
   0   6   1    0.00    0.34
   1  -6   1   -0.24    0.49
   1  -6   1    0.57    0.30
  -1  -6  -1    0.46    0.37
   1  -6   1    0.22    0.36
  -1  -6  -1    0.93    0.44
   1  -6   1    0.25    0.41
  -1  -6  -1    0.11    0.47
   1  -6   1    0.67    0.44
   1  -6   1    0.60    0.39
  -1  -6  -1   -0.25    0.43
   1  -6   1    0.17    0.38
  -1  -6  -1    0.41    0.39
  -1  -6  -1   -0.10    0.43
  -1  -6  -1   -0.17    0.50
  -1  -6  -1    0.48    0.39
   1  -6   1    0.90    0.50
   1  -6   1   -0.51    0.39
   1  -6   1    0.11    0.31
  -1  -6  -1    1.42    0.58
   1  -6   1    0.69    0.42
  -1  -6  -1    0.06    0.29
   1  -6   1   -0.24    0.43
  -1   6  -1   -0.05    0.42
   1   6   1    0.77    0.43
   1   6   1    0.76    0.41
   1   6   1    0.16    0.27
  -1   6  -1   -0.06    0.35
  -1   6  -1    0.05    0.34
   1   6   1   -0.22    0.49
   1   6   1    0.33    0.41
  -1   6  -1   -0.21    0.41
   1   6   1    0.36    0.46
  -2  -6  -1    0.32    0.38
   2  -6   1   -0.33    0.38
   2  -6   1   -0.63    0.30
   2  -6   1   -0.05    0.40
  -2  -6  -1   -0.11    0.33
   2  -6   1    0.15    0.34
  -2  -6  -1   -0.11    0.30
   2  -6   1    0.25    0.36
  -2  -6  -1   -0.06    0.45
  -2  -6  -1   -0.02    0.29
  -2  -6  -1   -0.29    0.34
   2  -6   1    0.17    0.27
   2  -6   1    0.61    0.45
  -2  -6  -1   -0.55    0.43
   2  -6   1    0.32    0.40
   2  -6   1    0.28    0.41
  -2  -6  -1   -0.42    0.33
  -2  -6  -1    0.57    0.50
  -2  -6  -1   -0.07    0.46
   2  -6   1   -0.42    0.35
  -2   6  -1    0.61    0.39
   2   6   1    0.26    0.53
   2   6   1    0.03    0.36
   2   6   1    0.66    0.40
  -2   6  -1    0.47    0.47
  -2   6  -1   -0.39    0.28
  -2   6  -1   -0.17    0.42
   2   6   1    0.01    0.19
   2   6   1    0.16    0.28
   2   6   1   -0.01    0.36
   2   6   1    0.19    0.36
   3  -6   1    1.05    0.47
   3  -6   1   -0.26    0.45
   3  -6   1    0.45    0.46
   3  -6   1   -0.05    0.26
  -3  -6  -1    1.69    0.64
  -3  -6  -1    1.23    0.47
   3  -6   1    0.64    0.42
   3  -6   1   -0.32    0.42
   3  -6   1    0.31    0.44
   3  -6   1    0.36    0.48
  -3  -6  -1    0.62    0.58
   3  -6   1    0.43    0.44
   3   6   1    1.93    0.72
  -3   6  -1    0.70    0.45
   3   6   1    1.27    0.48
  -3   6  -1   -0.41    0.41
  -3   6  -1   -0.45    0.42
   3   6   1    1.38    0.51
  -3   6  -1    0.49    0.36
   4  -6   1    5.39    0.92
   4  -6   1    6.35    0.87
  -4  -6  -1   11.46    1.31
  -4  -6  -1    7.08    0.94
  -4  -6  -1    6.66    0.99
   4  -6   1    7.12    0.96
   4  -6   1    6.51    0.95
   4  -6   1    6.14    0.65
   4  -6   1    6.25    1.05
   4  -6   1    6.23    0.68
   4  -6   1    6.93    0.86
   4  -6   1    7.62    1.07
  -4   6  -1    6.36    0.90
   4   6   1    9.13    1.13
   4   6   1    8.43    1.37
  -4   6  -1    5.98    0.98
   4   6   1    7.66    0.87
  -4   6  -1    6.28    0.98
  -4   6  -1    8.85    1.03
  -4   6  -1    4.00    0.85
  -5  -6  -1    0.14    0.63
   5  -6   1    0.31    0.37
   5  -6   1    0.33    0.41
  -5  -6  -1    0.91    0.47
   5  -6   1    0.15    0.38
  -5  -6  -1    0.17    0.44
   5  -6   1    0.13    0.44
  -5  -6  -1   -0.48    0.32
  -5  -6  -1    0.70    0.67
  -5  -6  -1    0.05    0.34
   5  -6   1    0.27    0.39
  -5  -6  -1    0.20    0.47
   5  -6   1    0.15    0.43
  -5  -6  -1    0.73    0.54
  -5  -6  -1   -0.16    0.39
  -5  -6  -1   -0.57    0.45
  -5  -6  -1    0.40    0.45
   5  -6   1    0.13    0.35
  -5  -6  -1   -0.06    0.43
   5  -6   1    0.25    0.34
   5  -6   1    0.26    0.20
  -5  -6  -1    0.11    0.56
   5   6   1    0.74    0.69
   5   6   1   -0.59    0.52
   5   6   1    0.20    0.32
  -5   6  -1    0.41    0.43
  -5   6  -1   -0.52    0.33
  -5   6  -1    0.55    0.48
   5   6   1    0.16    0.46
   5   6   1    0.29    0.25
  -5   6  -1    0.66    0.40
   5   6   1    0.54    0.45
  -5   6  -1    0.23    0.42
   5   6   1    0.15    0.43
  -6  -6  -1    0.83    0.50
   6  -6   1   -0.16    0.45
   6  -6   1    0.56    0.46
  -6  -6  -1    0.66    0.48
  -6  -6  -1    0.05    0.41
  -6  -6  -1    0.74    0.53
   6  -6   1   -0.64    0.38
  -6  -6  -1    1.98    0.58
  -6  -6  -1    1.59    0.56
   6  -6   1    0.23    0.34
   6  -6   1   -0.47    0.30
   6  -6   1    0.50    0.46
   6  -6   1   -0.59    0.38
   6  -6   1   -0.53    0.33
  -6   6  -1    0.16    0.41
  -6   6  -1   -0.75    0.27
  -6   6  -1    0.53    0.40
  -6   6  -1   -0.17    0.38
   6   6   1    2.59    0.60
  -6   6  -1    1.15    0.52
  -6   6  -1   -1.30    0.33
  -7  -6  -1   -0.21    0.38
  -7  -6  -1    1.04    0.60
  -7  -6  -1    0.82    0.51
  -7  -6  -1    0.98    0.51
   7  -6   1    0.62    0.53
  -7  -6  -1    2.12    0.60
   7  -6   1    0.57    0.40
   7  -6   1   -0.47    0.37
  -7  -6  -1   -0.03    0.47
  -7  -6  -1    0.59    0.46
  -7  -6  -1    0.67    0.52
   7  -6   1   -0.21    0.40
   7  -6   1   -0.23    0.35
   7  -6   1   -0.20    0.33
   7   6   1    1.86    0.60
  -7   6  -1    0.09    0.45
   7   6   1    1.81    0.62
  -7   6  -1    0.03    0.42
  -7   6  -1    0.84    0.46
  -7   6  -1    0.35    0.36
   8  -6   1    0.82    0.46
  -8  -6  -1    0.05    0.58
   8  -6   1    0.66    0.42
  -8  -6  -1    1.88    0.62
   8  -6   1    1.13    0.78
   8  -6   1    1.38    0.64
  -8  -6  -1   -0.07    0.73
   8  -6   1    0.72    0.61
  -8  -6  -1    0.69    0.63
  -8  -6  -1    0.75    0.55
   8  -6   1    0.75    0.60
  -8  -6  -1    0.31    0.65
  -8  -6  -1    0.46    0.50
  -8  -6  -1    1.33    0.72
   8  -6   1    0.90    0.83
  -8  -6  -1    1.05    0.57
  -8  -6  -1    0.21    0.42
  -8  -6  -1    0.46    0.63
  -8  -6  -1    0.93    0.63
  -8   6  -1    0.98    0.70
   8   6   1    0.69    0.70
   8   6   1    1.03    0.76
   8   6   1    1.25    0.65
  -8   6  -1    0.24    0.46
  -8   6  -1   -0.68    0.39
  -8   6  -1    1.06    0.59
   8   6   1    2.65    1.05
   8   6   1    0.49    0.55
   8   6   1    1.08    0.46
   9  -6   1    1.05    0.60
  -9  -6  -1    1.04    0.60
  -9  -6  -1    2.25    0.67
   9  -6   1    2.19    1.05
   9  -6   1    1.14    0.91
  -9  -6  -1    0.63    0.72
  -9  -6  -1    0.69    0.62
   9  -6   1    0.17    0.61
   9  -6   1    1.24    0.50
  -9  -6  -1    0.88    0.64
  -9  -6  -1   -0.18    0.65
  -9  -6  -1   -0.49    0.47
  -9  -6  -1    0.11    0.58
  -9  -6  -1    1.81    0.85
  -9  -6  -1    1.27    0.87
   9  -6   1    1.21    0.74
  -9  -6  -1    1.35    0.63
   9  -6   1    1.24    0.50
  -9  -6  -1    0.60    0.65
   9   6   1    0.87    0.67
  -9   6  -1    1.21    0.66
   9   6   1    1.05    0.68
   9   6   1    4.27    1.22
   9   6   1    0.56    0.43
   9   6   1    0.70    0.78
   9   6   1    0.79    0.82
  -9   6  -1    1.77    0.72
   9   6   1    0.77    0.72
  -9   6  -1    1.39    0.78
  -9   6  -1    2.35    0.73
  10  -6   1    0.67    0.44
 -10  -6  -1    0.29    0.70
 -10  -6  -1    0.61    0.65
  10  -6   1    0.42    0.57
 -10  -6  -1   -0.11    0.59
  10  -6   1    1.03    0.84
 -10  -6  -1   -0.26    0.54
 -10  -6  -1    0.47    0.62
 -10  -6  -1   -0.78    0.43
 -10  -6  -1    0.51    0.54
  10  -6   1    0.00    0.60
 -10  -6  -1   -0.89    0.58
 -10  -6  -1    0.02    0.51
  10  -6   1    0.54    0.85
 -10  -6  -1    0.65    0.71
  10  -6   1   -0.91    0.52
 -10  -6  -1    0.23    0.65
 -10  -6  -1    1.09    0.56
 -10   6  -1    0.48    0.57
 -10   6  -1    0.31    0.51
  10   6   1   -0.37    0.58
 -10   6  -1    0.42    0.56
  10   6   1    1.06    0.75
 -10   6  -1    0.15    0.67
  10   6   1    1.45    0.94
  10   6   1    0.35    0.59
  10   6   1    1.89    0.92
  10   6   1    1.31    0.74
 -11  -6  -1    3.01    1.00
  11  -6   1    2.65    0.88
 -11  -6  -1    5.10    1.17
 -11  -6  -1    1.26    0.83
 -11  -6  -1    2.19    0.75
  11  -6   1    3.45    1.21
 -11  -6  -1    4.33    1.03
 -11  -6  -1    3.57    1.09
  11  -6   1    3.54    1.02
 -11  -6  -1    2.96    1.02
 -11  -6  -1    2.26    1.07
  11  -6   1    1.81    1.04
 -11  -6  -1    2.33    0.85
 -11  -6  -1    1.92    0.82
  11  -6   1    3.35    1.04
 -11  -6  -1    2.23    0.97
 -11  -6  -1    2.70    1.05
  11   6   1    5.44    1.46
 -11   6  -1    2.76    0.81
  11   6   1    3.52    1.06
 -11   6  -1    3.08    0.90
  11   6   1    2.89    0.90
  11   6   1    0.40    0.75
 -11   6  -1    1.96    0.84
 -11   6  -1    4.25    1.08
  11   6   1    3.08    0.97
  11   6   1    2.97    1.05
  11   6   1    2.91    1.12
 -11   6  -1    3.19    1.03
 -12  -6  -1    0.07    0.54
 -12  -6  -1    0.03    0.73
  12  -6   1    0.65    1.02
 -12  -6  -1   -0.44    0.65
 -12  -6  -1   -0.85    0.57
 -12  -6  -1   -0.36    0.48
 -12  -6  -1   -0.32    0.74
  12  -6   1    0.69    0.89
 -12  -6  -1   -0.09    0.65
  12  -6   1   -0.84    0.65
 -12  -6  -1   -0.01    0.65
 -12  -6  -1   -0.23    0.58
  12  -6   1   -0.04    0.68
 -12  -6  -1   -0.36    0.52
  12  -6   1    1.09    0.69
 -12  -6  -1    0.65    0.68
  12   6   1   -0.58    0.61
  12   6   1   -0.49    0.78
  12   6   1    0.50    1.01
 -12   6  -1    0.00    0.54
 -12   6  -1   -0.21    0.64
  12   6   1   -1.46    0.93
  12   6   1    0.20    0.66
 -12   6  -1    0.26    0.55
  12   6   1    0.13    0.61
  12   6   1    1.79    0.89
 -12   6  -1   -0.11    0.54
 -11  -7   1   31.55    2.76
 -11  -7   1   34.46    2.76
  11  -7  -1   31.43    3.08
 -11  -7   1   30.52    2.87
 -11  -7   1   33.73    2.81
 -11  -7   1   36.17    2.90
 -11  -7   1   31.06    2.81
 -11  -7   1   32.26    2.61
 -11  -7   1   35.04    2.91
 -11  -7   1   32.24    2.67
  11  -7  -1   32.65    2.96
  11  -7  -1   31.01    2.66
 -11  -7   1   32.46    2.90
  11  -7  -1   28.80    2.75
 -11  -7   1   33.83    2.70
  11   7  -1   30.63    2.58
  11   7  -1   33.95    3.03
  11   7  -1   29.54    2.80
 -11   7   1   31.42    2.79
  11   7  -1   28.10    2.68
 -11   7   1   29.29    2.64
  11   7  -1   32.70    3.07
 -11   7   1   26.84    2.61
  11   7  -1   33.18    2.75
 -11   7   1   33.39    2.64
  11   7  -1   31.45    3.16
 -10  -7   1   13.01    1.81
 -10  -7   1    9.91    1.63
 -10  -7   1   12.31    1.84
  10  -7  -1   13.85    1.95
  10  -7  -1   12.27    2.15
 -10  -7   1    9.70    1.70
 -10  -7   1   10.81    1.90
 -10  -7   1    9.67    1.51
 -10  -7   1   12.31    1.81
 -10  -7   1   11.31    1.66
 -10  -7   1    9.55    1.62
  10  -7  -1   14.43    2.23
 -10  -7   1   13.18    1.94
  10  -7  -1   12.93    1.81
 -10  -7   1   11.78    1.90
 -10   7   1   12.48    1.90
  10   7  -1   10.19    1.88
  10   7  -1   10.33    1.73
 -10   7   1   13.64    1.74
 -10   7   1   11.58    1.66
  10   7  -1   11.29    1.70
  10   7  -1   12.20    1.68
  10   7  -1   10.60    1.69
  10   7  -1   14.69    2.37
  10   7  -1   10.09    1.91
 -10   7   1    9.02    1.56
   9  -7  -1    1.89    0.95
  -9  -7   1    0.50    0.69
  -9  -7   1    1.93    0.90
  -9  -7   1    1.00    0.77
  -9  -7   1    0.44    0.58
  -9  -7   1    0.90    0.60
  -9  -7   1    2.13    0.67
   9  -7  -1    1.67    0.82
  -9  -7   1   -0.32    0.71
   9  -7  -1    0.10    0.77
  -9  -7   1    1.38    0.69
  -9  -7   1    0.55    0.83
   9  -7  -1    0.95    0.64
  -9  -7   1    0.53    0.77
  -9  -7   1    0.50    0.72
  -9  -7   1    0.79    0.70
   9   7  -1    2.13    1.03
   9   7  -1   -0.77    0.66
   9   7  -1    0.73    0.74
   9   7  -1    1.60    0.82
   9   7  -1   -0.33    0.55
  -9   7   1    1.43    0.74
  -9   7   1    1.21    0.59
  -9   7   1    0.05    0.54
   9   7  -1   -0.09    0.85
   9   7  -1    2.74    0.82
  -8  -7   1   22.43    2.19
  -8  -7   1   22.12    2.20
  -8  -7   1   25.22    2.00
  -8  -7   1   24.03    2.16
  -8  -7   1   27.60    2.24
  -8  -7   1   23.40    2.05
  -8  -7   1   23.75    2.38
  -8  -7   1   23.03    2.13
  -8  -7   1   23.78    2.21
   8  -7  -1   25.41    1.80
   8  -7  -1   24.02    2.25
   8  -7  -1   26.67    2.22
   8  -7  -1   23.98    2.24
  -8  -7   1   24.20    2.31
  -8  -7   1   24.60    2.30
  -8  -7   1   21.87    2.04
   8  -7  -1   26.84    2.47
   8   7  -1   23.93    3.38
  -8   7   1   23.89    2.15
   8   7  -1   26.89    2.22
  -8   7   1   25.57    2.18
   8   7  -1   24.53    2.58
   8   7  -1   26.11    2.30
   8   7  -1   20.15    2.53
   8   7  -1   29.25    2.72
  -8   7   1   26.04    2.01
   8   7  -1   20.85    2.29
  -7  -7   1   22.23    2.31
  -7  -7   1   24.02    2.21
   7  -7  -1   22.52    1.74
  -7  -7   1   23.44    2.18
   7  -7  -1   24.68    2.24
   7  -7  -1   29.08    2.32
  -7  -7   1   23.87    2.23
  -7  -7   1   23.54    1.98
   7  -7  -1   28.89    2.48
   7  -7  -1   25.89    2.12
   7  -7  -1   26.37    1.92
  -7  -7   1   23.15    2.03
  -7  -7   1   27.11    2.31
  -7  -7   1   25.16    2.21
  -7  -7   1   23.55    2.11
  -7  -7   1   21.30    2.05
  -7  -7   1   25.92    2.30
  -7  -7   1   27.72    2.03
  -7  -7   1   28.75    2.21
  -7   7   1   24.62    2.10
   7   7  -1   27.68    2.44
   7   7  -1   26.87    2.55
   7   7  -1   24.99    2.13
  -7   7   1   27.83    1.97
   7   7  -1   22.13    1.69
   7   7  -1   25.19    2.26
   7   7  -1   28.23    3.34
   7   7  -1   25.52    2.14
   7   7  -1   25.30    2.24
  -7   7   1   24.68    1.86
  -7   7   1   23.63    2.10
  -6  -7   1   16.16    2.06
   6  -7  -1   20.14    2.02
  -6  -7   1   23.04    2.13
  -6  -7   1   19.68    1.98
  -6  -7   1   28.85    2.08
  -6  -7   1   21.93    1.97
  -6  -7   1   26.10    2.16
   6  -7  -1   22.57    2.02
  -6  -7   1   23.23    1.96
   6  -7  -1   19.72    1.88
   6  -7  -1   24.68    1.86
  -6  -7   1   23.77    2.06
  -6  -7   1   22.68    1.95
  -6  -7   1   22.22    2.09
   6  -7  -1   18.61    1.59
  -6  -7   1   30.14    1.98
  -6  -7   1   21.91    1.85
  -6  -7   1   22.95    2.19
  -6   7   1   22.29    1.77
   6   7  -1   26.99    2.07
  -6   7   1   21.06    1.93
   6   7  -1   20.55    2.04
   6   7  -1   26.31    2.32
   6   7  -1   19.16    2.14
  -6   7   1   22.54    1.66
   6   7  -1   28.08    2.53
  -6   7   1   18.50    1.83
   6   7  -1   18.25    2.15
   6   7  -1   22.97    1.59
  -6   7   1   23.38    1.76
   5  -7  -1   13.93    1.37
   5  -7  -1   15.20    1.80
  -5  -7   1   16.42    1.94
   5  -7  -1   12.25    1.22
  -5  -7   1   16.22    2.00
  -5  -7   1   11.02    1.61
   5  -7  -1   15.08    1.21
  -5  -7   1   15.17    1.80
  -5  -7   1   13.33    1.68
  -5  -7   1   13.18    1.77
  -5  -7   1   17.70    1.94
   5  -7  -1   15.06    1.64
  -5  -7   1   12.05    1.55
   5  -7  -1   12.75    1.56
  -5  -7   1   16.11    1.75
  -5  -7   1   14.89    1.40
  -5  -7   1   17.46    1.84
  -5  -7   1   14.43    1.57
   5  -7  -1   14.47    1.49
   5   7  -1   15.96    1.80
  -5   7   1   16.79    1.32
   5   7  -1   13.31    1.71
  -5   7   1   16.58    1.39
   5   7  -1   15.77    1.77
   5   7  -1   13.85    2.14
   5   7  -1   13.89    1.72
  -5   7   1   13.80    1.56
  -5   7   1   12.21    1.51
   5   7  -1   13.39    1.16
  -5   7   1   14.32    1.55
   4  -7  -1   88.46    4.50
   4  -7  -1   87.94    4.91
  -4  -7   1   79.90    4.78
   4  -7  -1   73.01    4.34
  -4  -7   1   82.31    4.94
   4  -7  -1   92.06    4.80
  -4  -7   1   75.04    4.79
  -4  -7   1   79.00    4.70
   4  -7  -1   84.70    4.62
  -4  -7   1   72.44    4.73
   4  -7  -1   73.25    4.77
   4  -7  -1   88.73    4.70
  -4  -7   1   76.57    4.70
  -4  -7   1   71.31    4.75
  -4  -7   1   76.80    4.88
   4  -7  -1   87.22    4.62
  -4  -7   1   82.09    4.73
  -4  -7   1   80.27    4.75
   4  -7  -1   73.32    4.47
  -4  -7   1   76.22    4.84
  -4   7   1   76.82    4.73
   4   7  -1   75.77    4.85
   4   7  -1   71.81    4.70
   4   7  -1   75.09    4.86
  -4   7   1   74.70    4.65
  -4   7   1   86.93    4.78
  -4   7   1   85.50    4.62
   4   7  -1   76.21    4.25
   4   7  -1   83.66    4.45
   4   7  -1   67.54    5.01
   4   7  -1   74.16    4.71
   3  -7  -1   46.25    2.88
  -3  -7   1   46.00    3.16
  -3  -7   1   41.20    2.95
  -3  -7   1   48.33    3.01
  -3  -7   1   49.73    3.01
   3  -7  -1   48.47    2.91
  -3  -7   1   41.13    2.85
  -3  -7   1   42.19    2.88
   3  -7  -1   40.12    2.73
   3  -7  -1   40.64    2.92
   3  -7  -1   42.75    2.54
   3  -7  -1   42.83    2.76
   3  -7  -1   42.88    3.01
  -3  -7   1   47.94    3.09
   3  -7  -1   41.81    2.55
   3  -7  -1   48.61    2.84
   3  -7  -1   42.30    2.98
  -3  -7   1   43.74    3.06
   3  -7  -1   44.11    3.03
  -3  -7   1   42.40    3.02
  -3  -7   1   44.10    3.10
  -3   7   1   49.10    2.93
  -3   7   1   47.92    2.96
   3   7  -1   41.38    2.94
   3   7  -1   43.01    3.08
  -3   7   1   41.08    2.92
   3   7  -1   44.34    2.95
  -3   7   1   42.04    2.91
   3   7  -1   42.73    2.68
   3   7  -1   48.52    2.98
   3   7  -1   43.60    3.09
   3   7  -1   45.42    2.56
   2  -7  -1    3.27    0.80
  -2  -7   1    2.08    0.81
   2  -7  -1    1.57    0.60
  -2  -7   1    3.23    0.96
   2  -7  -1    0.86    0.58
   2  -7  -1    2.40    0.71
  -2  -7   1    1.58    0.60
  -2  -7   1    3.48    0.84
   2  -7  -1    2.83    0.77
  -2  -7   1    1.58    0.62
  -2  -7   1    2.86    0.70
   2  -7  -1    2.54    0.76
  -2  -7   1    3.58    0.80
  -2  -7   1    2.60    0.80
   2  -7  -1    2.67    0.50
  -2  -7   1    3.61    0.90
   2  -7  -1    1.82    0.48
   2  -7  -1    1.89    0.53
   2  -7  -1    1.30    0.64
   2  -7  -1    2.01    0.83
  -2  -7   1    2.55    0.63
   2  -7  -1    1.01    0.54
   2   7  -1    2.36    0.69
   2   7  -1    2.77    0.88
   2   7  -1    2.59    0.74
   2   7  -1    2.07    0.66
  -2   7   1    0.70    0.67
   2   7  -1    1.63    0.71
  -2   7   1    1.06    0.65
  -2   7   1    1.53    0.63
   2   7  -1    2.89    0.60
  -2   7   1    2.21    0.74
  -2   7   1    1.20    0.68
   2   7  -1    1.76    0.68
  -1  -7   1   65.02    4.01
   1  -7  -1   63.97    3.96
  -1  -7   1   63.77    4.09
   1  -7  -1   64.20    3.99
  -1  -7   1   66.63    3.93
  -1  -7   1   66.34    3.97
   1  -7  -1   64.15    4.06
   1  -7  -1   63.39    3.88
  -1  -7   1   65.22    3.79
   1  -7  -1   67.94    3.74
   1  -7  -1   63.56    4.01
  -1  -7   1   65.60    3.87
   1  -7  -1   65.16    3.99
   1  -7  -1   66.25    3.86
  -1  -7   1   63.37    4.02
   1  -7  -1   63.99    3.95
  -1  -7   1   69.05    4.06
  -1  -7   1   54.52    3.90
   1  -7  -1   61.71    3.89
  -1  -7   1   66.30    3.93
   1  -7  -1   64.39    3.64
   1  -7  -1   61.34    3.92
   1  -7  -1   63.27    3.57
   1   7  -1   66.31    3.57
  -1   7   1   63.51    3.98
  -1   7   1   63.94    3.90
  -1   7   1   65.82    3.99
  -1   7   1   61.17    3.89
   1   7  -1   67.50    4.09
   1   7  -1   71.28    4.10
   1   7  -1   62.05    3.90
  -1   7   1   59.70    3.97
   1   7  -1   62.83    3.72
   1   7  -1   63.14    3.90
   1   7  -1   64.52    3.96
   1   7  -1   62.73    3.99
   0  -7  -1   71.88    4.32
   0  -7   1   76.92    4.10
   0  -7  -1   67.64    4.27
   0  -7  -1   73.46    4.33
   0  -7   1   72.06    4.32
   0  -7   1   70.04    4.31
   0  -7   1   69.77    4.32
   0  -7   1   71.94    4.21
   0  -7  -1   67.35    4.27
   0  -7  -1   72.87    4.28
   0  -7  -1   75.35    4.23
   0  -7   1   72.89    4.41
   0  -7   1   76.16    4.38
   0  -7  -1   69.18    4.26
   0  -7  -1   72.35    4.12
   0  -7   1   71.13    4.14
   0  -7   1   71.73    4.29
   0  -7  -1   66.58    4.17
   0  -7  -1   68.98    4.00
   0  -7  -1   70.42    4.39
   0  -7   1   72.15    4.31
   0  -7  -1   66.31    4.28
   0  -7   1   72.38    4.23
   0  -7   1   70.77    4.28
   0   7   1   67.86    4.25
   0   7  -1   70.75    4.31
   0   7  -1   73.32    4.33
   0   7   1   68.30    4.18
   0   7   1   75.94    4.41
   0   7  -1   65.81    4.24
   0   7   1   65.72    4.24
   0   7   1   71.05    4.31
   0   7  -1   68.51    4.35
   0   7   1   69.16    4.21
   0   7  -1   72.14    4.24
   0   7  -1   67.60    4.25
  -1  -7  -1    5.75    0.96
  -1  -7  -1    4.67    0.93
   1  -7   1    4.31    0.90
   1  -7   1    4.21    0.90
   1  -7   1    5.15    0.89
   1  -7   1    5.01    0.95
   1  -7   1    3.52    0.88
  -1  -7  -1    5.29    1.03
   1  -7   1    4.18    0.76
  -1  -7  -1    5.08    0.79
   1  -7   1    5.69    1.01
   1  -7   1    4.25    1.06
   1  -7   1    3.79    0.89
  -1  -7  -1    4.81    1.01
  -1  -7  -1    5.34    1.02
   1  -7   1    4.50    0.71
  -1  -7  -1    4.80    0.84
  -1  -7  -1    4.52    1.10
  -1  -7  -1    5.78    0.97
   1  -7   1    4.21    0.97
  -1  -7  -1    5.15    0.95
   1  -7   1    3.55    0.87
   1   7   1    6.44    1.15
  -1   7  -1    2.68    0.91
   1   7   1    4.21    0.93
   1   7   1    4.10    0.81
  -1   7  -1    4.89    1.00
   1   7   1    5.12    0.99
  -1   7  -1    3.11    0.85
   1   7   1    5.76    0.94
   1   7   1    4.15    0.72
   1   7   1    3.86    0.92
  -1   7  -1    3.96    0.82
   2  -7   1   40.54    2.74
   2  -7   1   42.55    2.78
   2  -7   1   41.67    2.72
  -2  -7  -1   44.02    2.80
   2  -7   1   45.44    2.90
   2  -7   1   38.71    2.49
  -2  -7  -1   40.26    2.89
   2  -7   1   43.15    2.80
  -2  -7  -1   40.05    2.84
   2  -7   1   40.03    2.53
  -2  -7  -1   38.23    2.91
  -2  -7  -1   44.58    2.79
  -2  -7  -1   41.50    2.76
   2  -7   1   37.42    2.79
   2  -7   1   37.81    2.80
   2  -7   1   43.72    2.73
  -2  -7  -1   43.50    2.85
   2  -7   1   42.06    2.89
  -2  -7  -1   42.83    2.66
  -2  -7  -1   43.26    2.97
  -2  -7  -1   41.49    2.88
   2   7   1   44.27    2.94
  -2   7  -1   41.67    2.77
   2   7   1   42.97    2.88
   2   7   1   36.45    2.71
  -2   7  -1   37.75    2.77
  -2   7  -1   43.88    2.87
  -2   7  -1   38.81    2.74
   2   7   1   40.98    2.83
   2   7   1   40.31    2.59
   2   7   1   41.74    2.33
   2   7   1   40.03    2.70
   3  -7   1   92.85    5.09
   3  -7   1   81.04    5.24
  -3  -7  -1   89.37    5.36
  -3  -7  -1   85.43    5.32
   3  -7   1   88.68    5.09
  -3  -7  -1   88.68    5.25
  -3  -7  -1   95.70    5.29
  -3  -7  -1   90.25    5.40
   3  -7   1   88.04    5.22
  -3  -7  -1   89.55    5.15
  -3  -7  -1   88.28    5.27
   3  -7   1   91.31    4.90
  -3  -7  -1   84.81    5.13
   3  -7   1   87.84    5.26
   3  -7   1   91.22    5.38
   3  -7   1   93.75    5.14
   3  -7   1  100.37    5.20
  -3  -7  -1   84.44    5.33
  -3  -7  -1   97.23    5.39
  -3  -7  -1   92.31    5.24
  -3   7  -1   87.24    5.23
   3   7   1   91.21    4.73
   3   7   1   93.78    5.20
  -3   7  -1   89.80    5.15
   3   7   1   84.24    5.33
   3   7   1   95.16    5.29
  -3   7  -1   82.67    5.17
   3   7   1   89.95    5.27
  -3   7  -1   84.37    5.23
   3   7   1   88.90    5.00
   4  -7   1   15.28    1.55
   4  -7   1   16.27    1.68
  -4  -7  -1   17.60    1.93
  -4  -7  -1   16.51    1.49
  -4  -7  -1   16.44    1.42
  -4  -7  -1   15.55    1.54
   4  -7   1   15.26    1.73
   4  -7   1   15.68    1.15
  -4  -7  -1   15.00    1.80
   4  -7   1   15.99    1.41
   4  -7   1   16.85    1.40
  -4  -7  -1   15.00    1.64
  -4  -7  -1   15.42    1.48
  -4  -7  -1   16.51    1.94
  -4  -7  -1   16.01    1.77
  -4  -7  -1   15.92    1.75
  -4  -7  -1   18.37    1.97
  -4  -7  -1   15.20    1.82
   4  -7   1   16.03    1.48
   4  -7   1   13.90    1.74
  -4   7  -1   15.74    1.73
  -4   7  -1   15.92    1.44
  -4   7  -1   16.31    1.77
   4   7   1   15.18    1.83
  -4   7  -1   15.92    1.73
   4   7   1   14.57    1.79
   4   7   1   17.25    1.64
   4   7   1   16.90    1.34
   4   7   1   17.30    1.58
   5  -7   1   33.20    2.11
   5  -7   1   33.14    2.33
   5  -7   1   33.86    2.26
  -5  -7  -1   30.36    2.58
  -5  -7  -1   27.00    2.38
  -5  -7  -1   38.82    2.68
  -5  -7  -1   36.89    2.51
  -5  -7  -1   39.87    2.51
  -5  -7  -1   36.02    2.37
  -5  -7  -1   30.62    2.36
  -5  -7  -1   30.45    2.37
  -5  -7  -1   34.03    2.62
   5  -7   1   30.34    2.46
   5  -7   1   33.67    2.21
   5  -7   1   29.09    2.17
  -5  -7  -1   31.73    2.35
  -5  -7  -1   29.54    2.43
   5  -7   1   31.29    2.41
  -5  -7  -1   38.72    2.68
  -5   7  -1   29.27    2.14
   5   7   1   33.67    2.13
   5   7   1   28.95    2.51
  -5   7  -1   27.94    2.25
   5   7   1   34.36    2.49
   5   7   1   31.18    2.39
   5   7   1   34.98    2.86
  -5   7  -1   29.20    2.20
   5   7   1   36.74    2.69
  -5   7  -1   26.26    2.30
  -5   7  -1   28.57    2.34
  -6  -7  -1   54.40    3.39
   6  -7   1   51.48    3.22
   6  -7   1   59.56    3.27
  -6  -7  -1   50.72    3.65
  -6  -7  -1   52.07    3.70
  -6  -7  -1   51.31    3.56
  -6  -7  -1   52.30    3.51
  -6  -7  -1   48.64    3.55
  -6  -7  -1   53.79    3.56
   6  -7   1   53.73    3.67
  -6  -7  -1   55.01    3.67
  -6  -7  -1   62.63    3.56
   6  -7   1   60.64    3.43
  -6  -7  -1   50.84    3.42
   6  -7   1   43.13    3.39
  -6  -7  -1   54.38    3.46
  -6  -7  -1   51.52    3.50
  -6   7  -1   57.04    3.41
  -6   7  -1   50.49    3.51
   6   7   1   53.82    3.19
   6   7   1   50.01    3.85
   6   7   1   50.49    3.50
   6   7   1   55.72    3.57
  -6   7  -1   54.95    3.35
   6   7   1   49.52    3.64
   6   7   1   54.60    3.96
  -6   7  -1   52.53    3.32
  -6   7  -1   48.40    3.48
  -7  -7  -1   11.31    1.66
  -7  -7  -1   17.47    2.01
   7  -7   1   13.21    1.48
  -7  -7  -1   14.33    1.76
  -7  -7  -1   16.76    1.83
  -7  -7  -1   12.88    1.67
   7  -7   1   14.86    1.94
  -7  -7  -1   13.71    1.87
  -7  -7  -1   15.40    1.90
  -7  -7  -1   17.05    1.99
  -7  -7  -1   14.75    1.62
   7  -7   1   10.84    1.60
  -7  -7  -1   13.62    1.78
  -7  -7  -1   14.38    1.47
   7  -7   1   13.59    1.41
   7  -7   1   12.44    1.70
  -7  -7  -1   16.66    1.78
  -7   7  -1   14.36    1.43
  -7   7  -1   12.41    1.68
   7   7   1   14.68    1.85
  -7   7  -1   12.32    1.62
   7   7   1   15.04    2.22
   7   7   1   13.95    1.21
   7   7   1   15.96    1.83
   7   7   1   13.25    1.68
  -7   7  -1   11.38    1.36
   7   7   1   14.87    1.85
   8  -7   1    2.27    0.77
   8  -7   1    2.75    0.66
  -8  -7  -1    2.57    0.91
  -8  -7  -1    1.14    0.78
  -8  -7  -1    3.07    1.05
   8  -7   1    0.83    0.77
   8  -7   1    0.87    0.72
  -8  -7  -1    3.13    0.79
  -8  -7  -1    1.93    0.86
   8  -7   1    1.53    0.89
  -8  -7  -1    1.81    0.82
  -8  -7  -1    3.45    0.90
  -8  -7  -1    1.46    0.71
  -8  -7  -1    2.21    0.99
  -8  -7  -1    3.03    1.07
  -8  -7  -1    2.24    0.71
  -8  -7  -1    1.50    0.66
   8   7   1    2.32    0.94
  -8   7  -1    2.85    0.82
   8   7   1    3.90    1.21
   8   7   1    2.45    0.59
   8   7   1    5.28    1.36
   8   7   1    1.31    1.15
   8   7   1    2.60    0.82
   8   7   1    1.91    0.83
  -8   7  -1    1.58    0.68
  -8   7  -1    2.19    0.76
  -9  -7  -1   19.89    2.43
  -9  -7  -1   21.22    2.30
  -9  -7  -1   19.38    1.92
  -9  -7  -1   22.94    2.59
  -9  -7  -1   21.47    1.87
   9  -7   1   21.50    2.45
  -9  -7  -1   18.23    2.14
  -9  -7  -1   15.74    2.17
   9  -7   1   21.15    1.98
  -9  -7  -1   16.09    2.15
   9  -7   1   20.62    2.57
  -9  -7  -1   21.09    1.85
  -9  -7  -1   25.28    2.58
   9  -7   1   19.13    2.56
  -9  -7  -1   21.15    2.54
  -9  -7  -1   18.71    2.15
   9   7   1   20.61    1.97
   9   7   1   17.37    2.15
   9   7   1   14.57    1.92
  -9   7  -1   17.55    1.79
   9   7   1   22.52    2.14
   9   7   1   19.25    2.55
  -9   7  -1   18.06    2.16
   9   7   1   19.83    2.31
  -9   7  -1   21.69    2.29
  10  -7   1   33.55    3.27
 -10  -7  -1   39.55    3.16
 -10  -7  -1   36.53    3.00
 -10  -7  -1   41.90    3.28
  10  -7   1   43.40    3.34
  10  -7   1   39.32    3.02
 -10  -7  -1   39.39    3.13
 -10  -7  -1   38.80    2.82
 -10  -7  -1   41.06    2.87
 -10  -7  -1   40.67    3.18
  10  -7   1   37.90    3.19
 -10  -7  -1   39.49    3.20
 -10  -7  -1   32.51    2.96
 -10  -7  -1   37.80    2.94
 -10  -7  -1   46.76    3.20
 -10  -7  -1   38.48    2.97
  10   7   1   40.37    3.48
 -10   7  -1   40.59    3.11
  10   7   1   38.66    3.29
  10   7   1   40.00    3.09
  10   7   1   38.01    2.96
 -10   7  -1   37.53    2.91
 -10   7  -1   32.72    2.89
  10   7   1   41.50    3.14
  10   7   1   35.36    2.93
 -11  -7  -1   -0.16    0.59
  11  -7   1   -0.83    0.82
 -11  -7  -1    0.45    0.61
 -11  -7  -1   -0.44    0.74
 -11  -7  -1    0.10    0.72
  11  -7   1   -0.87    0.67
 -11  -7  -1   -0.43    0.59
  11  -7   1   -0.27    0.62
 -11  -7  -1   -0.23    0.69
 -11  -7  -1   -0.50    0.57
 -11  -7  -1    0.08    0.61
 -11  -7  -1    0.47    0.63
 -11  -7  -1    0.53    0.69
 -11  -7  -1   -1.39    0.62
  11  -7   1   -0.80    0.57
  11   7   1    1.04    0.98
 -11   7  -1    0.37    0.64
  11   7   1    0.25    1.04
 -11   7  -1    0.04    0.65
 -11   7  -1   -0.09    0.58
  11   7   1    0.95    0.82
  11   7   1    0.10    0.70
  11   7   1    0.51    0.66
  11   7   1    0.07    0.61
 -10  -8   1    2.42    1.02
 -10  -8   1    3.16    1.06
 -10  -8   1    2.30    0.89
 -10  -8   1    2.46    0.94
  10  -8  -1    3.46    1.17
 -10  -8   1    2.36    1.05
  10  -8  -1    3.60    1.01
  10  -8  -1    2.72    1.17
  10  -8  -1    2.35    1.18
 -10  -8   1    2.44    1.14
 -10  -8   1    4.12    1.30
 -10  -8   1    4.25    1.25
 -10  -8   1    1.72    1.13
 -10  -8   1    2.82    0.94
 -10  -8   1    2.96    1.03
  10   8  -1    2.59    1.11
  10   8  -1    2.47    0.96
  10   8  -1    3.44    1.28
 -10   8   1    2.36    0.90
  10   8  -1    2.93    1.29
  10   8  -1    3.15    1.34
 -10   8   1    3.54    0.99
  10   8  -1    3.03    1.01
  10   8  -1    1.05    0.98
  -9  -8   1   23.91    2.77
  -9  -8   1   24.13    2.52
   9  -8  -1   19.45    2.46
  -9  -8   1   22.60    2.59
  -9  -8   1   20.81    2.44
   9  -8  -1   23.14    2.51
  -9  -8   1   24.39    2.62
   9  -8  -1   22.07    2.28
  -9  -8   1   24.34    2.20
  -9  -8   1   23.95    2.78
   9  -8  -1   23.09    2.15
  -9  -8   1   24.64    2.09
  -9  -8   1   22.80    2.55
  -9  -8   1   21.96    2.58
  -9  -8   1   20.09    2.51
   9   8  -1   24.43    2.19
   9   8  -1   19.49    2.27
   9   8  -1   21.76    2.61
   9   8  -1   15.51    2.41
   9   8  -1   21.28    2.27
  -9   8   1   20.78    2.39
   9   8  -1   21.63    2.56
   9   8  -1   18.46    2.39
  -9   8   1   22.54    2.46
  -8  -8   1   11.75    1.73
  -8  -8   1   11.64    1.70
   8  -8  -1   13.97    1.99
  -8  -8   1   14.25    1.86
  -8  -8   1   11.85    1.86
   8  -8  -1   13.27    1.81
   8  -8  -1   13.82    2.11
  -8  -8   1   15.39    2.09
  -8  -8   1   13.59    1.86
  -8  -8   1   10.35    1.85
  -8  -8   1   11.71    1.64
  -8  -8   1   13.88    2.11
   8  -8  -1   17.29    2.28
  -8  -8   1   13.23    1.99
  -8  -8   1   14.34    1.67
  -8  -8   1   14.12    2.01
   8   8  -1   18.80    2.67
   8   8  -1   11.36    1.96
   8   8  -1   12.17    1.77
  -8   8   1   12.46    1.74
   8   8  -1   14.98    1.88
   8   8  -1   12.14    1.86
   8   8  -1   10.65    1.74
   8   8  -1   11.02    1.79
  -8   8   1   13.93    1.81
  -7  -8   1    2.30    1.06
  -7  -8   1    1.74    0.68
   7  -8  -1    0.07    0.79
   7  -8  -1    2.43    0.80
  -7  -8   1    1.42    0.84
   7  -8  -1    0.64    0.50
  -7  -8   1    2.38    0.77
  -7  -8   1    1.19    0.83
  -7  -8   1   -0.18    0.78
   7  -8  -1    2.34    0.94
  -7  -8   1    0.81    0.67
  -7  -8   1    0.74    0.69
   7  -8  -1    1.29    0.79
  -7  -8   1    0.88    0.74
  -7  -8   1    0.65    0.61
  -7  -8   1    1.29    0.70
  -7  -8   1    1.65    0.71
   7   8  -1    1.53    1.00
   7   8  -1    0.81    0.78
   7   8  -1    0.92    0.96
   7   8  -1    1.01    0.79
  -7   8   1    0.85    0.64
   7   8  -1    0.92    0.80
   7   8  -1    2.02    0.78
   7   8  -1    1.94    0.88
  -7   8   1    1.08    0.69
  -6  -8   1   48.96    3.30
   6  -8  -1   48.70    3.49
   6  -8  -1   51.06    3.36
  -6  -8   1   49.72    3.33
  -6  -8   1   49.26    3.38
  -6  -8   1   49.69    3.61
  -6  -8   1   45.80    3.48
   6  -8  -1   48.72    3.37
  -6  -8   1   46.37    3.40
   6  -8  -1   58.58    3.32
  -6  -8   1   49.31    3.39
  -6  -8   1   44.52    3.41
  -6  -8   1   44.17    3.28
   6  -8  -1   48.50    3.02
  -6  -8   1   48.52    3.58
  -6  -8   1   53.54    3.58
  -6  -8   1   50.25    3.55
   6   8  -1   46.26    3.61
   6   8  -1   50.13    3.42
   6   8  -1   41.92    3.42
   6   8  -1   46.80    3.33
   6   8  -1   53.82    3.05
   6   8  -1   49.48    3.57
  -6   8   1   47.39    3.34
  -6   8   1   50.61    3.23
   6   8  -1   44.31    3.81
  -6   8   1   46.28    3.35
   6   8  -1   45.91    3.36
   5  -8  -1   18.32    1.74
  -5  -8   1   23.25    1.85
   5  -8  -1   16.79    1.95
  -5  -8   1   20.64    2.03
  -5  -8   1   15.05    1.90
   5  -8  -1   19.67    1.66
  -5  -8   1   18.54    2.06
  -5  -8   1   18.36    1.76
  -5  -8   1   20.58    2.40
  -5  -8   1   17.69    1.68
  -5  -8   1   17.86    2.13
  -5  -8   1   18.13    1.97
   5  -8  -1   22.19    1.86
   5  -8  -1   16.14    2.03
  -5  -8   1   18.22    2.06
  -5  -8   1   22.67    2.42
  -5  -8   1   23.05    2.49
   5  -8  -1   19.27    1.57
   5   8  -1   16.50    1.99
   5   8  -1   15.45    1.67
  -5   8   1   17.91    1.72
  -5   8   1   18.15    2.03
   5   8  -1   18.25    2.01
   5   8  -1   19.80    2.42
  -5   8   1   20.87    1.86
   5   8  -1   18.45    2.22
   5   8  -1   14.45    1.99
  -5   8   1   21.53    1.68
   5   8  -1   19.33    1.48
   5   8  -1   19.07    2.63
  -4  -8   1    2.70    0.85
  -4  -8   1    2.14    0.80
  -4  -8   1    1.56    0.64
   4  -8  -1    0.28    0.67
  -4  -8   1    1.31    0.62
   4  -8  -1    0.48    0.49
  -4  -8   1    1.63    0.75
   4  -8  -1    0.37    0.53
   4  -8  -1   -0.53    0.54
   4  -8  -1    0.28    0.54
  -4  -8   1    1.03    0.73
  -4  -8   1    1.73    0.69
   4  -8  -1   -0.75    0.58
   4  -8  -1    0.11    0.54
   4  -8  -1    0.20    0.58
   4  -8  -1   -0.04    0.49
   4   8  -1    1.90    0.73
   4   8  -1    2.87    0.99
   4   8  -1    1.72    0.49
   4   8  -1    0.96    0.75
   4   8  -1    0.15    0.60
  -4   8   1    1.06    0.58
   4   8  -1    1.54    0.63
  -4   8   1    1.11    0.69
  -4   8   1    0.96    0.60
   4   8  -1    1.15    0.61
  -4   8   1    0.62    0.68
   3  -8  -1   21.96    1.76
   3  -8  -1   22.49    1.91
  -3  -8   1   25.00    1.99
  -3  -8   1   23.79    2.09
  -3  -8   1   19.97    1.86
   3  -8  -1   22.52    1.91
  -3  -8   1   24.57    1.92
   3  -8  -1   18.98    1.92
   3  -8  -1   20.53    1.89
  -3  -8   1   21.65    2.02
   3  -8  -1   23.78    2.09
  -3  -8   1   23.41    2.19
  -3  -8   1   23.91    1.86
  -3  -8   1   19.79    1.95
  -3  -8   1   22.62    2.16
   3  -8  -1   20.63    1.94
  -3  -8   1   18.48    1.84
   3  -8  -1   18.35    1.71
  -3   8   1   19.46    1.89
  -3   8   1   20.75    1.86
   3   8  -1   20.81    1.96
   3   8  -1   21.06    1.73
   3   8  -1   24.63    1.98
  -3   8   1   18.94    1.83
   3   8  -1   25.05    1.98
  -3   8   1   20.63    1.93
   3   8  -1   20.43    2.03
   3   8  -1   22.78    2.06
   3   8  -1   22.38    1.65
   2  -8  -1   60.25    3.75
  -2  -8   1   60.19    3.93
   2  -8  -1   61.10    3.81
   2  -8  -1   61.09    3.72
  -2  -8   1   62.54    3.74
   2  -8  -1   56.63    3.89
   2  -8  -1   60.04    3.50
  -2  -8   1   60.57    3.97
  -2  -8   1   59.56    3.99
   2  -8  -1   58.26    3.91
  -2  -8   1   59.80    3.80
  -2  -8   1   60.89    3.84
  -2  -8   1   61.21    3.96
  -2  -8   1   60.15    4.07
  -2  -8   1   63.52    3.85
   2  -8  -1   62.24    3.84
   2  -8  -1   62.20    3.84
   2  -8  -1   54.38    3.94
  -2  -8   1   62.45    3.88
   2  -8  -1   59.71    3.89
   2   8  -1   67.03    4.02
  -2   8   1   55.44    3.77
  -2   8   1   57.40    3.88
  -2   8   1   56.33    3.79
   2   8  -1   61.72    3.84
   2   8  -1   58.52    3.58
   2   8  -1   61.33    4.01
  -2   8   1   57.59    3.90
   2   8  -1   60.05    3.88
   2   8  -1   58.08    4.00
   2   8  -1   65.58    3.94
   1  -8  -1    9.13    1.38
  -1  -8   1    8.79    1.25
  -1  -8   1    6.39    1.22
   1  -8  -1    6.26    1.14
   1  -8  -1    8.50    1.26
   1  -8  -1    4.54    1.29
  -1  -8   1    8.64    1.34
   1  -8  -1    8.78    1.31
   1  -8  -1    5.73    0.84
  -1  -8   1    7.87    1.18
   1  -8  -1   10.66    1.47
  -1  -8   1    7.18    1.01
  -1  -8   1    7.59    1.17
   1  -8  -1    7.36    1.25
  -1  -8   1    8.59    1.45
  -1  -8   1    7.65    1.12
   1  -8  -1    5.62    1.11
   1  -8  -1    7.64    1.30
  -1  -8   1    8.97    1.39
   1  -8  -1    9.25    1.28
   1  -8  -1    7.05    0.98
  -1  -8   1    7.93    1.43
  -1  -8   1    9.58    1.41
   1   8  -1    8.31    1.27
  -1   8   1    8.81    1.33
  -1   8   1    5.78    1.09
   1   8  -1    6.95    1.13
  -1   8   1    4.89    1.12
   1   8  -1    8.94    1.43
  -1   8   1    8.18    1.27
   1   8  -1    9.03    1.41
   1   8  -1    8.84    1.31
   1   8  -1    9.28    1.11
  -1   8   1    5.00    1.16
   1   8  -1    8.08    1.28
  -1   8   1    8.93    1.35
   0  -8   1   13.57    1.38
   0  -8   1   14.07    1.73
   0  -8   1   17.58    1.90
   0  -8   1   16.83    1.82
   0  -8   1   15.93    1.92
   0  -8  -1   15.49    1.78
   0  -8  -1   16.69    1.94
   0  -8   1   13.79    1.61
   0  -8  -1   14.93    1.29
   0  -8   1   18.28    1.99
   0  -8   1   17.09    1.85
   0  -8  -1   16.27    1.60
   0  -8   1   14.83    1.73
   0  -8   1   17.35    1.92
   0  -8  -1   14.70    1.38
   0  -8  -1   15.13    1.65
   0  -8  -1   14.11    1.64
   0  -8  -1   15.79    1.78
   0  -8   1   16.46    1.75
   0  -8  -1   13.11    1.77
   0  -8  -1   15.96    1.86
   0  -8  -1   14.22    1.70
   0  -8  -1   18.59    1.99
   0  -8   1   14.56    1.32
   0   8  -1   18.32    1.88
   0   8  -1   17.20    1.97
   0   8  -1   15.45    1.78
   0   8   1   13.58    1.76
   0   8  -1   13.70    1.59
   0   8   1   13.72    1.65
   0   8   1   13.80    1.58
   0   8   1   14.42    1.77
   0   8   1   15.20    1.56
   0   8   1   12.20    1.57
   0   8   1   12.76    1.71
   0   8  -1   15.84    1.86
   1  -8   1   50.80    3.09
  -1  -8  -1   53.98    3.45
   1  -8   1   52.12    3.53
   1  -8   1   49.56    3.34
   1  -8   1   53.08    3.15
  -1  -8  -1   56.89    3.63
  -1  -8  -1   52.54    3.43
  -1  -8  -1   48.75    3.41
[truncated: 4,235,966 more chars]
