# Supplementary material for: Crystal structure of bis­(benzoato-κO)di­butyl­tin(IV), nBu2Sn(bzo)2
Source: Acta Crystallogr E Crystallogr Commun. 2016 Jun 3;72(Pt 7):897–900. doi: 10.1107/S2056989016008604 (PMC4992901; doi:10.1107/S2056989016008604)
Supplement: Supplementary file 2 [file e-72-00897-Isup2.hkl]

data_I                                                                          
_shelx_title ' Coco001_0m_a.res in P2(1)/c'                                     
_shelx_refln_list_code          4                                               
_shelx_F_calc_maximum      318.14                                               
_exptl_crystal_F_000       968.00                                               
_reflns_d_resolution_high  0.7570                                               
                                                                                
loop_                                                                           
 _space_group_symop_operation_xyz                                               
 'x, y, z'                                                                      
 '-x, y+1/2, -z+1/2'                                                            
 '-x, -y, -z'                                                                   
 'x, -y-1/2, z-1/2'                                                             
                                                                                
_cell_length_a    11.6801                                                       
_cell_length_b     8.1098                                                       
_cell_length_c    22.6345                                                       
_cell_angle_alpha  90.000                                                       
_cell_angle_beta   98.736                                                       
_cell_angle_gamma  90.000                                                       
                                                                                
_shelx_F_squared_multiplier     1.000                                           
                                                                                
loop_                                                                           
 _refln_index_h                                                                 
 _refln_index_k                                                                 
 _refln_index_l                                                                 
 _refln_F_squared_calc                                                          
 _refln_F_squared_meas                                                          
 _refln_F_squared_sigma                                                         
 _refln_observed_status                                                         
   2   0   0      34563.74      32528.22       284.91 o                         
   3   0   0      32497.77      30103.91       264.76 o                         
   4   0   0      22006.96      21230.23       178.18 o                         
   5   0   0       4775.20       4971.20        47.64 o                         
   6   0   0      16638.98      15525.32       147.86 o                         
   7   0   0      22587.70      21093.61       206.56 o                         
   8   0   0       1983.00       1942.00        28.03 o                         
   9   0   0       2449.66       2266.26        32.75 o                         
  10   0   0       7186.12       6628.62        80.17 o                         
  11   0   0       1061.10       1235.92        30.29 o                         
  12   0   0        542.16        547.66        24.02 o                         
  13   0   0       2449.57       2520.08        50.57 o                         
  14   0   0       1934.68       2033.42        52.53 o                         
  15   0   0         42.39         42.89        16.95 o                         
   1   1   0       6265.85       6540.77        48.06 o                         
   2   1   0       1560.55       1539.08        12.12 o                         
   3   1   0          2.40          2.79         1.49 o                         
   4   1   0         91.42        136.75         3.58 o                         
   5   1   0       7532.24       7543.39        57.95 o                         
   6   1   0      11201.93      11618.96        87.45 o                         
   7   1   0       2005.57       2208.32        23.89 o                         
   8   1   0       3008.60       3166.48        36.39 o                         
   9   1   0       1549.88       1568.33        19.57 o                         
  10   1   0        132.86        201.34        11.25 o                         
  11   1   0        848.66        925.53        19.14 o                         
  12   1   0       1875.14       1882.44        30.15 o                         
  13   1   0        412.71        467.75        17.78 o                         
  14   1   0        308.75        311.23        16.35 o                         
  15   1   0        350.30        350.68        18.51 o                         
   0   2   0       5450.75       6058.32        60.74 o                         
   1   2   0      10931.69      11435.56        77.32 o                         
   2   2   0        997.83        999.13        11.28 o                         
   3   2   0        172.17        148.24         3.28 o                         
   4   2   0       2981.23       2729.66        21.80 o                         
   5   2   0        252.96        240.72         6.71 o                         
   6   2   0        977.08        882.60        14.65 o                         
   7   2   0       2476.93       2280.65        25.42 o                         
   8   2   0        149.61        188.14        10.15 o                         
   9   2   0        376.58        456.38        18.78 o                         
  10   2   0        604.71        718.92        17.80 o                         
  11   2   0        529.28        517.05        15.40 o                         
  12   2   0          1.51         77.43        12.43 o                         
  13   2   0        665.36        723.78        22.63 o                         
  14   2   0        637.15        672.07        24.32 o                         
   1   3   0       6278.55       6171.38        44.23 o                         
   2   3   0      10726.52      10901.42        93.14 o                         
   3   3   0        824.21        748.17        13.27 o                         
   4   3   0       9192.77       9584.32        89.59 o                         
   5   3   0      16762.97      16631.42       126.17 o                         
   6   3   0       4045.82       3770.88        36.95 o                         
   7   3   0       2129.82       1978.69        23.47 o                         
   8   3   0      11564.81      11266.78       101.48 o                         
   9   3   0       2995.56       2976.26        36.14 o                         
  10   3   0         21.07         13.82         7.17 o                         
  11   3   0       3035.62       3044.95        38.76 o                         
  12   3   0       4618.01       4385.73        53.65 o                         
  13   3   0        709.96        735.21        24.25 o                         
  14   3   0        813.40        843.38        26.78 o                         
   0   4   0       7531.75       7632.80       105.06 o                         
   1   4   0       4767.39       4963.16        48.78 o                         
   2   4   0        945.79       1001.99        13.70 o                         
   3   4   0       1582.00       1595.44        25.25 o                         
   4   4   0       2980.61       2906.69        40.09 o                         
   5   4   0         13.99          7.70         7.97 o                         
   6   4   0       1762.10       1778.19        44.59 o                         
   7   4   0       2044.82       1847.91        24.30 o                         
   8   4   0        279.36        318.25        15.19 o                         
   9   4   0        531.09        674.99        23.77 o                         
  10   4   0       1049.96       1152.95        27.64 o                         
  11   4   0        369.36        447.02        18.31 o                         
  12   4   0          4.09         45.57        10.52 o                         
  13   4   0       1635.97       1698.84        38.29 o                         
  14   4   0        401.43        454.80        24.07 o                         
   1   5   0       1073.42       1087.90        18.10 o                         
   2   5   0       3754.32       3626.15        40.83 o                         
   3   5   0        454.97        457.73        12.82 o                         
   4   5   0        967.75        898.71        18.58 o                         
   5   5   0       4258.95       4277.76        43.73 o                         
   6   5   0        385.91        401.86        11.99 o                         
   7   5   0          0.55         55.66        13.45 o                         
   8   5   0       1811.57       1883.48        28.86 o                         
   9   5   0       4505.04       4266.40        53.45 o                         
  10   5   0         11.67         64.90        15.25 o                         
  11   5   0       1361.87       1467.60        36.19 o                         
  12   5   0       2256.76       2321.64        42.69 o                         
  13   5   0         72.79         71.92        15.06 o                         
   0   6   0       4328.39       4259.63        68.61 o                         
   1   6   0       5701.99       5774.26        60.05 o                         
   2   6   0         39.05         24.89         7.36 o                         
   3   6   0      12952.88      13176.48       128.78 o                         
   4   6   0       6073.79       6106.02        62.59 o                         
   5   6   0         56.46         59.54         8.25 o                         
   6   6   0       6023.04       5965.07        64.89 o                         
   7   6   0       5374.21       5282.86        63.92 o                         
   8   6   0          8.17          7.27         9.41 o                         
   9   6   0        874.76        803.23        24.76 o                         
  10   6   0       1678.14       1745.71        39.93 o                         
  11   6   0       2660.41       2631.77        45.40 o                         
  12   6   0         69.64         58.37        14.38 o                         
   1   7   0       2834.37       2699.33        35.87 o                         
   2   7   0        927.38        900.16        22.56 o                         
   3   7   0         10.97         43.41        13.09 o                         
   4   7   0         29.67         33.50        22.00 o                         
   5   7   0       2801.73       2855.69        39.64 o                         
   6   7   0        806.20        942.96        27.53 o                         
   7   7   0         43.99        100.99        17.85 o                         
   8   7   0       1188.43       1304.69        34.13 o                         
   9   7   0        923.42        939.40        31.30 o                         
  10   7   0         47.03         73.65        14.88 o                         
  11   7   0        308.38        360.01        22.10 o                         
   0   8   0       2672.31       2553.25        49.93 o                         
   1   8   0        454.64        460.95        16.74 o                         
   2   8   0        120.95        153.83        16.96 o                         
   3   8   0       2219.71       2242.48        42.18 o                         
   4   8   0        965.07        980.75        26.94 o                         
   5   8   0          5.84         62.60        14.60 o                         
   6   8   0         71.79        129.87        15.07 o                         
   7   8   0        390.04        416.29        21.42 o                         
   8   8   0       1129.87       1123.73        35.98 o                         
   9   8   0         78.23        115.62        18.79 o                         
  10   8   0       1091.86        994.26        36.05 o                         
   1   9   0       4853.88       4654.30        57.68 o                         
   2   9   0       4099.24       4012.88        54.43 o                         
   3   9   0        773.03        731.70        24.59 o                         
   4   9   0        755.35        733.28        25.69 o                         
   5   9   0       2770.10       2753.74        48.32 o                         
   6   9   0       2799.61       2668.27        51.12 o                         
   7   9   0          5.77         -8.56        14.55 o                         
   8   9   0       2202.80       2151.59        56.87 o                         
   0  10   0        879.63        815.07        37.36 o                         
   1  10   0        108.53         93.04        14.01 o                         
   2  10   0         61.17         41.69        12.78 o                         
   3  10   0        471.08        498.12        23.15 o                         
   4  10   0         84.81         51.78        15.58 o                         
   5  10   0         25.45         71.43        15.95 o                         
 -15   1   1        550.14        582.92        22.67 o                         
 -14   1   1       3358.64       3251.67        45.67 o                         
 -13   1   1        821.75        848.26        22.81 o                         
 -12   1   1        548.69        565.39        17.46 o                         
 -11   1   1       2653.25       2481.57        29.60 o                         
 -10   1   1       3314.42       3353.05        33.99 o                         
  -9   1   1        648.34        649.87        14.63 o                         
  -8   1   1       6561.03       6260.67        51.47 o                         
  -7   1   1      10060.14       9381.40        70.60 o                         
  -6   1   1         62.80        120.25         4.74 o                         
  -5   1   1       5564.66       5427.76        38.80 o                         
  -4   1   1      13903.59      13327.77        80.43 o                         
  -3   1   1      17878.01      16986.25       100.98 o                         
  -2   1   1         12.45         18.14         1.45 o                         
  -1   1   1      30809.58      35399.68       490.13 o                         
   0   1   1      34227.83      36933.12       317.67 o                         
   1   1   1        999.23        952.79         8.33 o                         
   2   1   1      14021.38      13681.26        90.23 o                         
   3   1   1      20478.01      19539.94       122.73 o                         
   4   1   1       1614.09       1546.01        12.74 o                         
   5   1   1        570.71        479.72         8.22 o                         
   6   1   1       5571.00       5124.25        44.30 o                         
   7   1   1       6872.63       6495.67        53.61 o                         
   8   1   1         49.44         70.43         5.12 o                         
   9   1   1       4919.91       4724.77        43.19 o                         
  10   1   1       2911.44       2769.43        30.66 o                         
  11   1   1         73.46         70.24         7.69 o                         
  12   1   1        975.37       1058.99        23.51 o                         
  13   1   1       2605.99       2564.98        36.20 o                         
  14   1   1        630.16        689.04        22.86 o                         
  15   1   1        102.21         64.47        12.85 o                         
 -15   2   1       1682.78       1704.85        40.92 o                         
 -14   2   1          0.73          9.62        10.60 o                         
 -13   2   1       2830.28       2750.82        40.55 o                         
 -12   2   1       4238.46       3970.64        46.43 o                         
 -11   2   1        634.27        709.20        16.76 o                         
 -10   2   1       2610.06       2504.17        29.22 o                         
  -9   2   1      10766.44      10405.71        89.09 o                         
  -8   2   1       5026.43       4957.46        46.77 o                         
  -7   2   1        948.23        986.83        21.21 o                         
  -6   2   1      11256.44      10635.29        86.58 o                         
  -5   2   1      10100.16       9779.25        71.81 o                         
  -4   2   1       1429.68       1505.09        15.05 o                         
  -3   2   1       6736.56       6521.67        42.40 o                         
  -2   2   1       3628.95       3742.73        38.11 o                         
  -1   2   1        198.16        213.23         4.00 o                         
   0   2   1       9995.07      10614.04        74.04 o                         
   1   2   1      11211.15      11175.31        73.91 o                         
   2   2   1       3650.30       3401.60        23.36 o                         
   3   2   1       1616.18       1654.82        13.53 o                         
   4   2   1       7524.97       7120.38        55.00 o                         
   5   2   1      12822.44      12477.91        99.08 o                         
   6   2   1        208.58        238.17         7.24 o                         
   7   2   1      12630.66      12286.94       104.55 o                         
   8   2   1       8895.25       8600.69        78.83 o                         
   9   2   1       3192.65       2954.58        33.63 o                         
  10   2   1        181.80        249.55        10.56 o                         
  11   2   1       7018.83       6750.34        64.64 o                         
  12   2   1       4159.11       3893.14        45.38 o                         
  13   2   1         22.94         41.48        10.51 o                         
  14   2   1       1076.72       1053.32        30.31 o                         
 -14   3   1         66.51         43.83        11.94 o                         
 -13   3   1        131.31        185.26        15.49 o                         
 -12   3   1          1.59         63.85        10.17 o                         
 -11   3   1        390.66        332.21        14.27 o                         
 -10   3   1          3.15        106.58        14.70 o                         
  -9   3   1        143.63        263.43        17.45 o                         
  -8   3   1         58.01        105.24        14.97 o                         
  -7   3   1          2.84          7.30         4.81 o                         
  -6   3   1          6.89         10.35         6.87 o                         
  -5   3   1          8.20          1.71         3.38 o                         
  -4   3   1         84.44         72.01         4.16 o                         
  -3   3   1        372.84        494.96         9.46 o                         
  -2   3   1          3.54          3.57         2.91 o                         
  -1   3   1          8.96         16.85         2.77 o                         
   0   3   1         43.42         61.79         3.46 o                         
   1   3   1       5040.48       5327.34        40.26 o                         
   2   3   1        108.34        125.11         4.81 o                         
   3   3   1        779.05        816.55        11.92 o                         
   4   3   1          0.03         -5.26         3.50 o                         
   5   3   1         46.11         27.28         6.57 o                         
   6   3   1        203.66        225.80         8.13 o                         
   7   3   1         74.29         88.18         7.39 o                         
   8   3   1         34.22        111.11        11.35 o                         
   9   3   1         39.37        122.40        11.99 o                         
  10   3   1        490.43        446.06        14.50 o                         
  11   3   1        159.17        180.34        11.89 o                         
  12   3   1         15.22         75.62        11.32 o                         
  13   3   1         51.48         59.56        11.30 o                         
  14   3   1        172.61        195.73        15.98 o                         
 -14   4   1         21.41          3.04        12.91 o                         
 -13   4   1        611.17        642.36        24.64 o                         
 -12   4   1       2384.45       2292.68        38.93 o                         
 -11   4   1       1330.09       1423.88        31.83 o                         
 -10   4   1        460.84        480.73        16.58 o                         
  -9   4   1       5144.99       4898.57        53.87 o                         
  -8   4   1       4540.36       4634.50        49.29 o                         
  -7   4   1          6.64         32.86        10.00 o                         
  -6   4   1       5443.02       5325.32        50.20 o                         
  -5   4   1      11174.53      11489.63       110.30 o                         
  -4   4   1        242.13        255.24         7.62 o                         
  -3   4   1       6254.99       6692.84        89.00 o                         
  -2   4   1      14469.18      15212.82       145.28 o                         
  -1   4   1        453.40        396.40        10.35 o                         
   0   4   1       2575.95       2632.67        30.44 o                         
   1   4   1       9697.97       9845.14        89.92 o                         
   2   4   1       5729.07       5864.65        52.49 o                         
   3   4   1        120.09        158.60         6.34 o                         
   4   4   1       9827.38       9682.55        84.05 o                         
   5   4   1       9519.63       9274.62        80.31 o                         
   6   4   1         42.80         49.59         7.10 o                         
   7   4   1       1745.59       1757.12        32.10 o                         
   8   4   1       6845.15       6613.02        68.35 o                         
   9   4   1       2006.96       2055.23        30.19 o                         
  10   4   1        534.86        548.70        18.00 o                         
  11   4   1       2683.09       2576.13        38.61 o                         
  12   4   1       1734.10       1827.73        36.16 o                         
  13   4   1         53.70         40.33        12.44 o                         
  14   4   1       1457.23       1491.06        41.03 o                         
 -13   5   1        594.20        631.09        26.72 o                         
 -12   5   1         47.49         53.67        13.92 o                         
 -11   5   1       1738.06       1832.74        38.46 o                         
 -10   5   1       3432.33       3218.47        46.70 o                         
  -9   5   1         87.57        134.59        13.08 o                         
  -8   5   1       1201.14       1175.77        27.77 o                         
  -7   5   1       2929.26       2913.37        36.52 o                         
  -6   5   1        802.89        953.14        21.73 o                         
  -5   5   1       1253.06       1276.51        19.85 o                         
  -4   5   1       7869.77       8266.23        90.96 o                         
  -3   5   1       5397.84       5859.83        83.16 o                         
  -2   5   1        244.31        242.81         8.53 o                         
  -1   5   1       7428.09       7258.78        70.67 o                         
   0   5   1       5335.18       5201.21        56.58 o                         
   1   5   1       1517.34       1572.89        22.27 o                         
   2   5   1        722.38        673.72        15.62 o                         
   3   5   1       9852.53       9834.65        90.00 o                         
   4   5   1       5267.90       5264.34        51.58 o                         
   5   5   1        921.28       1161.00        35.33 o                         
   6   5   1       6618.00       6513.17        66.01 o                         
   7   5   1       1420.44       1399.78        24.79 o                         
   8   5   1         12.97         54.67        11.91 o                         
   9   5   1        497.32        605.29        21.32 o                         
  10   5   1        606.02        691.92        22.09 o                         
  11   5   1       1402.86       1370.74        39.83 o                         
  12   5   1       1112.88       1163.74        32.78 o                         
  13   5   1       1560.44       1622.80        41.86 o                         
 -12   6   1        480.70        496.23        23.80 o                         
 -11   6   1         59.83        107.25        15.59 o                         
 -10   6   1         76.97         67.53        12.89 o                         
  -9   6   1         58.87        104.56        19.12 o                         
  -8   6   1         54.83        132.31        16.54 o                         
  -7   6   1        892.02        982.55        28.19 o                         
  -6   6   1          1.43         -4.01         7.25 o                         
  -5   6   1          1.65         50.23        16.64 o                         
  -4   6   1          0.50         30.81        14.70 o                         
  -3   6   1         99.66         84.63         8.04 o                         
  -2   6   1         60.35         41.41         6.95 o                         
  -1   6   1         17.49          2.44         6.10 o                         
   0   6   1         16.77          4.52         6.57 o                         
   1   6   1         30.23         25.90         7.16 o                         
   2   6   1         10.40          2.30         6.42 o                         
   3   6   1         35.40         50.69        13.38 o                         
   4   6   1        672.49        720.58        26.28 o                         
   5   6   1         24.19         18.94         6.92 o                         
   6   6   1          1.96         20.80        17.10 o                         
   7   6   1          0.10         46.35        14.09 o                         
   8   6   1         62.71         74.80        11.00 o                         
   9   6   1        107.23        107.27        12.32 o                         
  10   6   1          6.82         31.05        11.68 o                         
  11   6   1        281.04        299.74        18.44 o                         
  12   6   1          2.86         -5.06        12.83 o                         
 -11   7   1       3515.10       3292.15        56.49 o                         
 -10   7   1       1189.91       1201.84        36.22 o                         
  -9   7   1         76.42         88.02        14.51 o                         
  -8   7   1       2456.58       2537.11        44.44 o                         
  -7   7   1       2600.60       2602.31        39.69 o                         
  -6   7   1       2219.75       2358.83        47.24 o                         
  -5   7   1       1437.25       1506.34        29.60 o                         
  -4   7   1       8071.19       8203.59       102.21 o                         
  -3   7   1       4585.75       4579.08        52.93 o                         
  -2   7   1        229.53        227.09        12.04 o                         
  -1   7   1       6794.24       6642.78        67.24 o                         
   0   7   1       7280.50       7309.92        73.31 o                         
   1   7   1        521.27        480.92        16.26 o                         
   2   7   1       4356.25       4269.08        50.34 o                         
   3   7   1       9554.85       9271.07        98.02 o                         
   4   7   1       1600.62       1656.25        30.68 o                         
   5   7   1       3268.06       3349.01        58.18 o                         
   6   7   1       5493.29       5502.52        68.23 o                         
   7   7   1       1430.02       1455.25        33.08 o                         
   8   7   1        229.76        234.57        16.17 o                         
   9   7   1       2049.82       2053.28        44.94 o                         
  10   7   1       4311.18       4023.21        63.58 o                         
  11   7   1          2.14         -7.75        13.92 o                         
 -10   8   1        279.57        289.62        22.46 o                         
  -9   8   1       2394.13       2291.23        51.00 o                         
  -8   8   1       1384.98       1367.23        38.82 o                         
  -7   8   1        116.20        125.41        15.15 o                         
  -6   8   1       5368.60       5038.41        66.18 o                         
  -5   8   1       1869.79       1964.74        36.16 o                         
  -4   8   1         68.59         92.10        14.80 o                         
  -3   8   1       2316.29       2247.50        36.71 o                         
  -2   8   1       6171.11       6221.39        71.48 o                         
  -1   8   1        829.08        809.85        20.94 o                         
   0   8   1       1566.17       1575.62        29.06 o                         
   1   8   1       5315.23       5229.28        59.46 o                         
   2   8   1       2772.97       2688.09        37.87 o                         
   3   8   1          1.97         27.48        14.77 o                         
   4   8   1       4187.23       4098.50        54.73 o                         
   5   8   1       1844.06       1827.74        36.43 o                         
   6   8   1        134.90        115.92        13.69 o                         
   7   8   1        107.24        126.62        15.47 o                         
   8   8   1       4322.32       4165.34        65.17 o                         
   9   8   1       1374.61       1357.57        40.16 o                         
  10   8   1        773.31        751.13        31.88 o                         
  -8   9   1          0.86        -22.74        15.16 o                         
  -7   9   1         21.62         15.94        15.20 o                         
  -6   9   1          0.10         62.06        17.12 o                         
  -5   9   1        149.88        159.80        16.25 o                         
  -4   9   1        128.84        119.19        14.21 o                         
  -3   9   1          5.34         32.82        11.42 o                         
  -2   9   1          6.91         23.41        10.70 o                         
  -1   9   1         44.65         10.17        10.66 o                         
   0   9   1        165.88         96.04        12.06 o                         
   1   9   1          7.68         28.62        10.88 o                         
   2   9   1         21.67         54.70        12.49 o                         
   3   9   1         36.20         42.42        11.79 o                         
   4   9   1         20.95         24.62        12.00 o                         
   5   9   1        130.36        188.30        25.47 o                         
   6   9   1          4.32         30.68        15.48 o                         
   7   9   1         15.30        -11.09        15.52 o                         
   8   9   1          4.72         26.18        16.84 o                         
  -5  10   1       1800.48       1719.51        46.00 o                         
  -4  10   1        186.96        171.75        18.68 o                         
  -3  10   1       1056.67       1015.34        31.25 o                         
  -2  10   1       1645.68       1605.70        36.86 o                         
  -1  10   1        445.10        425.03        20.29 o                         
   0  10   1        125.75        102.86        14.37 o                         
   1  10   1       1439.49       1435.66        33.80 o                         
   2  10   1       2115.45       2026.25        41.81 o                         
   3  10   1        221.48        197.32        18.05 o                         
   4  10   1        883.72        831.81        32.07 o                         
   5  10   1       1258.89       1196.12        39.08 o                         
 -15   0   2       2352.08       2362.29        61.49 o                         
 -14   0   2       2648.84       2569.19        53.42 o                         
 -13   0   2        121.27        132.59        17.22 o                         
 -12   0   2       4464.64       4013.91        63.60 o                         
 -11   0   2       3087.51       3241.35        48.17 o                         
 -10   0   2         48.74         67.27         8.64 o                         
  -9   0   2       1184.94       1322.55        21.60 o                         
  -8   0   2      16455.61      16243.17       154.15 o                         
  -7   0   2      10156.86       9607.67        91.80 o                         
  -6   0   2      10513.03      10992.72       103.20 o                         
  -5   0   2      27252.53      26496.17       222.44 o                         
  -4   0   2      19229.32      18558.01       144.85 o                         
  -3   0   2       1470.87       1390.29        12.94 o                         
  -2   0   2      16905.53      16298.08       120.48 o                         
  -1   0   2      57666.55      56735.20       821.99 o                         
   1   0   2         51.67         53.14         3.18 o                         
   2   0   2     101210.03      94959.47       845.29 o                         
   3   0   2      14871.75      14522.27       131.90 o                         
   4   0   2       9537.63       9597.95        92.39 o                         
   5   0   2       9449.90       9085.24        95.32 o                         
   6   0   2      20128.62      18992.42       197.00 o                         
   7   0   2        656.68        654.65        14.51 o                         
   8   0   2       7627.74       7251.41        82.35 o                         
   9   0   2       8802.72       8269.88        92.09 o                         
  10   0   2       1036.54       1067.37        28.05 o                         
  11   0   2       1025.67       1026.64        30.01 o                         
  12   0   2       5659.62       5452.30        82.19 o                         
  13   0   2       1613.24       1752.79        51.33 o                         
  14   0   2         89.65         68.08        16.84 o                         
  15   0   2       1935.28       1937.88        58.57 o                         
 -15   1   2        422.96        470.10        20.79 o                         
 -14   1   2         48.76         64.38        11.11 o                         
 -13   1   2        340.42        392.21        16.09 o                         
 -12   1   2       1004.78       1159.11        34.62 o                         
 -11   1   2        213.32        321.50        14.35 o                         
 -10   1   2       1506.53       1417.90        19.34 o                         
  -9   1   2       1705.38       1901.23        37.44 o                         
  -8   1   2        333.18        393.52        19.23 o                         
  -7   1   2       1129.48       1136.38        15.39 o                         
  -6   1   2        463.51        351.86         7.16 o                         
  -5   1   2       7913.43       7820.52        51.12 o                         
  -4   1   2        515.82        525.89         5.93 o                         
  -3   1   2       5991.57       5970.17        34.99 o                         
  -2   1   2      50121.11      53400.83       342.45 o                         
  -1   1   2        549.89        702.69         9.72 o                         
   0   1   2      17804.06      18680.94       143.50 o                         
   1   1   2        778.71        659.62         5.71 o                         
   2   1   2        417.74        384.36         4.63 o                         
   3   1   2        305.64        304.08         4.90 o                         
   4   1   2       7932.15       7832.31        53.29 o                         
   5   1   2       2929.91       2691.07        24.19 o                         
   6   1   2          3.47          8.74         3.58 o                         
   7   1   2       6035.67       5756.76        48.83 o                         
   8   1   2       2933.78       2801.12        28.27 o                         
   9   1   2        110.73        156.58         7.69 o                         
  10   1   2       1051.00       1096.39        19.75 o                         
  11   1   2       1114.34       1233.99        22.45 o                         
  12   1   2        479.47        514.22        16.93 o                         
  13   1   2        358.25        365.05        15.79 o                         
  14   1   2        920.52        989.76        27.10 o                         
 -15   2   2        574.41        586.70        24.80 o                         
 -14   2   2        656.72        713.44        24.82 o                         
 -13   2   2          4.31         80.93        11.49 o                         
 -12   2   2         27.09         33.37         9.10 o                         
 -11   2   2       1673.36       1547.54        26.35 o                         
 -10   2   2       1072.26       1265.18        41.01 o                         
  -9   2   2        172.14        225.77        17.80 o                         
  -8   2   2       1943.82       1714.77        20.53 o                         
  -7   2   2       4631.55       4628.44        45.13 o                         
  -6   2   2        788.57        888.05        12.43 o                         
  -5   2   2       6827.72       6889.09        52.55 o                         
  -4   2   2       3856.70       3832.71        28.39 o                         
  -3   2   2        854.14        938.40         9.75 o                         
  -2   2   2       5485.92       6848.21        81.94 o                         
  -1   2   2       6617.48       7441.88        62.06 o                         
   0   2   2      37209.82      40102.46       262.92 o                         
   1   2   2       7011.46       7454.64        49.12 o                         
   2   2   2       3441.05       3333.48        23.14 o                         
   3   2   2       3634.43       3430.32        24.34 o                         
   4   2   2        256.49        295.91         6.51 o                         
   5   2   2         77.24        179.54         6.77 o                         
   6   2   2       2680.22       2416.84        25.49 o                         
   7   2   2        593.10        639.07        15.97 o                         
   8   2   2        571.83        587.09        15.81 o                         
   9   2   2       1330.70       1517.34        28.29 o                         
  10   2   2        783.96        761.11        17.70 o                         
  11   2   2         57.05        116.59        10.04 o                         
  12   2   2        457.16        530.73        18.33 o                         
  13   2   2        596.56        646.77        22.80 o                         
  14   2   2        208.46        208.97        16.07 o                         
 -14   3   2        168.86        191.03        15.71 o                         
 -13   3   2       4069.19       3846.30        52.08 o                         
 -12   3   2       2610.33       2534.20        37.38 o                         
 -11   3   2         79.37         74.61         9.42 o                         
 -10   3   2       4067.51       3933.77        45.62 o                         
  -9   3   2       9472.17       8926.63        84.70 o                         
  -8   3   2       2811.07       2764.94        30.40 o                         
  -7   3   2        823.14        769.16        13.05 o                         
  -6   3   2      16024.29      15777.78       119.59 o                         
  -5   3   2       4560.82       4305.65        38.42 o                         
  -4   3   2        413.22        461.06         8.84 o                         
  -3   3   2      14003.07      15383.98       202.29 o                         
  -2   3   2      10039.10      11006.44       122.40 o                         
  -1   3   2       3490.25       3983.74        31.11 o                         
   0   3   2       6961.38       6819.83        49.73 o                         
   1   3   2      19413.02      19682.51       139.08 o                         
   2   3   2       1516.80       1404.82        14.95 o                         
   3   3   2       4982.50       5115.33        45.70 o                         
   4   3   2      12090.41      11481.39        92.55 o                         
   5   3   2      14073.51      13882.92       112.95 o                         
   6   3   2        399.47        412.85        10.08 o                         
   7   3   2      11298.91      11036.48        98.99 o                         
   8   3   2      11588.37      11207.73       103.21 o                         
   9   3   2        281.92        290.12        11.30 o                         
  10   3   2       1903.08       1902.92        28.04 o                         
  11   3   2       5936.80       5722.13        61.63 o                         
  12   3   2       1922.09       1927.61        34.16 o                         
  13   3   2        908.86        914.86        27.47 o                         
  14   3   2       3021.56       3027.00        48.86 o                         
 -14   4   2        618.71        627.89        26.68 o                         
 -13   4   2        187.45        210.10        16.50 o                         
 -12   4   2        130.44        162.12        14.20 o                         
 -11   4   2        700.88        782.52        23.39 o                         
 -10   4   2        161.13        300.44        18.37 o                         
  -9   4   2        159.08        255.22        13.66 o                         
  -8   4   2       1818.30       1711.70        25.85 o                         
  -7   4   2       1825.27       1968.78        46.82 o                         
  -6   4   2         55.04         36.79         9.87 o                         
  -5   4   2       1175.32       1228.81        20.83 o                         
  -4   4   2       3953.50       4391.85        49.53 o                         
  -3   4   2        318.70        316.78         7.71 o                         
  -2   4   2       2450.05       2536.15        26.54 o                         
  -1   4   2       4236.24       4190.35        41.93 o                         
   0   4   2       1408.64       1370.13        18.72 o                         
   1   4   2        751.64        777.31        15.00 o                         
   2   4   2       6927.67       7162.90        65.59 o                         
   3   4   2       6886.83       7055.15        64.83 o                         
   4   4   2          0.39         -2.94         5.41 o                         
   5   4   2        551.08        515.28        13.31 o                         
   6   4   2       5675.93       5411.27        54.23 o                         
   7   4   2         33.12         75.72         8.79 o                         
   8   4   2       1353.03       1423.31        29.16 o                         
   9   4   2        462.92        506.79        16.75 o                         
  10   4   2        239.16        252.64        13.34 o                         
  11   4   2         93.55        165.49        12.47 o                         
  12   4   2        620.73        713.08        23.63 o                         
  13   4   2        955.56       1028.38        32.57 o                         
 -13   5   2        777.83        718.28        29.53 o                         
 -12   5   2       1043.63       1077.84        32.27 o                         
 -11   5   2         13.44         78.38        11.91 o                         
 -10   5   2        382.68        472.70        19.32 o                         
  -9   5   2       1555.62       1818.94        56.56 o                         
  -8   5   2        781.73        981.00        29.78 o                         
  -7   5   2       1311.95       1305.15        23.95 o                         
  -6   5   2       2321.59       2338.36        27.44 o                         
  -5   5   2        845.78        903.75        19.13 o                         
  -4   5   2       1577.80       1857.41        36.85 o                         
  -3   5   2       7188.05       7671.10        94.41 o                         
  -2   5   2          7.10          1.25         4.42 o                         
  -1   5   2       4269.30       4420.41        45.44 o                         
   0   5   2       2992.35       2918.17        33.05 o                         
   1   5   2       2366.42       2248.01        29.21 o                         
   2   5   2        118.62        103.74         7.17 o                         
   3   5   2       4337.69       4446.85        52.04 o                         
   4   5   2       7688.27       7831.31        80.60 o                         
   5   5   2         38.64         43.68         6.29 o                         
   6   5   2        608.88        623.33        19.46 o                         
   7   5   2       1613.70       1652.92        25.02 o                         
   8   5   2        725.99        716.50        19.71 o                         
   9   5   2        246.00        310.77        15.57 o                         
  10   5   2        805.24        896.18        25.60 o                         
  11   5   2        999.07       1060.57        31.45 o                         
  12   5   2         77.11         69.90        13.99 o                         
  13   5   2          1.39         14.49        12.52 o                         
 -12   6   2       1803.26       1885.06        44.58 o                         
 -11   6   2       4024.36       3769.00        57.30 o                         
 -10   6   2       1509.47       1484.47        35.80 o                         
  -9   6   2       2739.10       2569.32        41.97 o                         
  -8   6   2       3268.82       3177.11        44.05 o                         
  -7   6   2       2748.16       2722.42        36.03 o                         
  -6   6   2        198.08        199.27        10.84 o                         
  -5   6   2       4559.34       4734.51        51.97 o                         
  -4   6   2       6424.95       6635.68        96.13 o                         
  -3   6   2       2696.53       2811.57        32.58 o                         
  -2   6   2       1710.53       1640.56        22.50 o                         
  -1   6   2       9635.30       9699.51        91.89 o                         
   0   6   2       5151.38       5056.17        54.54 o                         
   1   6   2        534.93        602.54        16.21 o                         
   2   6   2       5913.97       5794.65        62.03 o                         
   3   6   2       8959.67       8775.57        88.63 o                         
   4   6   2        311.89        326.06        12.07 o                         
   5   6   2       6687.15       6691.20        68.48 o                         
   6   6   2       4217.21       4047.32        48.22 o                         
   7   6   2       1484.40       1484.34        29.31 o                         
   8   6   2       1745.63       1657.61        33.56 o                         
   9   6   2       6022.86       5686.66        70.90 o                         
  10   6   2       1757.31       1841.13        39.55 o                         
  11   6   2        140.10        130.29        15.16 o                         
  12   6   2       2075.94       1988.93        43.67 o                         
 -11   7   2          3.01         26.23        14.88 o                         
 -10   7   2        170.20        163.87        18.00 o                         
  -9   7   2       1204.57       1275.06        34.68 o                         
  -8   7   2       1701.34       1862.37        40.08 o                         
  -7   7   2       1005.84       1010.09        26.42 o                         
  -6   7   2       3955.84       3920.01        51.40 o                         
  -5   7   2        212.22        242.79        13.83 o                         
  -4   7   2        863.44        952.86        22.94 o                         
  -3   7   2       1608.37       1615.79        26.49 o                         
  -2   7   2        472.47        437.08        14.46 o                         
  -1   7   2       1021.80       1005.58        21.42 o                         
   0   7   2       1259.02       1241.26        24.75 o                         
   1   7   2       3116.98       3028.17        39.58 o                         
   2   7   2          2.38         32.39         9.39 o                         
   3   7   2       1229.08       1271.07        39.57 o                         
   4   7   2       1278.44       1339.54        27.22 o                         
   5   7   2        133.38        242.58        21.11 o                         
   6   7   2        302.57        353.46        20.39 o                         
   7   7   2       1347.90       1409.85        33.13 o                         
   8   7   2        266.72        285.65        18.10 o                         
   9   7   2         34.66         65.76        13.60 o                         
  10   7   2        478.41        557.70        25.79 o                         
  11   7   2        662.52        652.53        28.03 o                         
 -10   8   2         10.79         10.21        15.27 o                         
  -9   8   2        294.75        307.50        22.25 o                         
  -8   8   2       1900.92       1852.77        44.38 o                         
  -7   8   2        455.09        564.24        28.53 o                         
  -6   8   2          6.30         16.08        15.10 o                         
  -5   8   2        814.74        834.97        25.42 o                         
  -4   8   2       4926.57       4974.70        59.76 o                         
  -3   8   2        217.64        259.61        15.63 o                         
  -2   8   2       1771.39       1769.64        32.29 o                         
  -1   8   2       2249.58       2133.91        32.10 o                         
   0   8   2        357.51        369.04        15.09 o                         
   1   8   2        205.97        236.10        13.77 o                         
   2   8   2       1349.97       1487.73        41.53 o                         
   3   8   2       1073.15       1069.32        26.50 o                         
   4   8   2         28.81         64.77        21.68 o                         
   5   8   2        669.97        779.90        28.93 o                         
   6   8   2        655.02        620.52        24.26 o                         
   7   8   2         12.19         10.14        11.87 o                         
   8   8   2        100.06        157.54        18.45 o                         
   9   8   2        297.74        299.07        20.85 o                         
  -8   9   2          1.30        -10.43        15.71 o                         
  -7   9   2        843.05        880.80        35.08 o                         
  -6   9   2       3281.40       3205.77        57.08 o                         
  -5   9   2       1206.09       1171.61        33.92 o                         
  -4   9   2       1492.95       1490.18        36.08 o                         
  -3   9   2       4322.45       4105.03        56.62 o                         
  -2   9   2       2782.26       2695.92        40.88 o                         
  -1   9   2        165.64        107.72        12.54 o                         
   0   9   2       2833.48       2683.16        38.43 o                         
   1   9   2       4807.28       4513.04        55.69 o                         
   2   9   2        354.64        345.46        17.13 o                         
   3   9   2       1044.28       1010.62        29.97 o                         
   4   9   2       2879.07       2816.19        47.24 o                         
   5   9   2       1721.50       1778.35        42.50 o                         
   6   9   2         12.96         -2.50        13.40 o                         
   7   9   2       1920.15       1861.27        50.98 o                         
   8   9   2       2842.95       2733.56        59.56 o                         
  -5  10   2        447.53        453.11        27.36 o                         
  -4  10   2       1307.66       1300.65        40.67 o                         
  -3  10   2          5.95         -0.48        12.66 o                         
  -2  10   2        230.15        230.54        17.54 o                         
  -1  10   2       1211.99       1208.46        32.02 o                         
   0  10   2         91.62         86.73        14.33 o                         
   1  10   2        324.47        286.78        17.84 o                         
   2  10   2        866.10        886.01        28.22 o                         
   3  10   2        184.55        153.86        17.40 o                         
   4  10   2          5.36         17.34        14.15 o                         
   5  10   2        327.72        311.79        25.18 o                         
 -15   1   3       3261.71       3149.10        47.39 o                         
 -14   1   3       1762.00       1844.18        36.45 o                         
 -13   1   3        589.81        568.37        18.69 o                         
 -12   1   3       4058.84       3821.77        45.30 o                         
 -11   1   3       2576.39       2461.60        29.60 o                         
 -10   1   3        314.25        336.63        10.44 o                         
  -9   1   3       4013.86       3760.40        34.23 o                         
  -8   1   3      19479.84      18925.03       139.68 o                         
  -7   1   3       2110.44       1979.28        18.78 o                         
  -6   1   3       7311.27       7150.08        50.06 o                         
  -5   1   3       8157.08       7779.28        50.59 o                         
  -4   1   3       4664.03       4387.01        26.99 o                         
  -3   1   3        315.80        347.71         4.41 o                         
  -2   1   3      29140.47      30820.34       237.77 o                         
  -1   1   3      26465.99      27420.34       168.42 o                         
   0   1   3       1660.32       1724.58        11.41 o                         
   1   1   3       3209.28       3116.19        20.70 o                         
   2   1   3      23145.46      22524.92       141.69 o                         
   3   1   3       5138.33       4832.70        33.43 o                         
   4   1   3       3092.75       2944.09        23.92 o                         
   5   1   3      15393.82      15058.09       117.35 o                         
   6   1   3       3401.72       3054.29        29.25 o                         
   7   1   3        373.23        438.89        10.32 o                         
   8   1   3       5072.32       5000.23        47.21 o                         
   9   1   3       5531.74       5401.27        53.13 o                         
  10   1   3        149.58        169.22         8.93 o                         
  11   1   3       1570.44       1612.54        25.76 o                         
  12   1   3       2814.08       2726.42        35.54 o                         
  13   1   3        550.11        603.67        19.84 o                         
  14   1   3        104.95         71.49        11.53 o                         
 -15   2   3          0.11          6.84        12.11 o                         
 -14   2   3       1516.71       1593.13        37.15 o                         
 -13   2   3       2742.33       2645.10        38.74 o                         
 -12   2   3        516.21        600.09        18.75 o                         
 -11   2   3        261.76        362.47        13.56 o                         
 -10   2   3       3968.53       3719.10        39.67 o                         
  -9   2   3       4543.60       4526.09        49.81 o                         
  -8   2   3        157.59        206.31        11.31 o                         
  -7   2   3       9157.44       8604.37        67.19 o                         
  -6   2   3       6193.01       5758.68        45.37 o                         
  -5   2   3        415.50        418.10         8.30 o                         
  -4   2   3       4346.39       4193.16        31.61 o                         
  -3   2   3      16064.28      17462.35       164.79 o                         
  -2   2   3      23308.44      28011.70       365.66 o                         
  -1   2   3      41779.42      47009.73       321.53 o                         
   0   2   3      18460.46      19390.20       117.79 o                         
   1   2   3       4046.06       4619.71        31.70 o                         
   2   2   3       4143.12       4172.93        28.98 o                         
   3   2   3       7531.82       6919.82        48.99 o                         
   4   2   3      16424.08      15886.82       125.87 o                         
   5   2   3        388.87        373.81         9.29 o                         
   6   2   3       6448.84       6119.56        56.64 o                         
   7   2   3       8804.99       8285.95        77.34 o                         
   8   2   3       2470.14       2379.41        28.51 o                         
   9   2   3       2789.91       2611.50        31.89 o                         
  10   2   3       4123.01       4010.66        44.34 o                         
  11   2   3       3430.43       3384.96        40.22 o                         
  12   2   3         62.20         44.37         9.46 o                         
  13   2   3       1960.28       2053.34        38.40 o                         
  14   2   3       1369.51       1405.18        36.32 o                         
 -14   3   3         31.47         74.92        12.67 o                         
 -13   3   3         25.91         68.92        11.39 o                         
 -12   3   3         10.23         -7.52         8.95 o                         
 -11   3   3        173.08        373.50        23.58 o                         
 -10   3   3         37.01        178.67        15.02 o                         
  -9   3   3          9.57         79.97        11.01 o                         
  -8   3   3         50.65        108.17        18.38 o                         
  -7   3   3        245.62        285.04        11.98 o                         
  -6   3   3          1.86         12.78         8.13 o                         
  -5   3   3        916.61        957.60        13.91 o                         
  -4   3   3        419.24        503.94        10.21 o                         
  -3   3   3        170.77        230.09         6.03 o                         
  -2   3   3       3997.96       4765.24        51.49 o                         
  -1   3   3        537.22        656.29         9.63 o                         
   0   3   3       7405.22       8220.58        56.95 o                         
   1   3   3        718.52        734.05         9.82 o                         
   2   3   3        534.06        563.00         9.23 o                         
   3   3   3        140.39        145.13         5.40 o                         
   4   3   3        306.44        323.13         7.92 o                         
   5   3   3       2675.65       2878.00        30.55 o                         
   6   3   3         23.34         24.29         4.59 o                         
   7   3   3       1784.92       1992.37        40.00 o                         
   8   3   3        191.42        244.43        16.20 o                         
   9   3   3        581.74        547.24        15.77 o                         
  10   3   3        231.73        231.20        11.71 o                         
  11   3   3        628.94        714.31        19.60 o                         
  12   3   3         40.66         30.55         9.21 o                         
  13   3   3          9.38         10.32        10.50 o                         
  14   3   3         29.90         60.49        13.02 o                         
 -14   4   3       1138.23       1224.84        37.53 o                         
 -13   4   3       2009.05       2144.89        45.18 o                         
 -12   4   3       1480.55       1554.66        35.74 o                         
 -11   4   3        557.63        592.91        21.55 o                         
 -10   4   3       4354.72       4158.22        50.21 o                         
  -9   4   3       2670.23       2795.58        36.78 o                         
  -8   4   3         49.14         25.71         7.04 o                         
  -7   4   3       5265.79       5083.09        47.47 o                         
  -6   4   3       9359.59       9315.36        87.64 o                         
  -5   4   3        138.73        152.01         6.35 o                         
  -4   4   3       7748.34       8547.34       130.43 o                         
  -3   4   3      18946.38      21297.27       278.82 o                         
  -2   4   3         33.02         60.08         4.73 o                         
  -1   4   3        109.98         89.23         5.84 o                         
   0   4   3      19869.67      20370.49       171.05 o                         
   1   4   3      13926.48      14116.34       127.98 o                         
   2   4   3         62.81         69.47         5.95 o                         
   3   4   3      12025.27      12201.91       109.97 o                         
   4   4   3      12851.78      12518.31       107.99 o                         
   5   4   3       1447.89       1459.21        20.55 o                         
   6   4   3       2855.88       2943.25        50.74 o                         
   7   4   3       4977.92       4789.53        50.89 o                         
   8   4   3        711.28        849.93        20.78 o                         
   9   4   3       1010.65       1036.19        23.45 o                         
  10   4   3       3105.44       3031.02        40.07 o                         
  11   4   3       3991.33       3838.54        47.46 o                         
  12   4   3          0.47         -0.96         9.72 o                         
  13   4   3       1201.55       1259.66        35.76 o                         
 -13   5   3         16.22         17.28        14.12 o                         
 -12   5   3       1641.71       1780.17        41.42 o                         
 -11   5   3       3033.21       2911.17        46.02 o                         
 -10   5   3        281.34        291.64        15.80 o                         
  -9   5   3       4011.45       3948.80        49.66 o                         
  -8   5   3       4935.05       4872.26        52.56 o                         
  -7   5   3       1677.80       1694.86        25.44 o                         
  -6   5   3        584.61        643.19        14.88 o                         
  -5   5   3       7152.05       7696.51       116.97 o                         
  -4   5   3       6002.39       6511.66        94.19 o                         
  -3   5   3          3.42          0.31         4.24 o                         
  -2   5   3       6772.55       6859.67        63.84 o                         
  -1   5   3      17496.27      18137.28       161.07 o                         
   0   5   3       2786.49       2911.12        34.44 o                         
   1   5   3       3318.39       3216.70        38.06 o                         
   2   5   3       7641.06       7124.76        71.13 o                         
   3   5   3       7845.77       7787.28        79.07 o                         
   4   5   3         50.89         60.36         8.41 o                         
   5   5   3      10474.16      10143.77        94.92 o                         
   6   5   3       4742.27       4565.94        49.74 o                         
   7   5   3         48.65         58.76         8.57 o                         
   8   5   3       1834.44       1858.25        29.85 o                         
   9   5   3       2514.63       2518.61        38.57 o                         
  10   5   3       1382.55       1500.12        36.45 o                         
  11   5   3       1330.75       1325.09        34.38 o                         
  12   5   3       2278.23       2299.63        44.83 o                         
  13   5   3        298.86        305.17        20.12 o                         
 -12   6   3         11.88        102.23        15.15 o                         
 -11   6   3         63.37        137.33        15.44 o                         
 -10   6   3         12.09        -10.95        11.10 o                         
  -9   6   3        116.35        196.72        15.94 o                         
  -8   6   3         49.23        157.30        13.43 o                         
  -7   6   3        999.93       1022.71        22.05 o                         
  -6   6   3        336.61        431.99        15.75 o                         
  -5   6   3        479.09        479.35        17.71 o                         
  -4   6   3        154.77        153.29         9.57 o                         
  -3   6   3        164.57        144.10         7.64 o                         
  -2   6   3        144.93        136.40         8.20 o                         
  -1   6   3        943.64       1021.51        19.24 o                         
   0   6   3          0.15         -7.77         6.01 o                         
   1   6   3        124.20        115.98         8.91 o                         
   2   6   3         97.19        104.48         9.39 o                         
   3   6   3         93.69        110.33        10.33 o                         
   4   6   3         85.73         84.18         8.64 o                         
   5   6   3        271.31        291.24        15.43 o                         
   6   6   3         68.06        103.77        12.13 o                         
   7   6   3        412.99        421.54        17.06 o                         
   8   6   3        470.01        522.33        20.07 o                         
   9   6   3        132.57        213.98        18.92 o                         
  10   6   3         23.02         37.53        11.36 o                         
  11   6   3         10.87        -17.58        11.72 o                         
  12   6   3         50.64         36.29        13.59 o                         
 -11   7   3       1931.09       1981.38        48.62 o                         
 -10   7   3        164.06        161.02        17.78 o                         
  -9   7   3       2604.82       2639.21        47.52 o                         
  -8   7   3       2416.20       2312.69        42.17 o                         
  -7   7   3        159.48        178.60        13.78 o                         
  -6   7   3        710.47        769.43        21.74 o                         
  -5   7   3       3683.14       3769.54        53.50 o                         
  -4   7   3       3751.71       3869.04        48.43 o                         
  -3   7   3         57.73         37.60         8.25 o                         
  -2   7   3       3943.88       3940.18        44.57 o                         
  -1   7   3       3281.36       3327.06        39.26 o                         
   0   7   3         87.06         66.04         9.13 o                         
   1   7   3       1394.94       1451.51        25.69 o                         
   2   7   3       3411.21       3383.13        43.56 o                         
   3   7   3       1062.11       1182.43        25.83 o                         
   4   7   3        979.58       1019.47        23.92 o                         
   5   7   3       3606.90       3573.08        46.86 o                         
   6   7   3       2459.00       2389.91        38.22 o                         
   7   7   3        219.42        237.02        14.86 o                         
   8   7   3       4469.34       4268.92        62.73 o                         
   9   7   3       2600.06       2455.12        46.30 o                         
  10   7   3         82.50         70.32        14.94 o                         
  11   7   3        980.61        926.80        35.85 o                         
 -10   8   3       1255.56       1278.41        40.36 o                         
  -9   8   3       1412.40       1389.69        41.14 o                         
  -8   8   3         45.73         15.34        13.82 o                         
  -7   8   3       3738.46       3515.33        55.71 o                         
  -6   8   3       1573.02       1730.47        39.15 o                         
  -5   8   3        291.37        347.30        17.07 o                         
  -4   8   3       2328.62       2333.42        39.33 o                         
  -3   8   3       4522.17       4527.22        57.21 o                         
  -2   8   3        862.65        850.51        23.94 o                         
  -1   8   3        953.80       1010.57        23.96 o                         
   0   8   3       2854.40       2793.50        36.65 o                         
   1   8   3       3938.25       3731.63        46.31 o                         
   2   8   3         67.83         79.54        10.87 o                         
   3   8   3       4535.40       4372.08        58.61 o                         
   4   8   3       2515.68       2469.14        41.39 o                         
   5   8   3        212.84        247.12        17.00 o                         
   6   8   3       1131.14       1199.99        34.49 o                         
   7   8   3       1843.53       1795.98        44.27 o                         
   8   8   3        831.73        859.73        32.33 o                         
   9   8   3        196.08        170.49        19.29 o                         
  -8   9   3         21.20          7.92        15.70 o                         
  -7   9   3        101.93        126.10        18.44 o                         
  -6   9   3         15.65         50.97        15.76 o                         
  -5   9   3        419.68        365.14        21.55 o                         
  -4   9   3          3.40         46.45        15.39 o                         
  -3   9   3         58.25         47.65        12.64 o                         
  -2   9   3        107.47         60.23        12.06 o                         
  -1   9   3         13.41        -14.22         9.48 o                         
   0   9   3        300.15        338.42        16.06 o                         
   1   9   3         56.73         68.84        12.99 o                         
   2   9   3        106.25         61.20        12.38 o                         
   3   9   3          3.61         26.20        11.30 o                         
   4   9   3         43.41        123.11        21.23 o                         
   5   9   3         77.26        128.49        19.99 o                         
   6   9   3          0.85        -18.43        12.29 o                         
   7   9   3        155.66        146.18        18.98 o                         
  -5  10   3        155.87        144.66        20.70 o                         
  -4  10   3        761.24        821.45        32.25 o                         
  -3  10   3       1957.34       2037.29        43.82 o                         
  -2  10   3        986.90        963.08        30.34 o                         
  -1  10   3        353.55        305.77        18.48 o                         
   0  10   3       3506.63       3398.90        49.56 o                         
   1  10   3       1443.69       1512.85        36.97 o                         
   2  10   3          8.60          3.37        12.65 o                         
   3  10   3       1486.40       1463.17        40.32 o                         
   4  10   3       2069.20       2048.28        49.54 o                         
   5  10   3        227.36        254.16        21.91 o                         
 -15   0   4       3318.79       3018.61        64.26 o                         
 -14   0   4         15.30          6.40        13.59 o                         
 -13   0   4       2842.20       2705.41        52.80 o                         
 -12   0   4       4729.74       4456.84        68.68 o                         
 -11   0   4       1631.99       1620.19        33.45 o                         
 -10   0   4       1558.54       1516.63        29.62 o                         
  -9   0   4       7320.55       7338.34        85.72 o                         
  -8   0   4       2474.07       2277.77        32.08 o                         
  -7   0   4        220.19        290.04         9.69 o                         
  -6   0   4      10738.32      10159.95        95.96 o                         
  -5   0   4      23330.95      23900.24       201.11 o                         
  -4   0   4        955.45        955.37        11.26 o                         
  -3   0   4       7644.50       7586.46        61.61 o                         
  -2   0   4       4644.57       4845.50        40.73 o                         
  -1   0   4       6477.29       7038.47        65.43 o                         
   0   0   4        185.52        205.98         4.82 o                         
   1   0   4       7427.83       7270.04        71.17 o                         
   2   0   4       5114.64       4680.54        46.81 o                         
   3   0   4        330.84        402.01         8.32 o                         
   4   0   4       3735.19       3498.87        42.84 o                         
   5   0   4       9656.08       8978.51       105.84 o                         
   6   0   4       2348.27       2353.79        34.13 o                         
   7   0   4       1583.93       1691.29        29.02 o                         
   8   0   4       5343.56       5240.00        67.19 o                         
   9   0   4       1840.79       1793.97        34.61 o                         
  10   0   4        552.61        576.33        21.15 o                         
  11   0   4       4542.36       4201.91        68.46 o                         
  12   0   4       1987.57       2060.50        49.69 o                         
  13   0   4         63.06         89.87        15.36 o                         
  14   0   4       1152.39       1216.30        44.13 o                         
 -15   1   4        215.88        250.71        16.69 o                         
 -14   1   4        488.92        432.18        18.64 o                         
 -13   1   4         89.62        260.01        23.02 o                         
 -12   1   4        588.01        693.61        22.29 o                         
 -11   1   4         29.12         60.83         7.61 o                         
 -10   1   4       1012.70       1228.84        24.46 o                         
  -9   1   4         91.67        204.92        14.86 o                         
  -8   1   4       2078.36       2148.37        36.82 o                         
  -7   1   4       2793.22       2385.11        21.43 o                         
  -6   1   4       1645.29       1442.72        14.41 o                         
  -5   1   4        232.51        258.42         5.52 o                         
  -4   1   4       2102.14       1972.68        14.34 o                         
  -3   1   4      10290.91      10427.63        60.78 o                         
  -2   1   4       1373.92       1528.87        15.33 o                         
  -1   1   4        925.07       1052.29         8.10 o                         
   0   1   4      26756.34      27332.61       166.85 o                         
   1   1   4       7248.44       7166.55        50.02 o                         
   2   1   4         37.50         53.37         2.31 o                         
   3   1   4       4828.70       4508.11        31.78 o                         
   4   1   4       3923.45       3644.42        29.28 o                         
   5   1   4         56.27         52.21         4.34 o                         
   6   1   4       3946.28       3651.19        33.29 o                         
   7   1   4       2510.07       2173.98        23.75 o                         
   8   1   4        138.40        146.22         7.63 o                         
   9   1   4       3708.55       3600.13        39.29 o                         
  10   1   4        682.66        706.04        16.98 o                         
  11   1   4        421.98        453.95        15.08 o                         
  12   1   4        592.47        653.40        19.35 o                         
  13   1   4        794.39        870.76        23.89 o                         
  14   1   4        423.98        452.01        19.36 o                         
 -15   2   4        442.38        439.13        22.07 o                         
 -14   2   4         56.19        100.58        12.57 o                         
 -13   2   4        499.45        558.28        20.15 o                         
 -12   2   4       2045.83       2042.58        32.85 o                         
 -11   2   4        960.22       1170.14        25.83 o                         
 -10   2   4        143.84        334.62        22.01 o                         
  -9   2   4       2709.88       2604.70        29.06 o                         
  -8   2   4       5429.48       5973.28        94.00 o                         
  -7   2   4        169.10        134.59         9.14 o                         
  -6   2   4       5106.79       5049.46        39.26 o                         
  -5   2   4       5931.88       5733.19        44.65 o                         
  -4   2   4       2013.35       2016.26        21.38 o                         
  -3   2   4         42.96         74.55         2.85 o                         
  -2   2   4       1204.49       1228.02        15.77 o                         
  -1   2   4      12605.62      13357.77        80.30 o                         
   0   2   4       4824.25       5059.45        33.54 o                         
   1   2   4      13814.54      14014.30        89.40 o                         
   2   2   4       6365.33       6226.07        43.01 o                         
   3   2   4        373.23        396.98         7.11 o                         
   4   2   4       4405.82       4316.48        38.81 o                         
   5   2   4       6812.03       6728.64        62.66 o                         
   6   2   4        689.90        613.26        14.02 o                         
   7   2   4        802.74        798.29        17.17 o                         
   8   2   4       5092.28       5047.85        50.34 o                         
   9   2   4       2300.23       2238.83        29.24 o                         
  10   2   4        139.05        155.74        10.19 o                         
  11   2   4       3218.00       3193.78        39.40 o                         
  12   2   4       1356.11       1420.71        29.77 o                         
  13   2   4         18.56         25.82        10.47 o                         
  14   2   4         98.02         86.00        13.15 o                         
 -14   3   4       2122.73       2223.13        45.72 o                         
 -13   3   4       2723.32       2653.04        42.27 o                         
 -12   3   4        191.58        180.11        13.31 o                         
 -11   3   4       4127.01       3879.74        47.53 o                         
 -10   3   4       5660.17       5349.65        58.12 o                         
  -9   3   4       1530.27       1421.21        22.72 o                         
  -8   3   4       3833.02       3707.72        35.89 o                         
  -7   3   4      13600.84      12935.33       106.63 o                         
  -6   3   4       5509.35       5390.13        47.21 o                         
  -5   3   4        249.34        232.57         6.79 o                         
  -4   3   4      19832.62      21650.72       301.10 o                         
  -3   3   4      18006.17      20068.31       289.59 o                         
  -2   3   4        519.56        659.08         8.58 o                         
  -1   3   4      49244.74      54592.01       388.48 o                         
   0   3   4      22144.29      22997.45       159.96 o                         
   1   3   4       4728.58       4615.14        37.34 o                         
   2   3   4       5377.36       5388.82        45.43 o                         
   3   3   4      19688.39      19016.41       159.61 o                         
   4   3   4      11500.59      10838.02        90.31 o                         
   5   3   4        456.57        525.65        11.07 o                         
   6   3   4       9247.21       8577.40        80.54 o                         
   7   3   4       9303.23       8928.84        88.93 o                         
   8   3   4        564.40        570.83        15.43 o                         
   9   3   4        803.71        798.18        18.36 o                         
  10   3   4       8166.40       7850.32        81.08 o                         
  11   3   4       2065.72       2085.36        31.39 o                         
  12   3   4         69.92         75.00        10.53 o                         
  13   3   4       3412.75       3347.77        49.94 o                         
  14   3   4       1769.13       1917.19        43.56 o                         
 -14   4   4         42.37         47.72        14.07 o                         
 -13   4   4        356.14        435.24        22.02 o                         
 -12   4   4       1184.05       1222.56        31.68 o                         
 -11   4   4        700.15        925.57        26.41 o                         
 -10   4   4        193.72        251.74        13.41 o                         
  -9   4   4       1131.56       1178.78        22.77 o                         
  -8   4   4         84.89        169.00        15.32 o                         
  -7   4   4          8.44         47.65        13.39 o                         
  -6   4   4        626.00        684.17        13.07 o                         
  -5   4   4        522.40        562.93        14.14 o                         
  -4   4   4       1116.61       1256.22        23.16 o                         
  -3   4   4         17.07         33.28         4.55 o                         
  -2   4   4       8969.37       9606.41        89.15 o                         
  -1   4   4       1145.31       1094.64        15.04 o                         
   0   4   4        550.11        553.33        10.94 o                         
   1   4   4       1871.09       1732.94        21.64 o                         
   2   4   4       1600.71       1510.02        19.93 o                         
   3   4   4       4946.46       5247.29        51.98 o                         
   4   4   4       2064.17       2081.55        34.50 o                         
   5   4   4      10079.73      10226.42        90.66 o                         
   6   4   4        663.39        702.83        15.58 o                         
   7   4   4         70.94        120.63        10.24 o                         
   8   4   4       1681.13       1690.85        27.75 o                         
   9   4   4        642.78        650.56        20.06 o                         
  10   4   4          0.68         28.83         8.62 o                         
  11   4   4        889.48        986.49        24.51 o                         
  12   4   4        674.78        693.11        23.15 o                         
  13   4   4         10.74         40.65        12.61 o                         
 -13   5   4        574.44        570.24        26.98 o                         
 -12   5   4         59.49        102.10        14.67 o                         
 -11   5   4        432.87        437.00        19.74 o                         
 -10   5   4        792.30        911.85        24.63 o                         
  -9   5   4         37.31        168.58        17.28 o                         
  -8   5   4         10.25         57.07        12.37 o                         
  -7   5   4        144.23        195.35        14.66 o                         
  -6   5   4        278.09        364.85        14.07 o                         
  -5   5   4         69.47         71.05         7.94 o                         
  -4   5   4       1727.45       1856.06        33.34 o                         
  -3   5   4       2464.23       2684.10        31.03 o                         
  -2   5   4       1161.51       1286.99        18.14 o                         
  -1   5   4       3210.25       3155.45        34.78 o                         
   0   5   4       2229.71       2179.78        26.73 o                         
   1   5   4         48.86         44.07         6.51 o                         
   2   5   4       2020.73       2014.35        29.28 o                         
   3   5   4       6016.09       6112.41        62.76 o                         
   4   5   4        372.87        404.58        12.19 o                         
   5   5   4          8.72         27.00         9.62 o                         
   6   5   4       1293.26       1490.47        52.34 o                         
   7   5   4       1609.12       1596.60        30.77 o                         
   8   5   4        127.93        164.17        11.06 o                         
   9   5   4        634.90        697.55        22.62 o                         
  10   5   4        153.75        164.54        13.93 o                         
  11   5   4        105.09        119.34        13.70 o                         
  12   5   4         39.08         56.45        13.30 o                         
  13   5   4        313.64        320.80        22.82 o                         
 -12   6   4       4015.77       3964.61        59.38 o                         
 -11   6   4       2242.41       2188.97        43.15 o                         
 -10   6   4         65.46         81.85        13.49 o                         
  -9   6   4       6355.78       6038.66        73.12 o                         
  -8   6   4       7726.85       7586.99        84.70 o                         
  -7   6   4        432.23        465.48        15.41 o                         
  -6   6   4       4167.58       4447.78        73.52 o                         
  -5   6   4       7993.73       8636.21       153.14 o                         
  -4   6   4       2690.80       2775.00        47.59 o                         
  -3   6   4       4314.95       4616.91        48.31 o                         
  -2   6   4       7644.73       7742.60        73.81 o                         
  -1   6   4       3493.85       3439.55        38.63 o                         
   0   6   4        328.75        314.98        11.78 o                         
   1   6   4       6359.27       6115.45        62.76 o                         
   2   6   4      11175.91      10909.92       107.06 o                         
   3   6   4        108.84        133.47         9.14 o                         
   4   6   4       6171.76       5999.52        64.56 o                         
   5   6   4       5547.00       5326.75        58.00 o                         
   6   6   4       2009.00       1980.57        29.57 o                         
   7   6   4       2059.94       1976.32        33.60 o                         
   8   6   4       6458.61       6271.49        75.77 o                         
   9   6   4       2417.04       2364.25        41.67 o                         
  10   6   4        616.53        615.37        24.76 o                         
  11   6   4       1967.26       1983.33        43.62 o                         
  12   6   4       2643.55       2677.06        52.54 o                         
 -11   7   4        806.96        806.96        30.67 o                         
 -10   7   4        844.19        880.88        31.57 o                         
  -9   7   4         79.82        106.33        15.72 o                         
  -8   7   4        121.03         98.20        14.25 o                         
  -7   7   4        976.57        998.70        28.19 o                         
  -6   7   4        676.97        751.15        21.89 o                         
  -5   7   4          1.61         -3.12         8.33 o                         
  -4   7   4        737.76        818.27        22.09 o                         
  -3   7   4        801.43        805.00        19.30 o                         
  -2   7   4          2.22        -10.20         6.80 o                         
  -1   7   4        463.58        534.94        15.66 o                         
   0   7   4       1193.22       1294.07        25.20 o                         
   1   7   4        644.45        656.58        18.61 o                         
   2   7   4        588.54        711.34        19.23 o                         
   3   7   4       1525.33       1612.23        28.76 o                         
   4   7   4          5.86         39.10         8.41 o                         
   5   7   4         77.76        150.72        23.34 o                         
   6   7   4        801.05        904.19        27.48 o                         
   7   7   4       1159.57       1181.60        30.48 o                         
   8   7   4          3.39         48.51        12.03 o                         
   9   7   4        486.31        550.01        23.78 o                         
  10   7   4       1180.56       1162.07        38.04 o                         
  11   7   4        417.90        381.92        24.15 o                         
 -10   8   4        853.97        825.31        32.48 o                         
  -9   8   4       1164.87       1181.62        36.78 o                         
  -8   8   4        461.92        471.91        23.92 o                         
  -7   8   4        100.88        157.34        16.47 o                         
  -6   8   4       1950.03       1971.43        43.10 o                         
  -5   8   4       2114.26       2180.93        39.82 o                         
  -4   8   4        335.38        340.51        17.68 o                         
  -3   8   4        268.11        280.88        15.37 o                         
  -2   8   4       2434.19       2379.35        36.72 o                         
  -1   8   4        506.59        506.87        18.04 o                         
   0   8   4         22.83         13.05         8.26 o                         
   1   8   4        605.67        644.69        19.65 o                         
   2   8   4        732.03        745.45        22.02 o                         
   3   8   4        290.87        372.81        26.90 o                         
   4   8   4        460.87        554.60        22.39 o                         
   5   8   4       1005.20       1021.43        31.26 o                         
   6   8   4         20.98         37.24        12.18 o                         
   7   8   4        543.79        603.18        26.50 o                         
   8   8   4       1513.58       1556.71        45.79 o                         
   9   8   4         32.32         50.17        16.76 o                         
  -8   9   4        195.33        162.17        20.56 o                         
  -7   9   4       2907.70       2828.50        58.24 o                         
  -6   9   4       3245.83       3193.04        62.18 o                         
  -5   9   4        658.34        614.63        27.18 o                         
  -4   9   4       5733.46       5572.36        78.96 o                         
  -3   9   4       1753.40       1863.09        40.98 o                         
  -2   9   4          3.19        -14.27         9.51 o                         
  -1   9   4       1864.72       1868.37        35.86 o                         
   0   9   4       6541.84       6231.98        69.61 o                         
   1   9   4        537.19        531.18        19.48 o                         
   2   9   4       2087.36       1941.65        38.58 o                         
   3   9   4       3906.88       3658.20        55.07 o                         
   4   9   4        699.06        731.11        27.99 o                         
   5   9   4         76.63         79.26        15.06 o                         
   6   9   4       1721.45       1704.60        45.38 o                         
   7   9   4       1376.86       1473.08        46.80 o                         
  -5  10   4        854.14        842.47        36.20 o                         
  -4  10   4         13.42          9.91        14.64 o                         
  -3  10   4        611.00        598.52        25.16 o                         
  -2  10   4        522.70        542.10        23.48 o                         
  -1  10   4        190.99        172.87        15.35 o                         
   0  10   4         57.28        105.86        14.32 o                         
   1  10   4       1047.23       1081.22        31.53 o                         
   2  10   4       1094.27       1126.02        34.85 o                         
   3  10   4         13.14         33.67        14.94 o                         
   4  10   4        395.53        485.38        24.89 o                         
 -15   1   5       1650.23       1706.76        37.30 o                         
 -14   1   5         47.09         51.42        11.09 o                         
 -13   1   5       4352.22       4113.72        49.53 o                         
 -12   1   5       3344.90       3278.25        38.73 o                         
 -11   1   5        170.97        284.19        12.66 o                         
 -10   1   5       1638.82       1595.72        21.71 o                         
  -9   1   5       9259.71       9071.94        74.34 o                         
  -8   1   5       4979.30       4990.83        41.52 o                         
  -7   1   5        899.70        889.24        11.49 o                         
  -6   1   5      19856.08      19635.80       132.92 o                         
  -5   1   5       8800.91       8801.59        60.69 o                         
  -4   1   5        156.86        194.74         4.19 o                         
  -3   1   5       8610.59       8636.45        51.30 o                         
  -2   1   5      10132.17      10340.80        62.81 o                         
  -1   1   5       2117.70       2169.38        15.07 o                         
   0   1   5      14069.37      14125.24        89.98 o                         
   1   1   5       9939.68       9638.29        67.41 o                         
   2   1   5       9081.27       8584.32        58.19 o                         
   3   1   5       1006.33        998.03         9.83 o                         
   4   1   5      21505.19      20730.00       154.03 o                         
   5   1   5       6718.72       6287.41        55.06 o                         
   6   1   5        266.67        300.59         8.73 o                         
   7   1   5       8276.87       8026.61        71.78 o                         
   8   1   5       8931.65       8392.34        76.13 o                         
   9   1   5        867.82        862.95        18.19 o                         
  10   1   5       2015.21       2034.32        28.28 o                         
  11   1   5       5574.87       5526.09        59.47 o                         
  12   1   5       1052.91       1175.84        25.95 o                         
  13   1   5        209.38        199.65        13.84 o                         
  14   1   5       1105.05       1157.21        31.17 o                         
 -15   2   5        607.22        547.03        24.25 o                         
 -14   2   5       2099.67       2073.39        40.86 o                         
 -13   2   5        372.61        545.13        19.81 o                         
 -12   2   5        282.45        330.71        15.32 o                         
 -11   2   5       1895.35       1900.87        27.80 o                         
 -10   2   5       4697.63       4730.16        48.04 o                         
  -9   2   5        137.41        228.54        14.19 o                         
  -8   2   5       6705.96       6378.00        55.26 o                         
  -7   2   5       4999.47       4652.91        39.43 o                         
  -6   2   5        240.42        244.43         7.64 o                         
  -5   2   5       3079.43       2819.55        24.73 o                         
  -4   2   5      18360.23      19038.60       147.16 o                         
  -3   2   5       9205.49      10011.41       101.60 o                         
  -2   2   5       2746.26       2876.21        26.82 o                         
  -1   2   5       8388.46       8549.85        53.13 o                         
   0   2   5      37935.59      39922.85       243.94 o                         
   1   2   5       1158.72       1230.99        10.34 o                         
   2   2   5      11365.96      11075.85        72.36 o                         
   3   2   5      10211.66       9466.29        73.11 o                         
   4   2   5       2529.23       2367.21        25.14 o                         
   5   2   5      11535.56      11020.74        99.97 o                         
   6   2   5      12284.16      11568.89       108.94 o                         
   7   2   5        151.97        153.03         7.74 o                         
   8   2   5        556.65        524.31        15.02 o                         
   9   2   5        847.14        901.06        20.07 o                         
  10   2   5       4709.00       4622.53        50.84 o                         
  11   2   5          3.15         15.24         7.80 o                         
  12   2   5       2463.12       2408.74        36.59 o                         
  13   2   5       2362.90       2439.98        40.06 o                         
  14   2   5         78.64         79.22        12.93 o                         
 -14   3   5          0.00         56.05        13.30 o                         
 -13   3   5         15.81          6.61        11.12 o                         
 -12   3   5         17.16         99.28        11.06 o                         
 -11   3   5        200.78        416.01        22.14 o                         
 -10   3   5         13.31         -0.56         7.51 o                         
  -9   3   5         67.26        172.57        16.27 o                         
  -8   3   5       1112.93       1193.97        42.19 o                         
  -7   3   5       1280.61       1419.38        17.77 o                         
  -6   3   5         85.44        101.19         5.53 o                         
  -5   3   5        105.37        108.16         5.97 o                         
  -4   3   5        332.63        427.67         9.02 o                         
  -3   3   5       1456.49       1703.99        26.36 o                         
  -2   3   5        138.16        182.06         5.28 o                         
  -1   3   5       6929.18       7744.95        56.89 o                         
   0   3   5       4100.98       4423.81        34.56 o                         
   1   3   5       1834.02       2060.59        19.96 o                         
   2   3   5        326.97        355.62         8.20 o                         
   3   3   5       1929.39       2120.34        23.28 o                         
   4   3   5        197.03        218.99         7.67 o                         
   5   3   5       1277.64       1221.14        16.56 o                         
   6   3   5          0.54         31.07         6.45 o                         
   7   3   5        978.12       1113.84        31.09 o                         
   8   3   5        332.75        346.19        12.49 o                         
   9   3   5        281.36        305.27        12.11 o                         
  10   3   5        946.78        936.50        23.51 o                         
  11   3   5          3.28          7.07         7.92 o                         
  12   3   5          4.26          7.11         9.26 o                         
  13   3   5          0.00         16.27        10.87 o                         
  14   3   5         75.81         71.79        14.13 o                         
 -14   4   5       1661.41       1770.14        45.24 o                         
 -13   4   5        335.92        348.46        20.53 o                         
 -12   4   5        705.73        779.04        26.13 o                         
 -11   4   5       4242.50       4007.77        53.41 o                         
 -10   4   5       1265.15       1448.29        27.50 o                         
  -9   4   5        663.46        691.90        19.61 o                         
  -8   4   5       3806.74       3801.74        42.35 o                         
  -7   4   5       5341.01       5609.45        55.14 o                         
  -6   4   5          3.97          3.88         5.03 o                         
  -5   4   5       6092.21       6566.50       113.28 o                         
  -4   4   5      12416.65      13271.28       224.92 o                         
  -3   4   5       7472.73       8664.82       123.47 o                         
  -2   4   5       1152.96       1239.85        16.22 o                         
  -1   4   5      45736.67      49097.45       392.99 o                         
   0   4   5       4977.33       4744.37        42.76 o                         
   1   4   5         90.19         94.91         5.52 o                         
   2   4   5       8378.77       7879.92        74.70 o                         
   3   4   5       9934.97       9472.40        88.67 o                         
   4   4   5       2064.59       2011.35        24.27 o                         
   5   4   5        576.03        647.52        17.39 o                         
   6   4   5       8235.35       8108.99        79.00 o                         
   7   4   5       4265.98       4168.91        48.57 o                         
   8   4   5        218.23        257.48        11.68 o                         
   9   4   5       4327.62       4118.24        49.71 o                         
  10   4   5        529.22        596.88        19.57 o                         
  11   4   5        172.80        178.84        13.07 o                         
  12   4   5       1342.84       1360.52        32.27 o                         
  13   4   5       1630.64       1742.35        43.53 o                         
 -13   5   5       1333.22       1434.95        40.46 o                         
 -12   5   5       2649.52       2512.55        44.86 o                         
 -11   5   5        373.10        406.76        19.10 o                         
 -10   5   5       2288.63       2292.51        36.65 o                         
  -9   5   5       8056.37       7714.40        81.25 o                         
  -8   5   5       3026.05       3073.43        42.33 o                         
  -7   5   5       6032.05       6182.23        82.23 o                         
  -6   5   5       5936.29       6279.73       110.23 o                         
  -5   5   5       5365.55       5879.50       105.35 o                         
  -4   5   5          2.67          6.86         4.85 o                         
  -3   5   5       3612.90       3788.81        39.93 o                         
  -2   5   5      18778.76      19917.13       181.04 o                         
  -1   5   5       1294.71       1354.99        18.29 o                         
   0   5   5      10133.35      10210.49        91.32 o                         
   1   5   5      14621.78      14526.99       134.73 o                         
   2   5   5       2189.71       2021.42        25.98 o                         
   3   5   5        235.19        240.29        10.71 o                         
   4   5   5       6631.12       6299.75        64.50 o                         
   5   5   5       8635.02       8563.05        88.00 o                         
   6   5   5         60.09         70.40         7.35 o                         
   7   5   5       4974.99       4854.07        55.82 o                         
   8   5   5       4039.09       3962.89        51.95 o                         
   9   5   5        621.46        656.85        22.25 o                         
  10   5   5       1538.86       1620.46        38.95 o                         
  11   5   5       3110.15       3173.59        48.97 o                         
  12   5   5        885.06        886.34        30.58 o                         
 -12   6   5        103.61        153.37        17.21 o                         
 -11   6   5         26.39          9.29        12.26 o                         
 -10   6   5        138.56        254.82        15.97 o                         
  -9   6   5         73.14         95.62        12.50 o                         
  -8   6   5        329.86        348.14        16.53 o                         
  -7   6   5        378.06        381.10        15.94 o                         
  -6   6   5        294.28        356.55        14.69 o                         
  -5   6   5          7.38         17.44         7.64 o                         
  -4   6   5         19.23         10.81         6.93 o                         
  -3   6   5        846.65        975.60        19.48 o                         
  -2   6   5        818.31        870.54        18.31 o                         
  -1   6   5        783.71        870.29        18.21 o                         
   0   6   5        189.21        209.13         9.20 o                         
   1   6   5         51.79         34.32         6.54 o                         
   2   6   5        106.71        102.47         8.87 o                         
   3   6   5        211.03        259.63        11.98 o                         
   4   6   5         76.53        117.27        11.81 o                         
   5   6   5         75.71        112.40        13.18 o                         
   6   6   5         16.54         43.20         8.49 o                         
   7   6   5         99.92        118.18        11.46 o                         
   8   6   5         44.67        137.80        12.31 o                         
   9   6   5        167.08        165.84        15.11 o                         
  10   6   5          3.45        -11.43        10.53 o                         
  11   6   5         24.31         44.47        13.83 o                         
 -11   7   5        140.11        109.55        16.85 o                         
 -10   7   5       1422.92       1442.07        38.53 o                         
  -9   7   5       3546.96       3400.01        55.69 o                         
  -8   7   5        255.35        249.24        17.81 o                         
  -7   7   5         20.66         26.73        11.13 o                         
  -6   7   5       4577.30       4841.96        85.26 o                         
  -5   7   5       2743.00       3008.75        53.47 o                         
  -4   7   5         93.94         83.37        10.36 o                         
  -3   7   5       2856.07       2960.26        39.41 o                         
  -2   7   5        862.94        947.65        21.51 o                         
  -1   7   5       1094.13       1148.68        22.65 o                         
   0   7   5        204.49        232.70        11.24 o                         
   1   7   5       3539.22       3559.73        42.41 o                         
   2   7   5        944.33        985.65        22.48 o                         
   3   7   5        349.23        378.77        14.96 o                         
   4   7   5       1674.02       1654.46        29.56 o                         
   5   7   5       2434.54       2347.03        36.47 o                         
   6   7   5          4.64         16.73         9.48 o                         
   7   7   5       2443.46       2408.78        40.43 o                         
   8   7   5       2182.42       2134.43        42.86 o                         
   9   7   5        152.56        133.02        15.93 o                         
  10   7   5        457.73        452.23        23.96 o                         
 -10   8   5        206.33        216.50        20.62 o                         
  -9   8   5          2.81         -3.81        13.26 o                         
  -8   8   5        730.67        743.93        29.59 o                         
  -7   8   5       2328.07       2471.44        49.16 o                         
  -6   8   5        392.54        417.67        21.12 o                         
  -5   8   5       2001.40       2095.69        41.82 o                         
  -4   8   5       2797.72       2927.75        45.36 o                         
  -3   8   5       1016.53       1105.21        28.19 o                         
  -2   8   5        593.53        636.79        20.58 o                         
  -1   8   5       3150.63       3090.49        40.05 o                         
   0   8   5       1442.42       1494.70        28.53 o                         
   1   8   5          6.34         -0.11         8.44 o                         
   2   8   5       1682.49       1729.73        32.39 o                         
   3   8   5       4020.32       3799.28        51.96 o                         
   4   8   5         15.79         27.42        10.37 o                         
   5   8   5        896.34        921.04        29.03 o                         
   6   8   5       2282.40       2234.84        43.26 o                         
   7   8   5       1509.79       1525.91        40.95 o                         
   8   8   5        349.26        314.59        21.23 o                         
   9   8   5       1500.41       1515.86        45.66 o                         
  -8   9   5          1.62         15.59        15.78 o                         
  -7   9   5          1.86         45.50        16.28 o                         
  -6   9   5         17.27         -7.32        15.30 o                         
  -5   9   5         44.67         44.93        13.82 o                         
  -4   9   5          6.44         21.06        13.17 o                         
  -3   9   5         22.51         -8.87        11.03 o                         
  -2   9   5         32.80          0.92        10.14 o                         
  -1   9   5         68.30         47.83        11.37 o                         
   0   9   5          0.69         54.36        15.20 o                         
   1   9   5        267.66        296.00        16.06 o                         
   2   9   5         31.12         93.57        12.66 o                         
   3   9   5         23.11         99.76        29.16 o                         
   4   9   5         45.21         51.88        13.58 o                         
   5   9   5          7.52         -8.02        12.38 o                         
   6   9   5         70.05        104.03        15.89 o                         
   7   9   5        224.17        261.50        23.19 o                         
  -5  10   5        857.24        882.92        35.36 o                         
  -4  10   5       2328.39       2301.89        50.30 o                         
  -3  10   5        410.45        457.69        23.16 o                         
  -2  10   5        554.08        577.05        24.27 o                         
  -1  10   5       1926.34       2038.30        40.26 o                         
   0  10   5       2828.84       2734.39        46.09 o                         
   1  10   5          0.01         12.47        13.39 o                         
   2  10   5       4416.48       4211.85        66.18 o                         
   3  10   5       3138.65       2955.57        58.60 o                         
   4  10   5        105.89         90.77        17.35 o                         
 -15   0   6        164.57        172.81        22.18 o                         
 -14   0   6       1729.82       1618.10        47.97 o                         
 -13   0   6       2473.32       2450.56        49.50 o                         
 -12   0   6       2148.26       1950.43        43.73 o                         
 -11   0   6          1.16          0.64         8.70 o                         
 -10   0   6       8985.55       8178.30        95.80 o                         
  -9   0   6      10596.04      10093.04       118.93 o                         
  -8   0   6       1078.25       1009.30        21.52 o                         
  -7   0   6       3246.27       3178.99        38.62 o                         
  -6   0   6       8888.50       8262.45        80.97 o                         
  -5   0   6       5274.79       5321.93        51.23 o                         
  -4   0   6       2119.17       1873.67        21.14 o                         
  -3   0   6      20311.64      20613.07       166.39 o                         
  -2   0   6        220.65        225.74         5.08 o                         
  -1   0   6        871.40        901.82        11.08 o                         
   0   0   6        218.98        246.92         4.93 o                         
   1   0   6      13927.28      13334.91       129.28 o                         
   2   0   6       4561.60       4291.52        43.88 o                         
   3   0   6       2048.50       1962.37        22.71 o                         
   4   0   6      22365.51      21420.21       234.96 o                         
   5   0   6       1815.10       1585.63        27.77 o                         
   6   0   6        361.76        431.78        16.18 o                         
   7   0   6      14388.16      13703.46       173.92 o                         
   8   0   6       3092.95       3020.66        47.21 o                         
   9   0   6        575.43        553.10        21.69 o                         
  10   0   6       1859.40       1873.69        40.34 o                         
  11   0   6       5634.83       5456.12        84.61 o                         
  12   0   6         98.47        110.83        15.29 o                         
  13   0   6       1361.44       1374.09        45.70 o                         
  14   0   6       1038.36       1054.20        39.89 o                         
 -15   1   6       1106.09       1146.71        30.63 o                         
 -14   1   6        133.28        255.23        15.29 o                         
 -13   1   6         16.35        234.48        30.30 o                         
 -12   1   6        669.63        684.79        18.63 o                         
 -11   1   6       1417.29       1533.46        24.20 o                         
 -10   1   6         82.10        311.32        34.23 o                         
  -9   1   6       1902.47       2400.31        55.50 o                         
  -8   1   6       3686.51       3469.02        31.68 o                         
  -7   1   6        691.12        843.71        17.33 o                         
  -6   1   6       1106.70       1144.94        13.10 o                         
  -5   1   6       5718.03       5613.93        40.71 o                         
  -4   1   6      11028.90      11252.94        75.09 o                         
  -3   1   6        247.23        281.84         4.80 o                         
  -2   1   6       6143.42       6261.96        39.50 o                         
  -1   1   6       4806.76       4991.08        33.63 o                         
   0   1   6         17.72         30.10         1.84 o                         
   1   1   6         90.87        164.65         3.81 o                         
   2   1   6       2968.11       2776.43        20.57 o                         
   3   1   6       1048.67       1014.91        11.25 o                         
   4   1   6        110.84        152.92         5.88 o                         
   5   1   6       2082.79       1926.01        20.98 o                         
   6   1   6        191.22        202.68         7.80 o                         
   7   1   6        426.67        354.06        10.23 o                         
   8   1   6         72.09         66.73         5.87 o                         
   9   1   6        224.87        198.38         9.58 o                         
  10   1   6       1113.73       1106.34        22.31 o                         
  11   1   6        571.97        571.86        17.30 o                         
  12   1   6        939.31        951.04        23.83 o                         
  13   1   6        937.76       1028.94        27.15 o                         
  14   1   6        170.26        231.86        16.42 o                         
 -15   2   6        152.86        180.71        16.34 o                         
 -14   2   6        269.63        305.10        17.23 o                         
 -13   2   6       2525.28       2265.97        36.86 o                         
 -12   2   6        871.18       1094.34        25.35 o                         
 -11   2   6        372.51        492.84        16.79 o                         
 -10   2   6       2240.09       2252.20        27.90 o                         
  -9   2   6       2592.83       2903.09        38.39 o                         
  -8   2   6        185.13        242.37        18.52 o                         
  -7   2   6       1417.11       1419.39        24.30 o                         
  -6   2   6       8163.86       8039.06        65.60 o                         
  -5   2   6        654.51        598.46        10.81 o                         
  -4   2   6       7749.27       8311.81        74.82 o                         
  -3   2   6       3226.98       3130.53        33.10 o                         
  -2   2   6         87.34         56.11         2.53 o                         
  -1   2   6       1476.99       1664.10        13.15 o                         
   0   2   6       5186.29       5084.91        33.65 o                         
   1   2   6       4991.24       5064.07        34.98 o                         
   2   2   6        505.45        528.88         7.80 o                         
   3   2   6      14921.16      15244.89       121.97 o                         
   4   2   6       1939.86       1807.91        20.03 o                         
   5   2   6        472.29        470.89        10.83 o                         
   6   2   6       2292.33       2238.47        27.24 o                         
   7   2   6       1863.43       1879.13        24.52 o                         
   8   2   6       5292.36       5018.91        53.49 o                         
   9   2   6          6.02         -2.08         6.72 o                         
  10   2   6       3530.03       3524.81        42.46 o                         
  11   2   6       1946.05       1898.92        30.92 o                         
  12   2   6         13.71         10.22         8.88 o                         
  13   2   6        431.18        410.60        18.93 o                         
  14   2   6        584.67        609.25        23.99 o                         
 -14   3   6       1972.00       2009.57        45.70 o                         
 -13   3   6        133.64        125.36        14.07 o                         
 -12   3   6       1962.38       2006.68        35.89 o                         
 -11   3   6       3872.02       3861.24        47.75 o                         
 -10   3   6        139.82        158.20        10.43 o                         
  -9   3   6       4660.06       4535.06        46.06 o                         
  -8   3   6       8410.15       8008.02        67.49 o                         
  -7   3   6       1221.63       1178.52        17.21 o                         
  -6   3   6       2053.58       2001.02        25.72 o                         
  -5   3   6      10387.80      10682.28       120.03 o                         
  -4   3   6      21625.47      24025.55       359.40 o                         
  -3   3   6       1407.70       1611.54        28.85 o                         
  -2   3   6      22856.26      25411.99       233.34 o                         
  -1   3   6      26711.27      27599.05       196.56 o                         
   0   3   6       5554.86       5630.12        44.63 o                         
   1   3   6       6388.95       6374.97        50.26 o                         
   2   3   6      22510.38      21939.95       178.65 o                         
   3   3   6      22767.77      22704.29       192.56 o                         
   4   3   6       1586.08       1668.69        20.30 o                         
   5   3   6      10433.92      10072.17        91.10 o                         
   6   3   6       6096.20       5793.22        60.37 o                         
   7   3   6        327.56        341.80        11.31 o                         
   8   3   6       3766.60       3572.61        41.55 o                         
   9   3   6       8420.86       8208.17        83.98 o                         
  10   3   6        484.92        542.79        17.72 o                         
  11   3   6       1002.10       1036.69        25.22 o                         
  12   3   6       3073.78       3062.17        45.66 o                         
  13   3   6       1261.41       1403.18        36.85 o                         
 -14   4   6        109.53        112.25        16.57 o                         
 -13   4   6       1017.13       1052.67        33.03 o                         
 -12   4   6        452.58        599.40        23.10 o                         
 -11   4   6          0.61         43.94        10.23 o                         
 -10   4   6       2307.66       2105.11        32.35 o                         
  -9   4   6       4479.20       4893.32        76.04 o                         
  -8   4   6        224.80        318.03        13.70 o                         
  -7   4   6       2605.38       2551.17        30.31 o                         
  -6   4   6        276.23        346.85        11.14 o                         
  -5   4   6        289.95        318.97        10.00 o                         
  -4   4   6        210.46        280.02         7.93 o                         
  -3   4   6       8815.09       9551.65       143.10 o                         
  -2   4   6       1694.98       1782.84        20.45 o                         
  -1   4   6       4398.35       4671.94        42.65 o                         
   0   4   6        924.27        880.28        13.04 o                         
   1   4   6        346.85        340.50         9.11 o                         
   2   4   6       2165.65       2211.05        26.93 o                         
   3   4   6       2403.79       2367.34        28.19 o                         
   4   4   6       2226.37       2087.81        25.38 o                         
   5   4   6       1270.18       1206.67        19.95 o                         
   6   4   6         90.01        100.28         7.53 o                         
   7   4   6       1228.27       1365.53        27.13 o                         
   8   4   6       2510.77       2362.75        32.97 o                         
   9   4   6        112.52        138.81        10.50 o                         
  10   4   6        545.53        568.43        19.56 o                         
  11   4   6        361.51        388.12        17.30 o                         
  12   4   6        184.19        215.78        14.99 o                         
  13   4   6        113.58        123.04        16.09 o                         
 -13   5   6        444.33        535.84        25.49 o                         
 -12   5   6        551.81        495.98        22.61 o                         
 -11   5   6        801.79        933.73        27.44 o                         
 -10   5   6        426.82        539.15        20.01 o                         
  -9   5   6        157.56        188.20        12.69 o                         
  -8   5   6       1421.61       1539.11        33.51 o                         
  -7   5   6        535.72        599.98        17.99 o                         
  -6   5   6         13.66         43.96         7.79 o                         
  -5   5   6       2564.87       2829.53        57.00 o                         
  -4   5   6        534.18        660.51        15.29 o                         
  -3   5   6        293.37        368.26        10.46 o                         
  -2   5   6        823.75        861.45        16.68 o                         
  -1   5   6       7519.59       7763.52        71.05 o                         
   0   5   6        756.44        785.02        14.81 o                         
   1   5   6        614.70        637.26        14.06 o                         
   2   5   6       3685.35       3648.00        40.60 o                         
   3   5   6        695.27        609.47        15.87 o                         
   4   5   6        634.86        674.19        18.05 o                         
   5   5   6       1169.39       1351.68        53.56 o                         
   6   5   6       2697.93       2572.10        33.77 o                         
   7   5   6        370.52        421.64        15.45 o                         
   8   5   6        627.81        693.61        20.81 o                         
   9   5   6        532.49        521.75        20.65 o                         
  10   5   6         42.39         75.29        12.36 o                         
  11   5   6         30.67         39.19        11.81 o                         
  12   5   6        138.33        150.05        16.84 o                         
 -12   6   6       1886.13       1880.87        46.64 o                         
 -11   6   6        276.73        258.79        18.42 o                         
 -10   6   6       4100.91       4008.13        54.62 o                         
  -9   6   6       2821.73       2765.67        42.15 o                         
  -8   6   6        324.38        322.66        15.88 o                         
  -7   6   6       2463.62       2556.19        57.62 o                         
  -6   6   6       7828.36       8162.47       158.99 o                         
  -5   6   6       1251.94       1373.81        28.90 o                         
  -4   6   6       2080.64       2261.91        43.54 o                         
  -3   6   6       8402.40       9102.71        94.44 o                         
  -2   6   6       5672.01       5731.31        61.89 o                         
  -1   6   6        500.31        517.70        12.84 o                         
   0   6   6      10160.81      10108.54        96.15 o                         
   1   6   6       7116.07       7016.30        69.77 o                         
   2   6   6         35.74         23.70         6.64 o                         
   3   6   6       3903.13       3677.83        45.46 o                         
   4   6   6       9900.82       9680.19        99.41 o                         
   5   6   6       1270.71       1352.20        26.77 o                         
   6   6   6       1987.08       1943.40        32.23 o                         
   7   6   6       5799.24       5641.73        71.91 o                         
   8   6   6       4068.33       4027.98        56.64 o                         
   9   6   6        133.94        127.82        13.86 o                         
  10   6   6       3939.77       3905.46        62.42 o                         
  11   6   6       2332.96       2406.59        51.21 o                         
 -11   7   6        853.26        809.56        31.75 o                         
 -10   7   6        218.69        223.23        18.53 o                         
  -9   7   6        608.60        613.42        25.73 o                         
  -8   7   6        594.50        598.47        24.28 o                         
  -7   7   6         60.42         93.08        12.92 o                         
  -6   7   6        118.51        128.95        12.62 o                         
  -5   7   6       2115.40       2251.29        40.08 o                         
  -4   7   6        316.13        338.58        14.84 o                         
  -3   7   6         19.28          8.90         8.23 o                         
  -2   7   6        219.46        251.80        12.42 o                         
  -1   7   6        607.02        637.23        16.91 o                         
   0   7   6         30.49         16.71         7.61 o                         
   1   7   6        435.52        506.93        16.03 o                         
   2   7   6       1830.87       1814.17        29.36 o                         
   3   7   6        337.95        383.00        15.51 o                         
   4   7   6         14.97         46.54         8.86 o                         
   5   7   6        821.89        908.97        24.71 o                         
   6   7   6        663.86        699.13        23.84 o                         
   7   7   6        222.00        278.49        16.32 o                         
   8   7   6        286.42        324.91        19.68 o                         
   9   7   6       1778.58       1782.02        44.55 o                         
  10   7   6        341.54        353.50        22.58 o                         
 -10   8   6        573.39        619.76        28.26 o                         
  -9   8   6       1275.83       1269.12        40.40 o                         
  -8   8   6          0.52         31.94        13.79 o                         
  -7   8   6       1527.33       1636.77        41.65 o                         
  -6   8   6       1844.86       1968.21        50.15 o                         
  -5   8   6        141.43        162.73        15.55 o                         
  -4   8   6        317.95        343.24        16.90 o                         
  -3   8   6       1061.95       1068.02        26.10 o                         
  -2   8   6        806.47        816.72        23.36 o                         
  -1   8   6         47.02         31.85         9.22 o                         
   0   8   6        759.04        775.83        22.17 o                         
   1   8   6        276.54        272.66        14.89 o                         
   2   8   6         81.56        113.36        11.38 o                         
   3   8   6        224.93        318.43        23.23 o                         
   4   8   6        825.96        803.91        25.09 o                         
   5   8   6        297.86        274.53        18.42 o                         
   6   8   6         89.03        103.62        14.69 o                         
   7   8   6       1647.79       1612.95        41.85 o                         
   8   8   6        218.50        199.35        18.35 o                         
   9   8   6        188.51        187.23        20.56 o                         
  -8   9   6       1973.13       2066.56        52.98 o                         
  -7   9   6       2764.57       2778.96        60.94 o                         
  -6   9   6          8.98         -8.49        14.38 o                         
  -5   9   6       2526.92       2665.31        51.15 o                         
  -4   9   6       4453.54       4423.30        68.63 o                         
  -3   9   6         48.44         35.53        12.11 o                         
  -2   9   6       1328.36       1396.34        32.77 o                         
  -1   9   6       3856.15       3809.81        52.63 o                         
   0   9   6       2973.18       2837.77        43.51 o                         
   1   9   6        770.99        787.48        24.72 o                         
   2   9   6       6692.62       6452.68        82.95 o                         
   3   9   6       2336.40       2227.87        45.41 o                         
   4   9   6        180.11        184.85        17.92 o                         
   5   9   6       3048.55       2827.81        54.46 o                         
   6   9   6       2344.51       2293.15        51.23 o                         
   7   9   6          5.95         28.63        15.76 o                         
  -5  10   6         82.71         76.49        17.56 o                         
  -4  10   6        841.52        888.46        32.65 o                         
  -3  10   6        677.01        681.49        27.43 o                         
  -2  10   6        370.17        380.35        20.25 o                         
  -1  10   6          3.34         23.15        11.59 o                         
   0  10   6        313.50        388.31        21.37 o                         
   1  10   6        646.41        645.57        26.26 o                         
   2  10   6         91.22        189.81        35.40 o                         
   3  10   6         91.17        216.84        28.90 o                         
   4  10   6        577.42        551.74        29.48 o                         
 -15   1   7          8.04         21.10        11.55 o                         
 -14   1   7       1991.76       2058.80        38.78 o                         
 -13   1   7       3601.88       3526.60        46.24 o                         
 -12   1   7        489.94        551.21        16.52 o                         
 -11   1   7        937.79       1122.51        21.21 o                         
 -10   1   7       4660.36       4645.64        43.40 o                         
  -9   1   7       4248.59       4409.96        41.88 o                         
  -8   1   7         28.23         49.85         7.92 o                         
  -7   1   7       7928.50       7658.42        59.96 o                         
  -6   1   7       5503.33       5362.66        40.88 o                         
  -5   1   7         42.61         50.65         3.41 o                         
  -4   1   7       8657.36       8662.15        59.80 o                         
  -3   1   7       5076.45       4928.60        34.44 o                         
  -2   1   7       1454.27       1500.06        12.22 o                         
  -1   1   7       6169.32       6426.87        42.16 o                         
   0   1   7      11317.30      11414.76        74.98 o                         
   1   1   7       2993.62       3007.29        23.20 o                         
   2   1   7       3143.12       3118.00        24.44 o                         
   3   1   7      31161.01      30742.90       238.57 o                         
   4   1   7      13912.25      13236.91       113.06 o                         
   5   1   7        157.53        183.62         6.69 o                         
   6   1   7       5695.27       5409.85        53.01 o                         
   7   1   7       6852.16       6493.95        64.91 o                         
   8   1   7       3880.86       3689.89        39.65 o                         
   9   1   7        909.36        894.14        19.13 o                         
  10   1   7       7685.90       7430.53        76.15 o                         
  11   1   7       2248.72       2296.42        33.78 o                         
  12   1   7        102.82         94.67        10.47 o                         
  13   1   7       1906.70       1986.69        37.46 o                         
  14   1   7        920.02        935.67        29.07 o                         
 -15   2   7       2564.59       2542.56        48.71 o                         
 -14   2   7        527.28        618.65        23.62 o                         
 -13   2   7        197.74        184.85        14.01 o                         
 -12   2   7       2332.92       2197.17        34.90 o                         
 -11   2   7       2204.90       2264.42        31.29 o                         
 -10   2   7        352.50        398.35        12.84 o                         
  -9   2   7       2497.06       2308.16        26.79 o                         
  -8   2   7       9646.59       9275.74        76.95 o                         
  -7   2   7       2456.31       2458.38        25.37 o                         
  -6   2   7       5590.45       5572.51        47.23 o                         
  -5   2   7      11315.49      11314.89        92.17 o                         
  -4   2   7       7867.01       8209.13        70.43 o                         
  -3   2   7        436.75        391.77         7.62 o                         
  -2   2   7      30570.42      31260.78       211.91 o                         
  -1   2   7      22141.02      22442.58       138.77 o                         
   0   2   7        861.37        863.94         8.32 o                         
   1   2   7       2845.73       2484.28        21.46 o                         
   2   2   7      23174.96      22991.32       177.44 o                         
   3   2   7       5903.60       5961.63        54.06 o                         
   4   2   7       4176.79       4133.51        40.38 o                         
   5   2   7       9396.98       9179.26        80.85 o                         
   6   2   7       3484.04       3292.73        34.42 o                         
   7   2   7       1686.22       1615.01        22.84 o                         
   8   2   7       5243.15       5080.09        54.05 o                         
   9   2   7       2799.63       2759.80        37.18 o                         
  10   2   7          3.90          3.75         7.50 o                         
  11   2   7       1209.27       1282.96        28.30 o                         
  12   2   7       2661.19       2782.28        40.91 o                         
  13   2   7        189.46        218.57        16.09 o                         
  14   2   7        382.15        407.81        21.91 o                         
 -14   3   7         33.04         36.74        14.12 o                         
 -13   3   7        267.26        344.26        17.44 o                         
 -12   3   7        152.41        362.40        25.02 o                         
 -11   3   7        722.63        697.18        21.22 o                         
 -10   3   7         76.76        154.46        10.18 o                         
  -9   3   7         50.72        147.98        17.36 o                         
  -8   3   7        100.57        105.19         7.09 o                         
  -7   3   7         85.53         95.70         7.17 o                         
  -6   3   7       2654.49       2784.36        42.77 o                         
  -5   3   7        592.15        695.74        13.32 o                         
  -4   3   7        501.91        617.75        11.02 o                         
  -3   3   7       3389.72       3982.70        56.15 o                         
  -2   3   7       4951.02       5812.93        48.55 o                         
  -1   3   7        160.01        173.65         5.18 o                         
   0   3   7       1337.56       1521.00        15.36 o                         
   1   3   7         53.39         74.89         4.29 o                         
   2   3   7         95.06        125.03         5.69 o                         
   3   3   7          0.09          8.78         3.77 o                         
   4   3   7        213.82        187.34         6.84 o                         
   5   3   7        194.28        195.22         7.76 o                         
   6   3   7          3.68         16.28         4.89 o                         
   7   3   7          0.87         -2.89         5.88 o                         
   8   3   7        123.35        147.97         8.93 o                         
   9   3   7         43.26         65.38         8.30 o                         
  10   3   7          5.87         11.75         8.02 o                         
  11   3   7          1.55          7.77         8.98 o                         
  12   3   7         29.43         21.59        10.65 o                         
  13   3   7          5.13          7.89        11.67 o                         
 -14   4   7        424.87        454.20        23.53 o                         
 -13   4   7        661.36        666.13        26.82 o                         
 -12   4   7       3058.30       2915.49        47.65 o                         
 -11   4   7       1218.09       1242.86        30.27 o                         
 -10   4   7        155.15        260.37        13.37 o                         
  -9   4   7      10293.56      10120.22        96.41 o                         
  -8   4   7       2611.66       2709.23        34.16 o                         
  -7   4   7        132.25        168.03         9.45 o                         
  -6   4   7       1566.36       1608.32        24.03 o                         
  -5   4   7       9664.86       9962.35       164.26 o                         
  -4   4   7       4855.84       5316.98        90.00 o                         
  -3   4   7       1461.00       1530.07        26.06 o                         
  -2   4   7       8915.55       9237.05        82.50 o                         
  -1   4   7      15359.41      15648.76       127.46 o                         
   0   4   7       1358.78       1351.96        15.94 o                         
   1   4   7      12218.55      12466.00       108.42 o                         
   2   4   7       5811.50       5497.96        56.02 o                         
   3   4   7        658.52        695.53        13.88 o                         
   4   4   7        799.73        769.06        15.71 o                         
   5   4   7       7064.54       6846.15        69.95 o                         
   6   4   7       2163.50       2004.52        27.38 o                         
   7   4   7        530.69        604.98        16.56 o                         
   8   4   7       5259.78       5108.61        57.86 o                         
   9   4   7       1322.63       1365.48        28.46 o                         
  10   4   7         10.63         17.39         9.36 o                         
  11   4   7       2028.38       1971.46        39.11 o                         
  12   4   7       1848.69       1932.39        44.38 o                         
  13   4   7        327.09        345.13        23.11 o                         
 -13   5   7       1528.59       1515.99        40.20 o                         
 -12   5   7        175.80        216.63        16.85 o                         
 -11   5   7       1555.65       1559.58        35.24 o                         
 -10   5   7       4801.39       4666.14        59.66 o                         
  -9   5   7       1056.88       1077.83        26.57 o                         
  -8   5   7       1569.00       1697.59        30.89 o                         
  -7   5   7       4088.20       4159.82        76.10 o                         
  -6   5   7       6874.77       7248.88       143.44 o                         
  -5   5   7         59.01         82.21         6.97 o                         
  -4   5   7       5716.95       6091.08        99.79 o                         
  -3   5   7      18623.21      20491.19       223.49 o                         
  -2   5   7        187.70        265.80         9.26 o                         
  -1   5   7       4860.11       5017.42        48.69 o                         
   0   5   7       8456.71       8260.65        75.46 o                         
   1   5   7        677.63        648.95        15.44 o                         
   2   5   7       2428.59       2389.04        30.08 o                         
   3   5   7       5795.50       5662.48        64.13 o                         
   4   5   7       4652.68       4377.93        51.63 o                         
   5   5   7        375.52        395.56        14.13 o                         
   6   5   7       5335.31       5140.72        57.47 o                         
   7   5   7       6148.16       6089.07        69.04 o                         
   8   5   7          1.78         14.26         9.02 o                         
   9   5   7       1705.92       1685.10        36.33 o                         
  10   5   7       2313.60       2425.11        45.36 o                         
  11   5   7       1097.60       1104.38        32.62 o                         
  12   5   7        308.66        288.03        20.00 o                         
 -12   6   7         12.56          5.89        13.45 o                         
 -11   6   7        109.75        128.58        15.32 o                         
 -10   6   7          3.58         84.15        12.70 o                         
  -9   6   7         26.47         -3.23        10.29 o                         
  -8   6   7         57.17         58.35        11.15 o                         
  -7   6   7         11.19         38.86         9.60 o                         
  -6   6   7        270.30        286.62        13.77 o                         
  -5   6   7          0.26          6.55         7.01 o                         
  -4   6   7        220.98        257.17        12.53 o                         
  -3   6   7        176.85        217.14        11.99 o                         
  -2   6   7        179.91        198.80        10.00 o                         
  -1   6   7         89.54        114.80         7.87 o                         
   0   6   7          3.00          6.50         5.93 o                         
   1   6   7        325.81        317.72        12.35 o                         
   2   6   7         27.19         24.42         7.02 o                         
   3   6   7        173.62        198.11        11.53 o                         
   4   6   7        244.97        283.43        15.79 o                         
   5   6   7         10.67         28.44         8.02 o                         
   6   6   7         62.84         76.79         9.84 o                         
   7   6   7          0.00         46.49        10.04 o                         
   8   6   7        112.68        150.66        12.60 o                         
   9   6   7         83.17        100.97        14.09 o                         
  10   6   7          2.86          7.96        14.18 o                         
  11   6   7        124.38        111.74        16.19 o                         
 -11   7   7        653.42        669.37        28.56 o                         
 -10   7   7       2146.85       2231.04        48.26 o                         
  -9   7   7       1651.97       1766.35        42.01 o                         
  -8   7   7         14.11         35.40        12.40 o                         
  -7   7   7       6161.80       6411.81       142.85 o                         
  -6   7   7       3059.12       3245.49        64.44 o                         
  -5   7   7          6.11          3.93         9.06 o                         
  -4   7   7       3941.40       4244.83        58.54 o                         
  -3   7   7       1978.06       2155.95        31.84 o                         
  -2   7   7       1832.30       1807.97        28.90 o                         
  -1   7   7       1943.53       1935.03        29.14 o                         
   0   7   7       5210.18       5200.26        58.25 o                         
   1   7   7       2034.69       1976.25        31.12 o                         
   2   7   7        522.77        558.34        20.59 o                         
   3   7   7       1580.54       1565.89        30.16 o                         
   4   7   7       2854.90       2674.59        40.91 o                         
   5   7   7        613.86        643.90        21.01 o                         
   6   7   7       1464.03       1484.68        35.83 o                         
   7   7   7       4062.09       3891.20        60.64 o                         
   8   7   7        472.30        517.80        24.82 o                         
   9   7   7        319.34        330.37        21.26 o                         
  10   7   7       1598.76       1689.10        46.28 o                         
 -10   8   7         13.53         -8.75        13.74 o                         
  -9   8   7       1264.91       1330.93        39.01 o                         
  -8   8   7       2731.65       2751.80        50.72 o                         
  -7   8   7        343.77        407.29        23.01 o                         
  -6   8   7       1216.67       1269.55        36.69 o                         
  -5   8   7       2526.20       2680.63        55.66 o                         
  -4   8   7        175.37        168.76        14.02 o                         
  -3   8   7         43.92         24.74         9.70 o                         
  -2   8   7       1707.15       1738.45        33.92 o                         
  -1   8   7       4095.05       3944.12        50.57 o                         
   0   8   7        143.92        163.97        12.74 o                         
   1   8   7       4597.42       4454.62        58.46 o                         
   2   8   7       2578.59       2508.95        38.04 o                         
   3   8   7        122.35        136.24        12.96 o                         
   4   8   7        849.11        821.33        25.67 o                         
   5   8   7       3400.37       3115.50        52.28 o                         
   6   8   7        464.99        485.65        22.68 o                         
   7   8   7         33.84         48.95        13.32 o                         
   8   8   7       1252.83       1273.69        40.45 o                         
  -8   9   7        175.77        185.92        20.68 o                         
  -7   9   7         99.35        107.35        18.92 o                         
  -6   9   7         77.73         85.68        16.85 o                         
  -5   9   7          0.38         18.86        14.21 o                         
  -4   9   7         11.71          2.43        12.29 o                         
  -3   9   7          1.14        -15.17        10.11 o                         
  -2   9   7        228.62        211.33        15.28 o                         
  -1   9   7          1.42         17.11        10.73 o                         
   0   9   7        149.83        179.15        14.03 o                         
   1   9   7         55.24         59.56        12.03 o                         
   2   9   7         76.94        113.06        20.24 o                         
   3   9   7        105.31        174.82        17.15 o                         
   4   9   7         73.86         61.59        14.84 o                         
   5   9   7         46.27         81.25        20.89 o                         
   6   9   7          7.02         52.42        14.43 o                         
  -4  10   7        344.57        319.53        22.05 o                         
  -3  10   7        792.80        809.86        29.80 o                         
  -2  10   7       2134.28       2249.32        48.51 o                         
  -1  10   7        578.74        588.90        24.38 o                         
   0  10   7         97.81         92.00        15.32 o                         
   1  10   7        897.79        995.05        33.13 o                         
   2  10   7       3973.77       3737.64        64.24 o                         
   3  10   7        123.50        132.60        19.61 o                         
 -15   0   8       1643.96       1840.29        55.70 o                         
 -14   0   8       3922.52       3853.69        70.91 o                         
 -13   0   8       3337.75       3082.10        57.17 o                         
 -12   0   8         68.15         57.43        12.72 o                         
 -11   0   8       6265.41       5747.43        75.07 o                         
 -10   0   8      10712.60      10170.34       121.72 o                         
  -9   0   8        524.98        555.68        19.55 o                         
  -8   0   8       6237.62       5844.20        67.81 o                         
  -7   0   8      15274.82      14464.08       140.46 o                         
  -6   0   8      11652.30      11457.75       114.08 o                         
  -5   0   8       1546.62       1480.76        19.91 o                         
  -4   0   8      28406.76      29111.73       271.23 o                         
  -3   0   8       5185.13       5466.94        54.59 o                         
  -2   0   8        781.12        830.47        11.52 o                         
  -1   0   8      21836.10      23607.41       222.54 o                         
   0   0   8      20856.96      20776.64       186.81 o                         
   1   0   8       2976.23       3008.33        33.28 o                         
   2   0   8       8319.28       7569.62        84.32 o                         
   3   0   8      43482.59      42451.41       493.60 o                         
   4   0   8       5393.94       4974.44        65.44 o                         
   5   0   8       4514.03       4147.80        58.74 o                         
   6   0   8       6994.09       6716.76        96.72 o                         
   7   0   8       2849.92       2785.21        48.56 o                         
   8   0   8       9633.54       9461.06       135.02 o                         
   9   0   8       7915.11       7747.28       111.20 o                         
  10   0   8      11493.88      11398.16       163.23 o                         
  11   0   8       1361.52       1385.48        40.62 o                         
  12   0   8       2135.18       2250.02        49.60 o                         
  13   0   8       2359.85       2367.14        54.83 o                         
  14   0   8        365.01        418.88        27.64 o                         
 -15   1   8        442.51        439.57        20.04 o                         
 -14   1   8          1.91         70.85        12.69 o                         
 -13   1   8        452.84        520.30        19.47 o                         
 -12   1   8       1100.08       1289.71        26.03 o                         
 -11   1   8        907.03       1457.94        62.53 o                         
 -10   1   8       1334.02       1499.38        20.99 o                         
  -9   1   8       2648.24       2562.92        26.25 o                         
  -8   1   8       3044.52       3215.15        33.53 o                         
  -7   1   8       1156.79       1215.48        23.56 o                         
  -6   1   8       4084.25       3893.31        31.58 o                         
  -5   1   8       7375.06       7500.32        53.91 o                         
  -4   1   8       1018.21       1026.27        10.86 o                         
  -3   1   8       3959.18       4169.40        31.38 o                         
  -2   1   8      12209.38      13194.74        92.15 o                         
  -1   1   8       3198.31       3214.43        25.01 o                         
   0   1   8          2.11          5.88         1.94 o                         
   1   1   8         42.04        108.68         4.04 o                         
   2   1   8      12106.01      12464.87       100.57 o                         
   3   1   8         25.31         11.91         3.85 o                         
   4   1   8       6177.92       6314.45        57.91 o                         
   5   1   8        716.91        646.99        12.25 o                         
   6   1   8        420.40        402.53        10.48 o                         
   7   1   8        408.00        414.37        11.81 o                         
   8   1   8        104.59        106.45         8.72 o                         
   9   1   8        149.46        175.78         9.89 o                         
  10   1   8        484.49        511.19        16.47 o                         
  11   1   8       1061.93       1080.07        24.78 o                         
  12   1   8         73.20         58.62        10.02 o                         
  13   1   8          1.49        -13.77         9.18 o                         
 -15   2   8        107.96        121.41        15.59 o                         
 -14   2   8        928.87        946.10        29.00 o                         
 -13   2   8        143.20        306.28        19.91 o                         
 -12   2   8         23.42        209.15        19.47 o                         
 -11   2   8        949.04        940.44        22.36 o                         
 -10   2   8        573.52        839.73        47.20 o                         
  -9   2   8          8.57        106.89        16.92 o                         
  -8   2   8        165.99        187.38         7.80 o                         
  -7   2   8       1077.27       1075.21        19.01 o                         
  -6   2   8       1199.32       1177.70        21.84 o                         
  -5   2   8        732.56        693.12        12.50 o                         
  -4   2   8       8928.38       9114.73        76.91 o                         
  -3   2   8        227.87        189.92         5.67 o                         
  -2   2   8       9473.17      10310.91        75.08 o                         
  -1   2   8       4616.70       4490.78        33.01 o                         
   0   2   8       3421.20       3258.01        25.09 o                         
   1   2   8        222.72        310.54         6.67 o                         
   2   2   8       7656.55       8089.59        71.71 o                         
   3   2   8       4348.32       4482.42        44.23 o                         
   4   2   8        684.95        648.46        11.88 o                         
   5   2   8       1674.41       1733.99        20.54 o                         
   6   2   8       4024.74       3757.90        38.63 o                         
   7   2   8       2813.53       2632.88        31.12 o                         
   8   2   8       2012.68       1937.83        27.55 o                         
   9   2   8          6.25          2.63         7.16 o                         
  10   2   8       1102.38       1124.79        25.04 o                         
  11   2   8        165.67        143.52        12.10 o                         
  12   2   8        222.87        215.75        14.09 o                         
  13   2   8        432.05        465.68        21.37 o                         
 -14   3   8          9.35         13.69        12.83 o                         
 -13   3   8       2066.98       2040.93        41.34 o                         
 -12   3   8       4178.58       3993.14        53.11 o                         
 -11   3   8        655.02        663.95        20.23 o                         
 -10   3   8       2320.17       2295.63        31.67 o                         
  -9   3   8      12585.22      12011.99       105.03 o                         
  -8   3   8        570.01        628.18        14.30 o                         
  -7   3   8       2377.89       2275.76        25.96 o                         
  -6   3   8       9755.78      10172.13        85.11 o                         
  -5   3   8       7761.62       7959.25        78.17 o                         
  -4   3   8        279.76        299.51         7.96 o                         
  -3   3   8       9415.20      10009.63       106.36 o                         
  -2   3   8      20706.82      20607.59       160.23 o                         
  -1   3   8       1145.36        982.19        11.55 o                         
   0   3   8       1093.69       1017.25        12.14 o                         
   1   3   8       9675.48       9267.92        73.53 o                         
   2   3   8       5413.30       5170.06        48.86 o                         
   3   3   8         12.41         12.38         3.96 o                         
   4   3   8       7560.31       7077.31        69.93 o                         
   5   3   8       9943.63       9911.62        95.60 o                         
   6   3   8         87.89         98.18         6.87 o                         
   7   3   8       3583.38       3531.85        43.20 o                         
   8   3   8       5920.10       5858.36        62.45 o                         
   9   3   8        662.04        715.19        19.59 o                         
  10   3   8       1540.88       1584.03        30.72 o                         
  11   3   8       3897.00       3941.65        52.54 o                         
  12   3   8       1743.95       1820.85        41.93 o                         
  13   3   8         22.20          3.19        12.61 o                         
 -14   4   8        498.18        567.05        26.34 o                         
 -13   4   8         13.41        144.55        16.79 o                         
 -12   4   8        112.55        183.43        15.92 o                         
 -11   4   8       1350.02       1330.31        30.64 o                         
 -10   4   8       2069.59       2173.79        32.96 o                         
  -9   4   8         12.85         62.53         8.78 o                         
  -8   4   8       2534.59       2610.12        38.82 o                         
  -7   4   8       2274.19       2374.20        33.68 o                         
  -6   4   8        619.25        681.06        18.24 o                         
  -5   4   8          1.49         12.87         5.23 o                         
  -4   4   8       4180.10       4528.68        74.53 o                         
  -3   4   8       2602.29       2665.87        36.56 o                         
  -2   4   8        441.86        508.47        11.18 o                         
  -1   4   8       9028.06       9189.63        74.78 o                         
   0   4   8       2797.68       2815.90        27.96 o                         
   1   4   8        455.60        494.76        10.76 o                         
   2   4   8       1572.67       1489.83        19.44 o                         
   3   4   8       3840.81       3532.49        38.03 o                         
   4   4   8        418.56        403.10        11.66 o                         
   5   4   8       1905.66       1875.37        28.11 o                         
   6   4   8        828.61        817.64        18.23 o                         
   7   4   8       1170.76       1177.11        23.68 o                         
   8   4   8          3.68         23.34         7.72 o                         
   9   4   8       1025.16       1061.18        25.57 o                         
  10   4   8       1369.33       1439.68        32.84 o                         
  11   4   8         13.66          5.48        10.33 o                         
  12   4   8         28.39         28.24        13.40 o                         
 -13   5   8        676.79        701.72        28.11 o                         
 -12   5   8        784.95        822.66        28.16 o                         
 -11   5   8         74.61        166.07        13.96 o                         
 -10   5   8        173.46        214.61        14.72 o                         
  -9   5   8       1039.97       1162.97        27.61 o                         
  -8   5   8       2899.19       2899.18        45.62 o                         
  -7   5   8         57.56         78.28        10.12 o                         
  -6   5   8       2498.50       2574.91        56.17 o                         
  -5   5   8       1434.23       1544.38        27.95 o                         
  -4   5   8       1712.77       1907.22        35.71 o                         
  -3   5   8        111.57        115.97         7.79 o                         
  -2   5   8       5062.43       5174.63        54.42 o                         
  -1   5   8       6411.07       6568.33        64.37 o                         
   0   5   8       1486.20       1511.28        20.98 o                         
   1   5   8       5641.73       5658.39        59.61 o                         
   2   5   8       1855.09       1856.33        25.21 o                         
   3   5   8         97.42        111.47         9.04 o                         
   4   5   8       2441.32       2448.22        33.74 o                         
   5   5   8       2283.65       2131.72        30.80 o                         
   6   5   8        573.12        631.64        17.08 o                         
   7   5   8       1000.31       1016.70        25.18 o                         
   8   5   8       2956.88       2873.01        43.29 o                         
   9   5   8        485.30        503.40        21.73 o                         
  10   5   8        341.08        323.39        19.12 o                         
  11   5   8        757.37        779.13        29.38 o                         
  12   5   8        261.27        298.84        21.35 o                         
 -12   6   8        274.16        260.93        19.97 o                         
 -11   6   8       1602.45       1653.43        39.31 o                         
 -10   6   8       3223.33       3067.99        48.14 o                         
  -9   6   8        167.62        201.15        15.22 o                         
  -8   6   8       2939.76       2953.91        62.16 o                         
  -7   6   8       6352.67       6570.76       124.21 o                         
  -6   6   8        500.58        603.44        19.13 o                         
  -5   6   8       1578.00       1747.14        30.51 o                         
  -4   6   8       4974.71       5467.29        78.50 o                         
  -3   6   8       6525.34       7017.16        74.84 o                         
  -2   6   8       2131.04       2173.99        30.58 o                         
  -1   6   8      10039.35      10226.54        97.51 o                         
   0   6   8       3768.92       3682.61        42.79 o                         
   1   6   8        186.21        197.29        10.60 o                         
   2   6   8       2820.86       2821.81        37.07 o                         
   3   6   8       6442.08       6275.56        69.31 o                         
   4   6   8       2418.09       2361.67        34.59 o                         
   5   6   8        338.41        319.29        14.28 o                         
   6   6   8       6501.80       6141.95        74.78 o                         
   7   6   8       4101.57       3995.61        54.87 o                         
   8   6   8         84.54         90.78        12.16 o                         
   9   6   8       1839.26       1799.26        41.19 o                         
  10   6   8       2025.07       2155.51        50.21 o                         
  11   6   8        468.72        512.84        26.34 o                         
 -11   7   8        249.68        291.19        20.85 o                         
 -10   7   8          2.32         56.31        14.05 o                         
  -9   7   8        389.50        404.52        21.79 o                         
  -8   7   8        186.85        241.05        17.13 o                         
  -7   7   8         18.93         25.74        11.39 o                         
  -6   7   8        253.62        285.26        16.64 o                         
  -5   7   8        716.74        757.72        25.08 o                         
  -4   7   8        470.81        481.28        17.58 o                         
  -3   7   8       2586.18       2682.57        38.98 o                         
  -2   7   8       1404.39       1442.67        26.93 o                         
  -1   7   8        309.89        372.65        14.17 o                         
   0   7   8        493.11        545.62        17.68 o                         
   1   7   8       2251.30       2268.47        34.04 o                         
   2   7   8        913.57        941.95        23.58 o                         
   3   7   8          1.27         21.83         8.62 o                         
   4   7   8       2913.83       2798.83        42.36 o                         
   5   7   8       1312.97       1352.74        31.99 o                         
   6   7   8        113.59        127.98        14.00 o                         
   7   7   8        188.42        235.93        18.54 o                         
   8   7   8        862.48        896.51        30.60 o                         
   9   7   8        513.68        496.26        24.88 o                         
  10   7   8         43.11         46.03        15.12 o                         
  -9   8   8        394.07        422.38        23.45 o                         
  -8   8   8        117.06        143.32        17.72 o                         
  -7   8   8       1261.72       1291.00        38.57 o                         
  -6   8   8        218.90        256.76        17.82 o                         
  -5   8   8        278.36        274.68        17.87 o                         
  -4   8   8       1240.25       1315.72        32.78 o                         
  -3   8   8        431.60        485.95        18.16 o                         
  -2   8   8        575.51        557.16        20.60 o                         
  -1   8   8        935.27        976.86        25.51 o                         
   0   8   8       3403.53       3242.25        47.47 o                         
   1   8   8          4.91         81.75        18.13 o                         
   2   8   8        907.56        966.29        25.11 o                         
   3   8   8        986.60        963.28        27.57 o                         
   4   8   8        112.40        112.71        12.94 o                         
   5   8   8         35.85         62.80        14.62 o                         
   6   8   8        697.44        757.77        28.53 o                         
   7   8   8        427.97        407.01        22.36 o                         
   8   8   8         58.19         68.51        15.09 o                         
  -7   9   8         14.75         13.63        15.94 o                         
  -6   9   8       3406.59       3505.37        66.19 o                         
  -5   9   8       3558.92       3630.49        60.92 o                         
  -4   9   8         20.00        -16.34        11.84 o                         
  -3   9   8        777.30        867.30        35.83 o                         
  -2   9   8       2668.14       2748.21        44.47 o                         
  -1   9   8       1422.71       1402.79        34.87 o                         
   0   9   8        110.79        100.84        13.77 o                         
   1   9   8       4318.54       4194.20        60.61 o                         
   2   9   8       3609.47       3506.38        57.85 o                         
   3   9   8        143.46        124.90        15.91 o                         
   4   9   8       2633.55       2567.07        51.25 o                         
   5   9   8       3046.80       2870.59        54.96 o                         
   6   9   8        189.34        195.75        18.87 o                         
  -4  10   8        957.15        952.73        33.64 o                         
  -3  10   8        471.69        471.34        24.20 o                         
  -2  10   8         13.03          8.73        13.13 o                         
  -1  10   8         93.83         98.66        15.08 o                         
   0  10   8       1063.51       1073.69        34.23 o                         
   1  10   8        410.16        441.02        23.73 o                         
   2  10   8        102.74        237.36        41.30 o                         
   3  10   8        815.59        803.95        35.84 o                         
 -15   1   9       1002.28       1108.52        31.06 o                         
 -14   1   9       1684.29       1646.90        35.45 o                         
 -13   1   9        665.97        686.67        21.97 o                         
 -12   1   9       1528.05       1554.35        29.29 o                         
 -11   1   9       4156.49       4019.99        42.69 o                         
 -10   1   9       1127.82       2144.16        72.28 o                         
  -9   1   9          1.88         73.59         9.00 o                         
  -8   1   9       2754.95       2798.56        30.82 o                         
  -7   1   9       5142.89       4973.70        39.90 o                         
  -6   1   9        512.62        525.53         8.78 o                         
  -5   1   9       7434.73       7326.50        53.86 o                         
  -4   1   9      14699.88      14738.91       103.72 o                         
  -3   1   9        336.00        305.32         6.24 o                         
  -2   1   9      13280.99      14405.83       104.61 o                         
  -1   1   9      10744.86      10730.00        80.98 o                         
   0   1   9       4632.15       4522.08        35.14 o                         
   1   1   9         59.57         58.41         4.07 o                         
   2   1   9      18935.72      19110.47       157.91 o                         
   3   1   9      17514.42      17362.08       154.69 o                         
   4   1   9         26.27         29.90         4.45 o                         
   5   1   9       9372.99       9145.60        84.90 o                         
   6   1   9       7268.68       7025.37        70.04 o                         
   7   1   9       2837.37       2704.18        33.50 o                         
   8   1   9         16.67         20.30         7.06 o                         
   9   1   9       4692.91       4577.83        51.46 o                         
  10   1   9       3057.86       3083.60        39.97 o                         
  11   1   9         26.19         23.67         8.73 o                         
  12   1   9       1781.13       1809.78        34.35 o                         
  13   1   9       1471.43       1570.96        36.71 o                         
 -14   2   9        130.51        199.54        16.06 o                         
 -13   2   9       2170.03       2320.75        38.29 o                         
 -12   2   9       3168.72       3076.11        41.43 o                         
 -11   2   9          0.86         37.18         8.59 o                         
 -10   2   9       7205.94       6778.99        62.58 o                         
  -9   2   9       6946.97       6899.84        61.13 o                         
  -8   2   9       1150.22       1060.60        16.02 o                         
  -7   2   9       2606.64       2585.41        26.11 o                         
  -6   2   9       9335.70       9061.88        75.58 o                         
  -5   2   9       7451.58       7406.46        62.32 o                         
  -4   2   9       1044.16       1026.69        14.04 o                         
  -3   2   9      11039.72      11176.57        91.36 o                         
  -2   2   9       8197.23       8479.22        63.40 o                         
  -1   2   9        982.61       1089.03        11.25 o                         
   0   2   9       8720.80       8408.63        64.53 o                         
   1   2   9      20464.19      20014.67       160.83 o                         
   2   2   9       4590.56       4361.17        43.30 o                         
   3   2   9       2297.90       2112.00        25.55 o                         
   4   2   9       7721.78       7368.65        68.93 o                         
   5   2   9       5170.31       5068.46        48.77 o                         
   6   2   9        216.26        245.24         8.40 o                         
   7   2   9       4720.15       4617.10        48.59 o                         
   8   2   9       6394.33       6124.11        64.85 o                         
   9   2   9         18.79         15.45         7.62 o                         
  10   2   9       2992.24       2967.12        40.19 o                         
  11   2   9       3869.63       3827.40        50.55 o                         
  12   2   9        457.41        473.08        20.05 o                         
  13   2   9        333.04        335.44        20.17 o                         
 -14   3   9        217.34        293.49        19.24 o                         
 -13   3   9          0.19        156.43        23.23 o                         
 -12   3   9         91.51        205.65        14.92 o                         
 -11   3   9          0.05         29.96         8.69 o                         
 -10   3   9        197.26        345.31        18.47 o                         
  -9   3   9        236.45        305.89        12.63 o                         
  -8   3   9        107.01        116.71         7.50 o                         
  -7   3   9         58.27         62.63         6.29 o                         
  -6   3   9        213.56        225.24         7.78 o                         
  -5   3   9        420.83        458.35        10.62 o                         
  -4   3   9          0.18         11.96         3.77 o                         
  -3   3   9        169.14        208.84         6.55 o                         
  -2   3   9         15.43         37.08         3.94 o                         
  -1   3   9       1713.28       1773.30        17.66 o                         
   0   3   9       1140.60       1180.89        13.64 o                         
   1   3   9        183.75        224.97         6.47 o                         
   2   3   9        385.08        464.03        11.12 o                         
   3   3   9         40.07         48.09         5.07 o                         
   4   3   9         98.89        110.90         5.71 o                         
   5   3   9          0.02         10.06         4.48 o                         
   6   3   9        301.95        280.07        10.50 o                         
   7   3   9        338.39        334.05        12.22 o                         
   8   3   9         43.80         42.71         7.75 o                         
   9   3   9        133.72        129.01        10.25 o                         
  10   3   9         79.78         93.93        10.95 o                         
  11   3   9          5.15         18.85        10.05 o                         
  12   3   9          0.82        -14.88         9.92 o                         
  13   3   9          0.32          9.10        13.03 o                         
 -14   4   9        547.69        556.74        25.30 o                         
 -13   4   9       2499.16       2318.70        43.78 o                         
 -12   4   9       1389.43       1506.86        38.45 o                         
 -11   4   9         90.44        101.72        11.78 o                         
 -10   4   9       2815.79       2613.46        37.08 o                         
  -9   4   9       3454.62       3269.13        41.52 o                         
  -8   4   9       4257.25       4125.37        49.14 o                         
  -7   4   9       4430.64       4494.88        51.42 o                         
  -6   4   9      11085.91      11479.29       116.38 o                         
  -5   4   9       3464.78       3614.27        52.38 o                         
  -4   4   9        297.29        337.81        10.27 o                         
  -3   4   9       4577.52       4720.01        64.20 o                         
  -2   4   9       4579.02       4568.45        42.77 o                         
  -1   4   9        617.95        678.11        11.46 o                         
   0   4   9       1367.26       1243.58        16.31 o                         
   1   4   9       9208.23       8922.14        80.77 o                         
   2   4   9        641.14        635.88        12.39 o                         
   3   4   9       1233.11       1207.28        18.95 o                         
   4   4   9       4934.56       4870.28        54.71 o                         
   5   4   9       1908.54       1905.36        27.86 o                         
   6   4   9        358.82        366.22        13.34 o                         
   7   4   9       8349.42       8060.97        89.26 o                         
   8   4   9       2478.87       2374.80        36.11 o                         
   9   4   9        229.70        239.97        13.78 o                         
  10   4   9       2810.68       2726.62        45.16 o                         
  11   4   9       1933.20       1985.69        42.67 o                         
  12   4   9        327.05        373.38        22.44 o                         
 -13   5   9          0.90         39.88        14.13 o                         
 -12   5   9       1108.12       1131.99        33.29 o                         
 -11   5   9       3000.61       2960.66        45.16 o                         
 -10   5   9       1070.36       1101.58        28.72 o                         
  -9   5   9        607.16        620.46        20.28 o                         
  -8   5   9       2147.96       2098.25        35.28 o                         
  -7   5   9       3500.44       3560.23        45.83 o                         
  -6   5   9         23.33         28.57         7.89 o                         
  -5   5   9       4284.78       4451.13        81.13 o                         
  -4   5   9       6296.63       6738.42       105.72 o                         
  -3   5   9        188.79        208.77         9.08 o                         
  -2   5   9        312.50        274.19        10.46 o                         
  -1   5   9       9385.77       9673.70        91.08 o                         
   0   5   9       1860.59       1801.12        24.67 o                         
   1   5   9       1201.71       1239.51        19.78 o                         
   2   5   9       6121.35       6010.39        63.99 o                         
   3   5   9       1288.58       1211.23        20.78 o                         
   4   5   9         97.51        131.31         9.31 o                         
   5   5   9       1440.36       1469.63        25.70 o                         
   6   5   9       4713.72       4469.93        54.35 o                         
   7   5   9       1012.17       1098.27        26.64 o                         
   8   5   9       1807.24       1788.52        35.82 o                         
   9   5   9       2003.69       1955.20        42.48 o                         
  10   5   9        362.57        383.44        20.78 o                         
  11   5   9         45.75         45.56        13.06 o                         
 -12   6   9         12.99         39.81        14.18 o                         
 -11   6   9         30.10         81.30        13.69 o                         
 -10   6   9         11.00          0.40        11.13 o                         
  -9   6   9       1160.34       1164.29        31.15 o                         
  -8   6   9          9.78         42.42        11.27 o                         
  -7   6   9         18.91         24.36         9.88 o                         
  -6   6   9          0.06        -12.16         8.11 o                         
  -5   6   9         81.56         75.74         9.53 o                         
  -4   6   9        487.63        583.46        16.74 o                         
  -3   6   9          2.37         -8.92         7.30 o                         
  -2   6   9        309.31        364.55        13.27 o                         
  -1   6   9         76.49         89.29         8.35 o                         
   0   6   9        172.75        189.83         9.99 o                         
   1   6   9        252.91        266.72        11.92 o                         
   2   6   9         31.14         45.84         7.73 o                         
   3   6   9         90.25        136.96        12.01 o                         
   4   6   9         45.21         47.10         8.56 o                         
   5   6   9         14.96         12.36         8.02 o                         
   6   6   9          4.87         31.06         9.21 o                         
   7   6   9         31.24         31.80         9.70 o                         
   8   6   9          3.98        -11.60         9.58 o                         
   9   6   9          2.63          4.67        11.56 o                         
  10   6   9         71.65        101.26        16.32 o                         
  11   6   9          8.72         -8.94        12.87 o                         
 -11   7   9       2002.06       2016.95        47.83 o                         
 -10   7   9       1485.19       1483.75        40.11 o                         
  -9   7   9        339.77        323.20        19.80 o                         
  -8   7   9       4221.50       4217.04        83.53 o                         
  -7   7   9       2146.26       2221.02        46.97 o                         
  -6   7   9         64.90         82.66        12.69 o                         
  -5   7   9       3528.64       3800.91        79.73 o                         
  -4   7   9       5515.67       5743.54        77.70 o                         
  -3   7   9       1712.81       1729.62        30.98 o                         
  -2   7   9       3663.39       3745.13        49.63 o                         
  -1   7   9       9881.80       9781.51       101.40 o                         
   0   7   9       4030.69       3851.39        49.73 o                         
   1   7   9       2239.49       2192.13        34.87 o                         
   2   7   9       5105.35       4853.24        61.31 o                         
   3   7   9       3908.85       3688.54        51.63 o                         
   4   7   9         75.26         97.98        11.18 o                         
   5   7   9       1331.96       1393.87        32.79 o                         
   6   7   9       3767.16       3551.58        52.60 o                         
   7   7   9        773.45        750.19        26.34 o                         
   8   7   9        472.95        532.04        24.65 o                         
   9   7   9       1775.98       1782.93        48.77 o                         
  -9   8   9       2160.29       2169.71        50.88 o                         
  -8   8   9        875.31        939.89        33.45 o                         
  -7   8   9       1053.63       1173.61        36.34 o                         
  -6   8   9       4567.08       4770.73        88.53 o                         
  -5   8   9        707.16        801.98        27.92 o                         
  -4   8   9         31.92         48.45        12.03 o                         
  -3   8   9       3951.15       4005.17        55.06 o                         
  -2   8   9       2134.94       2142.49        38.16 o                         
  -1   8   9          1.69        -14.28         9.52 o                         
   0   8   9       1882.19       1924.05        35.95 o                         
   1   8   9       2819.32       2733.08        43.90 o                         
   2   8   9       2637.41       2534.50        42.00 o                         
   3   8   9       1456.17       1463.28        35.58 o                         
   4   8   9       4152.59       3915.75        58.15 o                         
   5   8   9       1134.53       1145.52        33.57 o                         
   6   8   9        108.12         87.38        14.29 o                         
   7   8   9       1830.12       1793.64        44.23 o                         
   8   8   9       1822.69       1821.52        47.98 o                         
  -7   9   9          8.08         34.81        16.56 o                         
  -6   9   9         10.74         -0.81        14.74 o                         
  -5   9   9         22.21         33.48        14.33 o                         
  -4   9   9         25.65          5.89        12.64 o                         
  -3   9   9        173.90        149.09        15.58 o                         
  -2   9   9          3.77         -0.47        10.59 o                         
  -1   9   9         19.11         25.82        12.09 o                         
   0   9   9          0.58          3.86        11.26 o                         
   1   9   9          8.62         92.98        23.69 o                         
   2   9   9        317.93        378.45        27.94 o                         
   3   9   9         59.22         53.24        13.89 o                         
   4   9   9        170.60        239.95        19.62 o                         
   5   9   9         10.97         30.08        14.33 o                         
   6   9   9         24.82          5.72        13.91 o                         
  -3  10   9        783.29        822.64        31.50 o                         
  -2  10   9       1380.95       1365.50        39.76 o                         
  -1  10   9         11.95        -10.52        13.79 o                         
   0  10   9       1556.38       1569.25        42.22 o                         
   1  10   9       1500.52       1474.58        42.00 o                         
   2  10   9          1.83        -13.32        13.85 o                         
 -15   0  10       3367.64       3248.68        67.69 o                         
 -14   0  10       1028.63        970.46        38.50 o                         
 -13   0  10         11.14         13.85        12.80 o                         
 -12   0  10       4588.28       4395.22        65.20 o                         
 -11   0  10       5738.19       5394.92        72.17 o                         
 -10   0  10        947.45       1026.07        28.35 o                         
  -9   0  10       5996.35       5541.03        68.26 o                         
  -8   0  10      14207.11      13770.38       146.71 o                         
  -7   0  10       2103.63       1984.46        26.99 o                         
  -6   0  10       1795.37       1685.08        23.23 o                         
  -5   0  10      25949.52      25855.87       247.37 o                         
  -4   0  10      40374.56      43104.97       421.01 o                         
  -3   0  10       2753.57       3343.02        37.66 o                         
  -2   0  10      38994.46      43858.46       443.16 o                         
  -1   0  10      11228.91      11434.21       114.40 o                         
   0   0  10       3149.35       3255.00        37.99 o                         
   1   0  10      18163.82      17667.26       203.40 o                         
   2   0  10      63935.66      65239.95       754.61 o                         
   3   0  10       3035.82       2756.84        42.86 o                         
   4   0  10       6452.41       6428.64        87.50 o                         
   5   0  10      17628.04      17081.51       232.81 o                         
   6   0  10       6493.05       6151.72        96.47 o                         
   7   0  10        422.50        407.07        20.03 o                         
   8   0  10       6470.64       6239.80       101.88 o                         
   9   0  10       2277.22       2395.76        50.07 o                         
  10   0  10       2035.44       1907.87        45.53 o                         
  11   0  10       2352.66       2407.42        49.93 o                         
  12   0  10       3257.48       3201.49        62.19 o                         
  13   0  10       1257.91       1351.56        46.35 o                         
 -15   1  10          7.40         38.38        12.26 o                         
 -14   1  10        568.67        630.92        22.18 o                         
 -13   1  10       1302.25       1340.71        30.67 o                         
 -12   1  10        247.61        497.43        22.89 o                         
 -11   1  10        372.11        460.41        14.42 o                         
 -10   1  10       5171.48       5305.78        48.32 o                         
  -9   1  10       2678.39       3094.86        53.26 o                         
  -8   1  10       2339.35       2372.82        23.94 o                         
  -7   1  10        986.70       1022.45        13.23 o                         
  -6   1  10       3904.53       3832.64        31.54 o                         
  -5   1  10        180.30        201.75         5.63 o                         
  -4   1  10          3.25         16.69         3.06 o                         
  -3   1  10      13208.40      14065.99       108.50 o                         
  -2   1  10       5311.95       5685.37        45.79 o                         
  -1   1  10        724.97        705.47         9.92 o                         
   0   1  10       3969.53       3758.33        32.31 o                         
   1   1  10       4942.30       4600.66        41.71 o                         
   2   1  10        398.40        494.64         9.77 o                         
   3   1  10         76.72         39.62         4.67 o                         
   4   1  10       2481.82       2362.38        28.03 o                         
   5   1  10          1.27          7.76         4.44 o                         
   6   1  10         32.80         34.76         5.75 o                         
   7   1  10       4678.50       4572.79        51.00 o                         
   8   1  10       2218.12       2226.15        32.00 o                         
   9   1  10       1245.59       1223.04        25.06 o                         
  10   1  10       1727.58       1740.60        29.58 o                         
  11   1  10        428.96        480.24        17.72 o                         
  12   1  10         25.41         25.75         9.83 o                         
  13   1  10        696.17        711.26        25.93 o                         
 -14   2  10        815.53        938.48        29.92 o                         
 -13   2  10         70.92        156.84        15.14 o                         
 -12   2  10        507.19        531.42        18.85 o                         
 -11   2  10        643.23        845.35        21.82 o                         
 -10   2  10        254.55        352.23        15.36 o                         
  -9   2  10        621.13        617.16        13.76 o                         
  -8   2  10          6.37         24.60         5.12 o                         
  -7   2  10        341.92        356.35         9.66 o                         
  -6   2  10        156.91        154.46         6.16 o                         
  -5   2  10       4649.70       4621.42        41.17 o                         
  -4   2  10        643.04        593.85        10.98 o                         
  -3   2  10        895.46        959.15        12.74 o                         
  -2   2  10       2537.85       2520.69        23.49 o                         
  -1   2  10       2219.72       2237.33        20.47 o                         
   0   2  10         45.40         32.68         3.67 o                         
   1   2  10        908.08        892.71        12.97 o                         
   2   2  10       1686.73       1412.91        19.33 o                         
   3   2  10       5048.48       4893.29        53.29 o                         
   4   2  10          5.93          9.96         4.22 o                         
   5   2  10       2721.44       2653.91        30.30 o                         
   6   2  10        888.80        887.16        16.99 o                         
   7   2  10          1.07         12.96         5.91 o                         
   8   2  10          4.74         10.64         6.77 o                         
   9   2  10       1232.84       1234.29        25.78 o                         
  10   2  10        160.21        193.41        12.44 o                         
  11   2  10          4.96         -8.91         8.78 o                         
  12   2  10       1315.30       1360.82        34.10 o                         
  13   2  10          1.07         -1.32        11.44 o                         
 -14   3  10        714.87        704.20        27.87 o                         
 -13   3  10       2810.29       2618.35        43.96 o                         
 -12   3  10       1512.69       1436.59        33.99 o                         
 -11   3  10        891.94        915.53        23.76 o                         
 -10   3  10       6047.63       5728.02        58.28 o                         
  -9   3  10       5208.83       4986.52        50.59 o                         
  -8   3  10        185.06        159.44         8.83 o                         
  -7   3  10       9680.73       9422.36        82.48 o                         
  -6   3  10       8549.62       8523.08        75.91 o                         
  -5   3  10        957.19        966.63        18.27 o                         
  -4   3  10       8600.32       9194.57        86.89 o                         
  -3   3  10      11276.87      10949.12        90.16 o                         
  -2   3  10       5522.96       5351.80        46.74 o                         
  -1   3  10       2390.54       2448.00        23.53 o                         
   0   3  10      13682.80      13460.64       112.99 o                         
   1   3  10       4396.50       4258.67        39.26 o                         
   2   3  10        327.72        377.46         9.83 o                         
   3   3  10       9277.52       9079.25        90.99 o                         
   4   3  10       7714.99       7320.65        71.56 o                         
   5   3  10        274.11        277.11         8.57 o                         
   6   3  10       6044.93       5899.48        64.09 o                         
   7   3  10       5053.81       4936.68        56.33 o                         
   8   3  10       1530.86       1555.62        27.31 o                         
   9   3  10        368.48        409.29        16.18 o                         
  10   3  10       4287.05       4262.06        59.25 o                         
  11   3  10       1421.13       1503.34        36.24 o                         
  12   3  10        128.73        109.41        14.33 o                         
 -13   4  10        163.69        251.00        17.61 o                         
 -12   4  10       1035.03       1136.49        30.46 o                         
 -11   4  10        694.65        738.19        22.38 o                         
 -10   4  10         89.75        215.06        12.85 o                         
  -9   4  10        734.97        755.68        20.93 o                         
  -8   4  10       2279.18       2260.67        33.76 o                         
  -7   4  10        685.29        729.71        19.85 o                         
  -6   4  10       1189.91       1238.70        22.64 o                         
  -5   4  10       1935.29       1875.96        31.75 o                         
  -4   4  10       1065.15       1141.69        18.60 o                         
  -3   4  10         44.21         58.05         5.77 o                         
  -2   4  10       1650.03       1645.75        20.40 o                         
  -1   4  10        329.51        365.52         9.07 o                         
   0   4  10         56.98         57.81         4.98 o                         
   1   4  10       1915.82       1891.82        22.09 o                         
   2   4  10       3290.58       3095.99        35.23 o                         
   3   4  10        341.79        346.63        11.65 o                         
   4   4  10       1100.35       1032.16        20.67 o                         
   5   4  10       3005.02       2780.92        36.86 o                         
   6   4  10        369.27        363.47        13.40 o                         
   7   4  10        104.99        100.95        10.30 o                         
   8   4  10        759.62        759.39        21.25 o                         
   9   4  10       1606.72       1578.88        33.45 o                         
  10   4  10         35.80         35.72        11.90 o                         
  11   4  10        518.55        524.19        23.70 o                         
  12   4  10        605.99        679.33        30.00 o                         
 -13   5  10       1067.83       1098.76        35.12 o                         
 -12   5  10          9.76         60.55        13.72 o                         
 -11   5  10        353.75        414.76        19.04 o                         
 -10   5  10       1651.65       1721.48        35.73 o                         
  -9   5  10       1695.99       1736.29        34.88 o                         
  -8   5  10         64.86         99.62        11.62 o                         
  -7   5  10       3614.24       3700.11        58.69 o                         
  -6   5  10       1687.94       1740.19        37.10 o                         
  -5   5  10         57.59         47.71         8.58 o                         
  -4   5  10        402.39        396.35        11.82 o                         
  -3   5  10       1003.80        985.73        19.14 o                         
  -2   5  10        316.89        314.74        11.36 o                         
  -1   5  10         28.21         26.65         5.32 o                         
   0   5  10       1029.34       1006.00        17.40 o                         
   1   5  10       1572.27       1619.73        23.05 o                         
   2   5  10        125.83        112.27         7.52 o                         
   3   5  10       1715.19       1629.49        25.01 o                         
   4   5  10       3288.96       3163.61        40.48 o                         
   5   5  10        470.13        491.16        16.36 o                         
   6   5  10       1992.47       1853.48        32.39 o                         
   7   5  10       3363.05       3128.59        47.78 o                         
   8   5  10        532.60        530.95        20.92 o                         
   9   5  10        198.87        216.29        17.23 o                         
  10   5  10       1519.45       1535.91        40.47 o                         
  11   5  10       1024.44       1019.04        34.49 o                         
 -12   6  10       1044.02       1103.19        35.26 o                         
 -11   6  10       2150.03       2158.25        43.70 o                         
 -10   6  10         57.65         49.56        12.76 o                         
  -9   6  10       1436.50       1521.51        35.43 o                         
  -8   6  10       4375.96       4449.82        88.88 o                         
  -7   6  10        770.46        846.04        25.00 o                         
  -6   6  10       1037.50       1162.02        27.95 o                         
  -5   6  10       7070.22       7508.98       138.86 o                         
  -4   6  10       3892.09       4122.45        68.06 o                         
  -3   6  10          2.09         -1.20         7.01 o                         
  -2   6  10       6677.14       6912.37        76.43 o                         
  -1   6  10      16691.73      17028.72       163.68 o                         
   0   6  10         87.67         76.04         8.72 o                         
   1   6  10       5347.75       5240.19        61.29 o                         
   2   6  10       6223.24       5992.73        69.33 o                         
   3   6  10       3488.75       3246.01        44.99 o                         
   4   6  10        731.49        775.54        20.99 o                         
   5   6  10       3276.91       3171.92        44.85 o                         
   6   6  10       2955.24       2818.86        43.27 o                         
   7   6  10        180.21        183.45        14.56 o                         
   8   6  10       1573.48       1552.51        37.80 o                         
   9   6  10       3309.54       3112.90        56.76 o                         
  10   6  10        102.48         75.29        15.96 o                         
 -11   7  10         65.94         87.04        16.42 o                         
 -10   7  10        617.96        617.60        26.31 o                         
  -9   7  10        147.45        154.42        15.93 o                         
  -8   7  10          3.18         27.84        12.09 o                         
  -7   7  10        717.70        802.24        26.71 o                         
  -6   7  10        737.99        816.51        25.93 o                         
  -5   7  10         10.68         10.46        10.20 o                         
  -4   7  10       2594.07       2591.61        40.57 o                         
  -3   7  10       2246.20       2273.66        36.95 o                         
  -2   7  10         20.01         28.29         9.48 o                         
  -1   7  10        296.81        329.77        15.04 o                         
   0   7  10        555.33        606.46        19.68 o                         
   1   7  10       2990.89       2989.99        43.56 o                         
   2   7  10        414.94        494.77        19.06 o                         
   3   7  10       1818.43       1833.78        34.60 o                         
   4   7  10       2716.56       2544.40        40.88 o                         
   5   7  10        223.33        256.74        15.11 o                         
   6   7  10       1392.17       1351.03        36.30 o                         
   7   7  10        606.80        585.59        24.46 o                         
   8   7  10        129.16        135.99        16.54 o                         
   9   7  10         18.12         26.36        13.98 o                         
  -9   8  10        260.21        233.06        20.65 o                         
  -8   8  10        835.43        845.70        32.45 o                         
  -7   8  10        267.60        285.28        20.10 o                         
  -6   8  10        707.09        768.32        27.07 o                         
  -5   8  10        300.22        390.70        20.69 o                         
  -4   8  10        376.44        443.65        20.88 o                         
  -3   8  10        299.76        303.21        17.14 o                         
  -2   8  10       1525.24       1558.37        34.55 o                         
  -1   8  10       1998.36       1961.17        37.29 o                         
   0   8  10        825.34        888.17        27.01 o                         
   1   8  10        726.03        724.88        26.14 o                         
   2   8  10       1170.11       1271.94        32.31 o                         
   3   8  10        173.62        222.55        15.96 o                         
   4   8  10        114.06        106.41        13.22 o                         
   5   8  10        807.83        773.38        28.05 o                         
   6   8  10        672.63        617.20        26.77 o                         
   7   8  10         13.96         53.00        14.53 o                         
  -7   9  10       2367.75       2535.16        74.02 o                         
  -6   9  10       2172.08       2269.19        54.45 o                         
  -5   9  10         89.86         51.41        14.26 o                         
  -4   9  10       1263.01       1349.61        37.71 o                         
  -3   9  10       3214.68       3160.31        51.85 o                         
  -2   9  10        885.73       1000.71        31.18 o                         
  -1   9  10        502.22        530.98        25.27 o                         
   0   9  10       3628.91       3539.08        55.65 o                         
   1   9  10       1100.39       1070.96        33.76 o                         
   2   9  10        232.52        210.13        17.64 o                         
   3   9  10       1497.18       1538.09        45.93 o                         
   4   9  10       2450.60       2413.93        53.48 o                         
   5   9  10        292.35        288.09        22.57 o                         
  -2  10  10        396.72        433.23        24.63 o                         
  -1  10  10        953.91        990.37        35.39 o                         
   0  10  10         16.36         39.06        16.95 o                         
   1  10  10        284.91        356.14        23.28 o                         
 -14   1  11        539.31        589.09        21.76 o                         
 -13   1  11        625.06        647.28        21.26 o                         
 -12   1  11       5016.17       4585.92        50.83 o                         
 -11   1  11       1091.46       1171.04        22.57 o                         
 -10   1  11       3189.71       3047.84        32.28 o                         
  -9   1  11       4727.48       4553.87        42.45 o                         
  -8   1  11       1706.43       1759.73        19.30 o                         
  -7   1  11        478.67        482.74         9.80 o                         
  -6   1  11       4410.11       4416.63        35.84 o                         
  -5   1  11      13674.05      13817.50        99.45 o                         
  -4   1  11       2038.73       2057.00        19.56 o                         
  -3   1  11       7524.77       7780.77        64.33 o                         
  -2   1  11      20411.16      20916.77       160.49 o                         
  -1   1  11       5361.03       5262.23        45.75 o                         
   0   1  11         97.52         96.78         4.49 o                         
   1   1  11      11118.26      10756.08        91.50 o                         
   2   1  11      16504.69      16092.93       140.11 o                         
   3   1  11        750.28        777.89        14.34 o                         
   4   1  11       7675.84       7394.30        74.38 o                         
   5   1  11       6479.56       6375.44        63.89 o                         
   6   1  11        877.23        850.39        17.35 o                         
   7   1  11        592.50        602.24        15.93 o                         
   8   1  11       3993.21       3932.95        47.10 o                         
   9   1  11       2628.45       2609.20        36.17 o                         
  10   1  11          0.92        -10.42         7.57 o                         
  11   1  11       1534.54       1542.14        32.89 o                         
  12   1  11       1219.31       1346.20        33.10 o                         
  13   1  11        182.96        220.30        17.77 o                         
 -14   2  11       1260.68       1169.99        33.38 o                         
 -13   2  11       2314.71       2239.96        40.14 o                         
 -12   2  11         11.57         36.06         9.20 o                         
 -11   2  11       2829.42       2803.74        35.56 o                         
 -10   2  11       4041.78       3928.37        41.03 o                         
  -9   2  11         99.40        166.13        10.51 o                         
  -8   2  11       2014.18       1951.19        23.27 o                         
  -7   2  11       7254.85       7152.97        58.39 o                         
  -6   2  11       1862.20       1829.24        20.06 o                         
  -5   2  11       2355.05       2348.34        23.29 o                         
  -4   2  11      15713.25      16022.70       136.72 o                         
  -3   2  11       3357.71       3167.89        32.89 o                         
  -2   2  11        835.55        839.10        11.78 o                         
  -1   2  11       3595.43       3417.81        32.05 o                         
   0   2  11       7642.42       7530.73        66.90 o                         
   1   2  11       3600.56       3690.74        37.70 o                         
   2   2  11       5645.00       5534.46        60.00 o                         
   3   2  11      11443.68      11031.16       112.99 o                         
   4   2  11       2190.74       2090.62        27.23 o                         
   5   2  11         30.28         22.96         5.53 o                         
   6   2  11       1069.98       1079.63        18.91 o                         
   7   2  11      10383.15      10132.68        98.92 o                         
   8   2  11        485.01        493.01        15.50 o                         
   9   2  11       4016.28       4011.22        50.56 o                         
  10   2  11       3433.52       3446.74        47.62 o                         
  11   2  11        195.26        204.10        15.48 o                         
  12   2  11        324.42        341.13        18.51 o                         
  13   2  11       1422.56       1560.62        40.91 o                         
 -14   3  11          4.48        208.11        34.75 o                         
 -13   3  11          9.12         36.98        11.68 o                         
 -12   3  11         56.45         53.20        11.65 o                         
 -11   3  11        137.08        209.86        12.12 o                         
 -10   3  11        368.76        421.47        18.00 o                         
  -9   3  11        106.46         93.91         8.50 o                         
  -8   3  11        155.40        172.82         8.97 o                         
  -7   3  11        437.06        466.30        11.83 o                         
  -6   3  11          0.02          0.01         5.08 o                         
  -5   3  11         16.35         39.66         5.16 o                         
  -4   3  11         45.73         53.17         4.65 o                         
  -3   3  11         25.10         32.07         3.83 o                         
  -2   3  11         45.26         53.46         4.04 o                         
  -1   3  11          9.40         12.68         3.09 o                         
   0   3  11        314.77        352.18         8.27 o                         
   1   3  11       1745.41       1629.65        19.31 o                         
   2   3  11        108.50        120.49         6.54 o                         
   3   3  11       1220.06       1183.94        18.89 o                         
   4   3  11         40.74         37.82         5.48 o                         
   5   3  11        299.62        361.17        10.45 o                         
   6   3  11        650.06        655.70        16.27 o                         
   7   3  11         11.45         11.64         6.85 o                         
   8   3  11        619.07        638.05        20.01 o                         
   9   3  11         74.51         86.13        11.10 o                         
  10   3  11         10.19          8.99        10.08 o                         
  11   3  11          0.28        -14.94         9.96 o                         
  12   3  11         30.67         19.10        11.66 o                         
 -13   4  11       1718.70       1725.81        42.10 o                         
 -12   4  11        207.91        271.62        16.03 o                         
 -11   4  11       2231.56       2073.93        37.29 o                         
 -10   4  11       6157.67       5797.67        67.16 o                         
  -9   4  11       2099.07       2156.50        34.11 o                         
  -8   4  11       1420.13       1488.02        29.23 o                         
  -7   4  11       6081.49       5983.39        64.60 o                         
  -6   4  11       6580.90       6662.63        75.81 o                         
  -5   4  11         97.70        113.03         7.95 o                         
  -4   4  11       4466.42       4473.70        52.50 o                         
  -3   4  11       6188.21       5948.02        60.30 o                         
  -2   4  11        322.40        312.15         8.58 o                         
  -1   4  11       2396.24       2486.13        28.29 o                         
   0   4  11       5718.73       5684.16        55.00 o                         
   1   4  11        440.83        468.54        11.77 o                         
   2   4  11       1757.77       1612.77        22.93 o                         
   3   4  11       7821.76       7574.80        80.15 o                         
   4   4  11       2220.59       2085.06        29.91 o                         
   5   4  11        139.51        134.02         9.62 o                         
   6   4  11       8498.17       8232.87        90.43 o                         
   7   4  11       2019.06       2005.03        33.50 o                         
   8   4  11         27.32         28.94         9.62 o                         
   9   4  11       1985.75       1925.54        37.44 o                         
  10   4  11       3315.68       3322.43        55.78 o                         
  11   4  11        846.13        915.38        31.03 o                         
  12   4  11        320.24        379.65        22.96 o                         
 -13   5  11        670.97        713.61        30.41 o                         
 -12   5  11       1729.56       1856.79        43.26 o                         
 -11   5  11        853.12        888.28        27.38 o                         
 -10   5  11        149.56        191.44        14.65 o                         
  -9   5  11       3752.15       3618.62        50.96 o                         
  -8   5  11       4109.75       4109.03        58.83 o                         
  -7   5  11         49.78         51.65         9.74 o                         
  -6   5  11       1519.64       1676.40        29.88 o                         
  -5   5  11       4956.98       5192.63        86.08 o                         
  -4   5  11        929.96        987.44        20.91 o                         
  -3   5  11       1240.07       1276.01        22.41 o                         
  -2   5  11       2371.61       2356.23        30.49 o                         
  -1   5  11       3992.40       3914.11        41.33 o                         
   0   5  11         40.74         44.77         5.98 o                         
   1   5  11       3795.14       3599.36        40.57 o                         
   2   5  11       4029.98       3865.65        48.18 o                         
   3   5  11         17.99         13.86         7.17 o                         
   4   5  11       1762.67       1815.61        28.88 o                         
   5   5  11       2781.44       2827.67        40.27 o                         
   6   5  11        580.75        619.87        21.02 o                         
   7   5  11        349.72        362.17        17.85 o                         
   8   5  11       2998.36       2861.60        46.83 o                         
   9   5  11       1641.55       1706.13        40.34 o                         
  10   5  11         31.91         24.58        12.23 o                         
  11   5  11        669.26        666.93        28.81 o                         
 -12   6  11         17.72         49.64        14.88 o                         
 -11   6  11          9.47         12.13        12.34 o                         
 -10   6  11        213.50        248.31        16.99 o                         
  -9   6  11        133.21        168.37        14.98 o                         
  -8   6  11         16.22         29.63        11.03 o                         
  -7   6  11        320.47        354.58        17.52 o                         
  -6   6  11         10.45         30.38        10.11 o                         
  -5   6  11        128.57        144.18        12.10 o                         
  -4   6  11          3.94         -3.69         7.16 o                         
  -3   6  11        118.73        115.21         9.69 o                         
  -2   6  11        127.45        144.86        10.37 o                         
  -1   6  11         89.58         87.69         8.47 o                         
   0   6  11        268.07        282.43        12.41 o                         
   1   6  11         83.15        110.02         9.23 o                         
   2   6  11        737.85        748.49        20.91 o                         
   3   6  11        281.56        317.10        14.66 o                         
   4   6  11         38.65         31.07         9.10 o                         
   5   6  11         12.87          7.48         8.80 o                         
   6   6  11         67.09         67.68        11.35 o                         
   7   6  11        723.36        669.61        25.27 o                         
   8   6  11          6.23          7.52        11.18 o                         
   9   6  11         13.29          5.03        12.99 o                         
  10   6  11         69.88         47.31        15.45 o                         
 -10   7  11         57.21         72.64        14.96 o                         
  -9   7  11       2177.00       2276.38        56.88 o                         
  -8   7  11       1813.52       1944.94        41.89 o                         
  -7   7  11        131.68        149.74        14.85 o                         
  -6   7  11       2962.89       2982.26        65.96 o                         
  -5   7  11       4365.12       4424.76        81.56 o                         
  -4   7  11        341.31        373.88        17.59 o                         
  -3   7  11       1655.84       1803.34        31.16 o                         
  -2   7  11       8504.35       8419.91        96.47 o                         
  -1   7  11       4283.63       4192.31        53.12 o                         
   0   7  11        265.53        238.89        13.97 o                         
   1   7  11       8958.69       8685.40       100.20 o                         
   2   7  11       4741.80       4595.75        60.67 o                         
   3   7  11        101.93        104.94        11.86 o                         
   4   7  11       1573.57       1501.72        32.32 o                         
   5   7  11       3556.16       3443.10        54.27 o                         
   6   7  11        900.56        978.23        31.97 o                         
   7   7  11       1009.31        946.38        31.52 o                         
   8   7  11       2485.97       2433.41        52.33 o                         
   9   7  11        281.80        264.11        22.50 o                         
  -9   8  11         39.24         47.78        16.32 o                         
  -8   8  11        692.20        803.23        34.95 o                         
  -7   8  11       2775.91       2868.87        75.32 o                         
  -6   8  11       1835.91       1864.03        53.21 o                         
  -5   8  11         91.33         99.88        14.82 o                         
  -4   8  11       6072.95       6245.64       103.62 o                         
  -3   8  11       1877.47       2057.35        39.82 o                         
  -2   8  11         41.62         50.62        11.15 o                         
  -1   8  11       2466.51       2557.40        44.05 o                         
   0   8  11       3102.57       3125.52        52.74 o                         
   1   8  11        683.16        727.40        24.82 o                         
   2   8  11       1418.35       1407.55        35.91 o                         
   3   8  11       2492.97       2417.12        43.45 o                         
   4   8  11       2450.04       2318.67        45.04 o                         
   5   8  11        131.34        119.99        15.89 o                         
   6   8  11       2157.22       2166.65        50.58 o                         
   7   8  11       1711.36       1703.78        47.42 o                         
  -6   9  11        129.74         93.81        18.30 o                         
  -5   9  11        113.30         74.55        16.84 o                         
  -4   9  11         85.83         61.97        14.57 o                         
  -3   9  11          0.57        -17.82        11.88 o                         
  -2   9  11        207.70        173.55        17.00 o                         
  -1   9  11         55.93         68.34        14.20 o                         
   0   9  11         74.54        132.90        17.26 o                         
   1   9  11          1.02          5.44        11.93 o                         
   2   9  11          1.71         10.17        12.55 o                         
   3   9  11        201.04        170.34        18.11 o                         
   4   9  11         22.45         27.56        14.53 o                         
   5   9  11          1.79         -7.53        14.39 o                         
 -14   0  12         85.84         74.06        17.36 o                         
 -13   0  12       4937.50       4534.99        75.17 o                         
 -12   0  12       4153.48       3810.65        59.68 o                         
 -11   0  12         50.29         50.50        11.47 o                         
 -10   0  12      14802.96      14252.31       169.32 o                         
  -9   0  12       1347.18       1410.73        28.55 o                         
  -8   0  12        511.74        527.40        15.51 o                         
  -7   0  12          9.42         17.20         5.87 o                         
  -6   0  12      11167.35      11305.18       120.52 o                         
  -5   0  12      17581.72      18166.50       182.82 o                         
  -4   0  12         31.40         27.55         4.46 o                         
  -3   0  12      16651.82      17733.90       187.09 o                         
  -2   0  12      23563.53      24761.57       283.92 o                         
  -1   0  12       1288.91       1104.32        17.46 o                         
   0   0  12       7567.83       7825.45       104.36 o                         
   1   0  12       8946.66       8443.47       106.50 o                         
   2   0  12       2780.22       2734.02        41.03 o                         
   3   0  12       1049.24        971.52        22.42 o                         
   4   0  12      17950.50      17575.07       223.90 o                         
   5   0  12       6732.34       6564.21       101.61 o                         
   6   0  12        209.41        204.24        15.20 o                         
   7   0  12      11348.42      11033.65       165.50 o                         
   8   0  12       5475.08       5391.61        91.34 o                         
   9   0  12        175.89        189.60        17.18 o                         
  10   0  12       2474.34       2460.54        51.66 o                         
  11   0  12       3897.07       3881.08        67.76 o                         
  12   0  12        861.94        884.34        37.56 o                         
  13   0  12        687.09        631.93        38.35 o                         
 -14   1  12        495.55        499.28        21.14 o                         
 -13   1  12        865.48       1033.00        25.83 o                         
 -12   1  12        169.78        273.22        13.34 o                         
 -11   1  12       1653.57       1727.83        26.44 o                         
 -10   1  12        934.45       1111.65        29.45 o                         
  -9   1  12          0.53         32.82         5.16 o                         
  -8   1  12       1866.21       1715.44        20.12 o                         
  -7   1  12       4484.25       4261.98        36.45 o                         
  -6   1  12        417.83        469.59         9.25 o                         
  -5   1  12       2159.78       2170.00        21.00 o                         
  -4   1  12       8244.78       8871.63        74.56 o                         
  -3   1  12        595.36        745.56        11.52 o                         
  -2   1  12        164.45        136.57         5.35 o                         
  -1   1  12       4209.57       4211.76        38.30 o                         
   0   1  12       4061.89       4181.19        39.49 o                         
   1   1  12        405.74        459.87         9.56 o                         
   2   1  12       3724.99       3488.37        36.31 o                         
   3   1  12       3872.51       3586.24        40.06 o                         
   4   1  12         54.00         44.51         5.48 o                         
   5   1  12        529.53        507.13        13.30 o                         
   6   1  12       4309.95       4182.12        47.83 o                         
   7   1  12         32.97         31.25         7.42 o                         
   8   1  12          1.84          6.15         7.09 o                         
   9   1  12       2163.80       2195.26        32.73 o                         
  10   1  12       1481.65       1543.90        31.54 o                         
  11   1  12          1.91         -6.02         9.11 o                         
  12   1  12        595.11        647.70        24.09 o                         
 -14   2  12          1.27         46.44        12.36 o                         
 -13   2  12        196.85        216.62        15.97 o                         
 -12   2  12        938.08       1005.21        25.55 o                         
 -11   2  12          4.60         86.69         9.33 o                         
 -10   2  12          3.12          8.85         6.84 o                         
  -9   2  12       5458.95       5131.01        48.04 o                         
  -8   2  12        188.70        206.59         8.62 o                         
  -7   2  12       1492.78       1469.87        18.23 o                         
  -6   2  12       1935.16       1926.86        20.77 o                         
  -5   2  12       2698.72       2665.76        26.47 o                         
  -4   2  12        118.72        157.01         6.24 o                         
  -3   2  12       5245.85       5292.96        48.92 o                         
  -2   2  12       4710.58       4803.86        42.41 o                         
  -1   2  12       1431.58       1354.58        16.13 o                         
   0   2  12          2.94          4.81         3.39 o                         
   1   2  12       5638.79       5642.70        55.83 o                         
   2   2  12       3862.98       3816.95        44.86 o                         
   3   2  12         99.68        107.13         7.42 o                         
   4   2  12       1255.75       1227.40        21.11 o                         
   5   2  12       2213.64       2136.42        29.47 o                         
   6   2  12         18.43         15.02         5.99 o                         
   7   2  12        280.73        290.81        11.28 o                         
   8   2  12        206.20        226.97        11.58 o                         
   9   2  12        226.49        253.97        13.33 o                         
  10   2  12          1.05         -5.17         9.01 o                         
  11   2  12        374.24        369.86        19.09 o                         
  12   2  12        667.74        749.33        26.01 o                         
 -14   3  12       3909.01       3702.37        60.39 o                         
 -13   3  12        778.27        792.04        26.48 o                         
 -12   3  12        278.25        261.16        15.87 o                         
 -11   3  12       2864.69       2624.09        36.09 o                         
 -10   3  12       4298.73       3984.14        45.65 o                         
  -9   3  12        200.12        225.94        11.25 o                         
  -8   3  12       5810.20       5465.76        53.02 o                         
  -7   3  12      10883.49      10348.56        97.13 o                         
  -6   3  12        868.58        846.71        19.72 o                         
  -5   3  12       3886.73       3924.14        39.98 o                         
  -4   3  12       6676.74       6533.89        59.64 o                         
  -3   3  12       5141.96       5180.75        45.48 o                         
  -2   3  12       1896.28       1900.49        20.52 o                         
  -1   3  12      12487.34      12405.11       100.09 o                         
   0   3  12      13354.80      13153.72       115.97 o                         
   1   3  12         17.33          9.46         4.15 o                         
   2   3  12       9457.14       9412.68        91.03 o                         
   3   3  12      11063.62      10814.40       111.83 o                         
   4   3  12       1983.04       1896.38        26.42 o                         
   5   3  12       2395.50       2332.15        29.24 o                         
   6   3  12       6396.27       6094.64        64.36 o                         
   7   3  12       5786.30       5741.18        67.46 o                         
   8   3  12        511.44        518.48        19.72 o                         
   9   3  12       4598.26       4554.41        65.64 o                         
  10   3  12       3378.58       3408.89        56.16 o                         
  11   3  12          1.25         -3.95        10.82 o                         
  12   3  12       1203.17       1269.63        37.35 o                         
 -13   4  12        521.15        554.04        25.48 o                         
 -12   4  12       1262.46       1199.73        32.33 o                         
 -11   4  12          0.42         82.65        10.39 o                         
 -10   4  12         99.15        169.39        12.70 o                         
  -9   4  12       1305.36       1367.55        28.14 o                         
  -8   4  12       1327.04       1449.92        28.74 o                         
  -7   4  12          1.66          4.08         7.47 o                         
  -6   4  12       3037.76       3080.12        36.92 o                         
  -5   4  12       1119.94       1155.78        21.74 o                         
  -4   4  12          0.19          2.08         4.50 o                         
  -3   4  12        310.24        327.92         9.51 o                         
  -2   4  12       3302.68       3301.43        34.83 o                         
  -1   4  12        717.45        684.25        13.55 o                         
   0   4  12       1424.90       1350.42        19.95 o                         
   1   4  12       1307.33       1265.09        19.62 o                         
   2   4  12        313.73        321.87        11.59 o                         
   3   4  12       1294.37       1245.13        22.11 o                         
   4   4  12       2124.89       2046.00        30.18 o                         
   5   4  12        402.40        446.68        15.26 o                         
   6   4  12         48.15         40.18         8.57 o                         
   7   4  12        713.85        749.39        22.91 o                         
   8   4  12       1705.60       1743.12        36.22 o                         
   9   4  12        110.36         98.57        12.64 o                         
  10   4  12        886.93        920.10        30.72 o                         
  11   4  12        179.78        158.08        16.11 o                         
 -12   5  12        210.63        218.36        18.14 o                         
 -11   5  12       1371.19       1386.65        34.88 o                         
 -10   5  12        789.58        836.49        25.18 o                         
  -9   5  12         13.68         25.42        10.81 o                         
  -8   5  12       1245.73       1317.38        30.60 o                         
  -7   5  12       1571.37       1679.52        32.60 o                         
  -6   5  12         46.81         64.44         9.58 o                         
  -5   5  12       1633.85       1681.70        32.07 o                         
  -4   5  12        898.70        933.74        20.83 o                         
  -3   5  12        242.85        287.58        11.73 o                         
  -2   5  12        842.30        840.77        17.85 o                         
  -1   5  12       4809.34       4581.12        51.04 o                         
   0   5  12        112.46        148.57         8.36 o                         
   1   5  12       1019.93        995.98        21.55 o                         
   2   5  12       1333.95       1311.31        25.18 o                         
   3   5  12        369.54        422.02        14.91 o                         
   4   5  12          1.77         -0.60         7.12 o                         
   5   5  12        572.40        595.76        18.87 o                         
   6   5  12       2157.45       2154.64        38.17 o                         
   7   5  12        464.61        458.30        20.48 o                         
   8   5  12         35.25         47.59        11.42 o                         
   9   5  12        765.68        785.07        27.89 o                         
  10   5  12        585.60        600.49        26.30 o                         
  11   5  12         86.66         91.31        16.25 o                         
 -11   6  12          3.33          4.32        12.29 o                         
 -10   6  12        591.64        604.78        24.40 o                         
  -9   6  12       4599.34       4602.48        80.01 o                         
  -8   6  12       1264.03       1283.45        31.28 o                         
  -7   6  12       3168.83       3146.31        47.72 o                         
  -6   6  12       6158.38       6481.20       122.41 o                         
  -5   6  12       1481.70       1638.49        34.92 o                         
  -4   6  12         62.96         60.03         9.17 o                         
  -3   6  12       3744.11       3798.65        47.60 o                         
  -2   6  12       6159.02       6217.48        70.79 o                         
  -1   6  12       3281.88       3154.41        41.78 o                         
   0   6  12       1255.56       1208.13        24.24 o                         
   1   6  12      15502.31      14974.00       154.13 o                         
   2   6  12       2692.00       2628.40        39.44 o                         
   3   6  12        524.76        558.02        19.11 o                         
   4   6  12       5614.61       5306.62        67.17 o                         
   5   6  12       5507.79       5266.84        69.11 o                         
   6   6  12         22.38         15.29        10.12 o                         
   7   6  12       1673.96       1689.79        39.31 o                         
   8   6  12       2461.49       2493.31        48.46 o                         
   9   6  12        356.19        420.67        24.77 o                         
  10   6  12        416.47        388.43        24.95 o                         
 -10   7  12        231.54        246.16        18.94 o                         
  -9   7  12         66.13         71.41        14.69 o                         
  -8   7  12       1031.09       1066.17        32.24 o                         
  -7   7  12        813.91        867.73        27.24 o                         
  -6   7  12        314.18        353.62        18.05 o                         
  -5   7  12       1645.80       1718.54        36.21 o                         
  -4   7  12       1858.32       1928.79        36.63 o                         
  -3   7  12        522.40        552.03        19.51 o                         
  -2   7  12        864.84        933.88        24.69 o                         
  -1   7  12       3968.61       3831.33        52.74 o                         
   0   7  12        593.58        684.22        21.92 o                         
   1   7  12          4.33         33.04        10.27 o                         
   2   7  12       1310.10       1363.54        30.28 o                         
   3   7  12        568.90        562.69        20.83 o                         
   4   7  12        210.83        244.09        15.02 o                         
   5   7  12         22.99         35.12        11.65 o                         
   6   7  12        917.17        872.73        29.92 o                         
   7   7  12        197.14        193.04        17.38 o                         
   8   7  12        279.73        279.69        21.10 o                         
  -9   8  12        594.09        573.64        30.40 o                         
  -8   8  12        109.00        153.63        23.08 o                         
  -7   8  12        221.31        250.23        19.73 o                         
  -6   8  12       1117.38       1101.39        36.02 o                         
  -5   8  12       1244.82       1253.25        35.86 o                         
  -4   8  12          0.01         12.42        11.52 o                         
  -3   8  12       1175.05       1244.65        34.21 o                         
  -2   8  12       2623.04       2464.66        43.49 o                         
  -1   8  12          1.08         -1.76        10.90 o                         
   0   8  12       1517.30       1533.15        37.50 o                         
   1   8  12        342.40        337.99        18.86 o                         
   2   8  12        628.13        668.28        25.69 o                         
   3   8  12         14.47         43.32        12.36 o                         
   4   8  12        650.30        727.90        36.52 o                         
   5   8  12        144.12        141.07        17.80 o                         
   6   8  12          0.10         20.93        13.80 o                         
   7   8  12        395.66        356.70        23.64 o                         
  -6   9  12        145.84        123.80        20.18 o                         
  -5   9  12        331.57        376.70        29.23 o                         
  -4   9  12       3810.61       3708.32        69.52 o                         
  -3   9  12        877.58        884.20        33.62 o                         
  -2   9  12       1004.34        950.67        33.42 o                         
  -1   9  12       1925.28       1942.42        47.06 o                         
   0   9  12        621.17        648.26        26.61 o                         
   1   9  12         57.87         35.60        13.16 o                         
   2   9  12        528.05        536.98        25.26 o                         
   3   9  12       2056.52       2053.92        51.74 o                         
   4   9  12        335.29        326.90        25.02 o                         
 -14   1  13        453.53        491.15        21.28 o                         
 -13   1  13       3134.24       2999.37        42.25 o                         
 -12   1  13       1872.15       1977.06        32.19 o                         
 -11   1  13       1256.66       1275.83        24.21 o                         
 -10   1  13       7674.73       7328.68        64.00 o                         
  -9   1  13       2770.58       2660.06        28.34 o                         
  -8   1  13        280.39        285.89         9.18 o                         
  -7   1  13       5779.31       5575.46        45.39 o                         
  -6   1  13      11102.96      11262.23        84.25 o                         
  -5   1  13       3912.24       3915.93        34.24 o                         
  -4   1  13       3159.76       3326.14        33.44 o                         
  -3   1  13      14355.56      14851.29       126.55 o                         
  -2   1  13       6236.03       6306.54        58.47 o                         
  -1   1  13        632.75        666.82        11.23 o                         
   0   1  13       9036.38       8881.99        83.35 o                         
   1   1  13       4223.81       4009.65        41.84 o                         
   2   1  13       1279.77       1277.11        18.11 o                         
   3   1  13       3275.60       3050.50        36.38 o                         
   4   1  13       8150.87       8027.41        82.11 o                         
   5   1  13       1518.34       1550.00        23.75 o                         
   6   1  13       2157.82       2096.20        30.36 o                         
   7   1  13       5307.62       5369.74        60.26 o                         
   8   1  13       1286.22       1317.29        26.50 o                         
   9   1  13        418.08        445.68        17.07 o                         
  10   1  13       2304.62       2316.60        38.12 o                         
  11   1  13       1359.66       1461.61        35.15 o                         
  12   1  13        171.16        186.28        15.81 o                         
 -14   2  13       1457.28       1449.34        39.29 o                         
 -13   2  13         34.21         25.88        11.26 o                         
 -12   2  13       1112.45       1153.16        27.98 o                         
 -11   2  13       4042.21       3787.71        44.91 o                         
 -10   2  13        345.65        393.61        13.33 o                         
  -9   2  13        671.97        735.81        16.08 o                         
  -8   2  13       2773.86       2751.22        29.24 o                         
  -7   2  13       2102.73       2015.77        21.92 o                         
  -6   2  13        155.20        147.88         6.19 o                         
  -5   2  13      10231.51      10383.53        89.93 o                         
  -4   2  13       6352.28       6406.81        58.82 o                         
  -3   2  13       1715.49       1772.95        20.31 o                         
  -2   2  13       6956.26       6976.21        62.91 o                         
  -1   2  13       9180.20       9086.98        82.31 o                         
   0   2  13       3533.47       3426.77        36.79 o                         
   1   2  13       4803.59       4856.87        50.91 o                         
   2   2  13      10382.31       9953.69       106.92 o                         
   3   2  13       2645.88       2442.74        32.91 o                         
   4   2  13        211.90        221.02        10.36 o                         
   5   2  13       3482.05       3233.92        40.94 o                         
   6   2  13       5000.81       4888.67        56.92 o                         
   7   2  13        322.01        345.56        13.03 o                         
   8   2  13        110.46        109.88        10.26 o                         
   9   2  13       3454.56       3422.82        50.16 o                         
  10   2  13        544.44        560.94        22.07 o                         
  11   2  13        367.71        369.79        19.51 o                         
  12   2  13        947.47        969.69        30.65 o                         
 -14   3  13         26.82         51.83        13.82 o                         
 -13   3  13          6.72         19.94        12.04 o                         
 -12   3  13         18.77         94.57        13.24 o                         
 -11   3  13         12.76         58.98         9.59 o                         
 -10   3  13         16.88         12.66         7.88 o                         
  -9   3  13         17.78         26.81         7.83 o                         
  -8   3  13         79.90         81.49         7.44 o                         
  -7   3  13         89.29         75.61         7.35 o                         
  -6   3  13         31.97         29.66         6.12 o                         
  -5   3  13          3.57          8.42         4.27 o                         
  -4   3  13       1274.85       1310.93        19.00 o                         
  -3   3  13         16.24         13.53         4.14 o                         
  -2   3  13       1019.50       1069.72        15.39 o                         
  -1   3  13        103.68        120.89         5.16 o                         
   0   3  13        707.11        704.82        14.14 o                         
   1   3  13        527.24        529.27        12.19 o                         
   2   3  13        246.22        188.91         8.45 o                         
   3   3  13        481.36        446.10        12.65 o                         
   4   3  13        568.88        530.58        15.06 o                         
   5   3  13        101.37         94.88         8.17 o                         
   6   3  13         57.33         60.45         7.71 o                         
   7   3  13        264.12        274.31        14.62 o                         
   8   3  13          3.84          0.50         8.91 o                         
   9   3  13        256.57        284.40        17.02 o                         
  10   3  13         13.28          8.69        10.71 o                         
  11   3  13        179.22        200.40        16.72 o                         
  12   3  13         11.60         15.09        12.85 o                         
 -13   4  13         37.84         42.25        14.62 o                         
 -12   4  13       1541.30       1595.71        39.73 o                         
 -11   4  13       3445.63       3404.40        46.67 o                         
 -10   4  13       2552.64       2506.82        36.99 o                         
  -9   4  13        731.08        702.20        20.56 o                         
  -8   4  13       5942.66       5801.37        67.38 o                         
  -7   4  13       3739.91       3640.91        45.69 o                         
  -6   4  13        209.25        249.94        11.12 o                         
  -5   4  13       5303.07       5179.25        56.62 o                         
  -4   4  13       5010.24       4875.97        50.27 o                         
  -3   4  13         86.72         89.95         6.21 o                         
  -2   4  13       5056.62       4913.93        50.84 o                         
  -1   4  13       5987.11       5830.00        57.77 o                         
   0   4  13        706.89        692.38        14.87 o                         
   1   4  13       1414.30       1418.55        21.38 o                         
   2   4  13      10862.94      10885.92       111.49 o                         
   3   4  13       2299.26       2345.97        32.95 o                         
   4   4  13        923.41        932.49        20.99 o                         
   5   4  13       3507.58       3460.07        48.17 o                         
   6   4  13       3147.36       3014.85        42.71 o                         
   7   4  13       2101.65       2031.24        35.97 o                         
   8   4  13       3039.45       2871.81        46.75 o                         
   9   4  13       3128.40       3147.15        51.15 o                         
  10   4  13        964.78       1060.94        33.41 o                         
  11   4  13        196.47        153.82        17.38 o                         
 -12   5  13       1021.68       1022.30        33.56 o                         
 -11   5  13        123.66        128.74        14.68 o                         
 -10   5  13       2864.88       2808.83        45.83 o                         
  -9   5  13       3703.58       3587.37        52.22 o                         
  -8   5  13         63.20         54.06        11.13 o                         
  -7   5  13       2951.85       2970.85        42.99 o                         
  -6   5  13       6722.79       6775.67        87.35 o                         
  -5   5  13       1701.68       1680.59        28.07 o                         
  -4   5  13        676.00        749.50        19.06 o                         
  -3   5  13       3666.27       3755.66        44.27 o                         
  -2   5  13       2446.92       2383.77        33.27 o                         
  -1   5  13        100.60         96.62         8.90 o                         
   0   5  13       1342.31       1245.34        23.32 o                         
   1   5  13      15092.00      14381.38       150.14 o                         
   2   5  13         30.15         28.39         7.49 o                         
   3   5  13       4423.93       4146.45        51.38 o                         
   4   5  13       4174.67       4072.34        51.50 o                         
   5   5  13        113.89        144.74        11.41 o                         
   6   5  13        102.02         83.12        11.43 o                         
   7   5  13       2934.81       2987.40        50.04 o                         
   8   5  13       2877.43       2856.18        49.10 o                         
   9   5  13          9.05         -0.64        11.28 o                         
  10   5  13       2162.26       2221.52        49.42 o                         
 -11   6  13        101.83        146.56        16.57 o                         
 -10   6  13          2.57         31.35        12.32 o                         
  -9   6  13         56.14         57.41        13.08 o                         
  -8   6  13          9.45         -4.94        10.98 o                         
  -7   6  13          0.06         25.77        10.68 o                         
  -6   6  13         26.86         26.55        10.30 o                         
  -5   6  13         27.47         -5.86         8.44 o                         
  -4   6  13          8.38        -10.10         7.73 o                         
  -3   6  13         74.12         83.89         9.45 o                         
  -2   6  13        104.68         83.19         9.28 o                         
  -1   6  13         13.69          9.51         8.27 o                         
   0   6  13         68.59         49.09         9.02 o                         
   1   6  13        437.39        438.07        15.97 o                         
   2   6  13          1.89         -5.73         7.97 o                         
   3   6  13         78.89         80.06        10.38 o                         
   4   6  13         40.73         60.49        10.52 o                         
   5   6  13        121.61        120.79        12.91 o                         
   6   6  13        551.04        541.28        22.74 o                         
   7   6  13        176.67        135.69        15.32 o                         
   8   6  13          3.78          5.12        12.21 o                         
   9   6  13         76.55         51.43        14.80 o                         
 -10   7  13       1560.04       1644.41        44.54 o                         
  -9   7  13       1213.58       1243.56        37.72 o                         
  -8   7  13         14.50          6.87        11.68 o                         
  -7   7  13       1725.61       1837.32        45.15 o                         
  -6   7  13       2320.20       2381.48        51.17 o                         
  -5   7  13        188.43        248.99        15.88 o                         
  -4   7  13        603.74        650.81        22.16 o                         
  -3   7  13       3718.81       3743.79        51.16 o                         
  -2   7  13       2251.49       2222.48        36.84 o                         
  -1   7  13          0.39        -11.55         9.46 o                         
   0   7  13       5090.13       4890.86        68.28 o                         
   1   7  13       2027.91       2017.11        38.17 o                         
   2   7  13        639.04        604.31        22.02 o                         
   3   7  13       1298.16       1265.49        32.48 o                         
   4   7  13       3274.47       3103.86        50.38 o                         
   5   7  13        821.77        825.66        28.24 o                         
   6   7  13       1100.58        997.50        32.78 o                         
   7   7  13       1842.86       1714.93        44.75 o                         
   8   7  13        495.25        521.75        27.27 o                         
  -8   8  13       1909.00       1854.28        48.09 o                         
  -7   8  13       1098.10       1097.77        37.71 o                         
  -6   8  13        172.14        189.30        19.83 o                         
  -5   8  13       2143.99       2224.61        51.97 o                         
  -4   8  13       2438.49       2487.42        49.55 o                         
  -3   8  13        474.67        480.65        23.39 o                         
  -2   8  13       4101.08       3924.27        60.18 o                         
  -1   8  13       2977.60       2790.24        50.83 o                         
   0   8  13         10.80         30.02        11.90 o                         
   1   8  13        660.97        666.44        24.88 o                         
   2   8  13        998.03        997.59        31.11 o                         
   3   8  13       1817.72       1859.79        44.10 o                         
   4   8  13         84.99         85.50        15.15 o                         
   5   8  13       2509.44       2436.42        55.75 o                         
   6   8  13       1972.90       2009.56        53.90 o                         
  -5   9  13         60.27         35.33        17.35 o                         
  -4   9  13         46.94         48.86        16.48 o                         
  -3   9  13         23.02         21.53        15.76 o                         
  -2   9  13        171.31        160.25        18.92 o                         
  -1   9  13          8.45         12.22        14.77 o                         
   0   9  13         15.54         -6.71        13.49 o                         
   1   9  13        122.15         82.17        15.66 o                         
   2   9  13          1.29         -9.72        12.32 o                         
   3   9  13         12.65         23.73        14.04 o                         
 -14   0  14       1834.99       1736.66        53.78 o                         
 -13   0  14       4075.57       3786.23        70.73 o                         
 -12   0  14          6.54        -11.08        10.79 o                         
 -11   0  14       3785.23       3534.27        57.81 o                         
 -10   0  14       6168.78       6083.03        82.67 o                         
  -9   0  14       6369.18       6145.79        75.75 o                         
  -8   0  14       4170.56       4253.41        55.58 o                         
  -7   0  14       6938.16       7041.26        81.62 o                         
  -6   0  14       7671.66       7675.74        90.67 o                         
  -5   0  14         81.66        151.60         7.65 o                         
  -4   0  14       3973.19       3932.05        49.22 o                         
  -3   0  14       4606.06       4592.38        65.31 o                         
  -2   0  14       1861.92       2023.76        36.76 o                         
  -1   0  14        404.90        374.96        11.22 o                         
   0   0  14       6776.43       6618.88        85.34 o                         
   1   0  14       2975.97       2849.74        42.91 o                         
   2   0  14       1943.08       2056.50        36.16 o                         
   3   0  14       2550.67       2437.21        43.94 o                         
   4   0  14       1872.94       1882.29        38.37 o                         
   5   0  14         37.16         40.01         9.88 o                         
   6   0  14       7321.71       7025.64       120.54 o                         
   7   0  14       7025.17       7020.29       113.62 o                         
   8   0  14        135.27        132.69        15.96 o                         
   9   0  14       2463.28       2465.20        52.76 o                         
  10   0  14       2736.73       2729.80        58.86 o                         
  11   0  14       1010.71       1066.07        42.41 o                         
  12   0  14         55.61         62.99        18.62 o                         
 -14   1  14        110.39        131.90        14.89 o                         
 -13   1  14        327.99        402.63        18.12 o                         
 -12   1  14       1238.50       1228.76        26.97 o                         
 -11   1  14          3.29         60.84         8.26 o                         
 -10   1  14         91.71        135.63         8.84 o                         
  -9   1  14        601.27        591.38        13.68 o                         
  -8   1  14       1223.56       1230.78        18.03 o                         
  -7   1  14       1451.90       1480.29        17.91 o                         
  -6   1  14       1840.76       1793.34        18.89 o                         
  -5   1  14       1733.39       1752.20        21.07 o                         
  -4   1  14        521.76        566.62        10.73 o                         
  -3   1  14        227.40        261.66         7.58 o                         
  -2   1  14       2305.32       2577.77        28.41 o                         
  -1   1  14       1766.55       1815.90        21.27 o                         
   0   1  14        101.84        108.64         5.43 o                         
   1   1  14       3075.24       2947.59        32.29 o                         
   2   1  14       4392.68       4328.12        47.16 o                         
   3   1  14        188.19        211.50         8.83 o                         
   4   1  14        793.69        771.91        15.64 o                         
   5   1  14       3032.82       2819.94        37.25 o                         
   6   1  14       1581.66       1604.63        26.62 o                         
   7   1  14        317.06        323.05        13.57 o                         
   8   1  14       2649.45       2665.16        39.51 o                         
   9   1  14        400.06        401.74        20.87 o                         
  10   1  14          8.68          6.94         9.59 o                         
  11   1  14        835.30        888.62        28.74 o                         
  12   1  14        362.97        439.21        21.93 o                         
 -14   2  14        455.61        467.80        23.37 o                         
 -13   2  14        413.12        454.28        20.97 o                         
 -12   2  14        183.27        205.58        13.19 o                         
 -11   2  14        775.08        855.06        22.46 o                         
 -10   2  14       4154.14       3881.15        41.96 o                         
  -9   2  14          3.44          6.92         6.23 o                         
  -8   2  14         88.54        107.65         7.37 o                         
  -7   2  14       2691.19       2598.34        27.09 o                         
  -6   2  14       1476.66       1384.58        17.37 o                         
  -5   2  14       1518.34       1575.76        20.86 o                         
  -4   2  14       2846.44       2925.05        32.40 o                         
  -3   2  14       9394.53       9700.50        86.53 o                         
  -2   2  14       1187.34       1184.30        16.48 o                         
  -1   2  14        805.31        861.04        15.17 o                         
   0   2  14       4018.82       3888.09        42.58 o                         
   1   2  14       2965.48       2814.48        33.34 o                         
   2   2  14         83.30        124.46         7.97 o                         
   3   2  14       2568.10       2488.54        33.90 o                         
   4   2  14       3167.34       3142.35        41.18 o                         
   5   2  14        135.05        159.08        10.35 o                         
   6   2  14       1849.74       1835.92        29.13 o                         
   7   2  14       2958.66       2905.06        41.76 o                         
   8   2  14          0.58          2.03         8.06 o                         
   9   2  14        458.18        472.02        19.76 o                         
  10   2  14        475.73        532.85        22.39 o                         
  11   2  14        792.40        872.92        30.02 o                         
  12   2  14        169.88        176.41        17.37 o                         
 -13   3  14        242.71        216.88        17.49 o                         
 -12   3  14       4214.28       3963.18        53.34 o                         
 -11   3  14       2720.40       2605.00        39.01 o                         
 -10   3  14          2.19          8.03         8.19 o                         
  -9   3  14       3157.69       2984.63        37.23 o                         
  -8   3  14       5556.52       5312.58        54.18 o                         
  -7   3  14        748.15        738.61        15.87 o                         
  -6   3  14       4628.84       4443.00        45.43 o                         
  -5   3  14      15093.26      14578.88       128.83 o                         
  -4   3  14       1680.77       1633.62        21.64 o                         
  -3   3  14       1843.46       1863.04        23.38 o                         
  -2   3  14      11436.49      11279.15       101.68 o                         
  -1   3  14      10429.60      10556.96        94.92 o                         
   0   3  14         30.85         42.32         4.94 o                         
   1   3  14      13663.09      13661.12       131.14 o                         
   2   3  14      13801.07      13428.58       132.12 o                         
   3   3  14        888.94        854.12        17.93 o                         
   4   3  14       1181.40       1185.69        23.54 o                         
   5   3  14       6467.94       6384.16        69.89 o                         
   6   3  14       4908.44       4705.49        59.02 o                         
   7   3  14          3.41         -9.66         8.14 o                         
   8   3  14       2913.49       2841.43        47.07 o                         
   9   3  14       3531.17       3582.06        56.28 o                         
  10   3  14        118.95        134.87        14.93 o                         
  11   3  14        716.97        717.00        29.44 o                         
 -13   4  14        530.49        560.07        26.60 o                         
 -12   4  14          0.21         15.72        12.35 o                         
 -11   4  14        559.77        531.23        20.48 o                         
 -10   4  14        946.19        966.56        25.61 o                         
  -9   4  14        335.30        362.53        15.33 o                         
  -8   4  14         72.56         52.13         9.43 o                         
  -7   4  14       2045.19       1979.58        30.58 o                         
  -6   4  14       1647.04       1610.20        25.72 o                         
  -5   4  14         47.31         45.36         7.15 o                         
  -4   4  14       1440.25       1401.72        22.37 o                         
  -3   4  14        447.02        481.16        12.54 o                         
  -2   4  14       1805.55       1748.75        22.89 o                         
  -1   4  14        370.51        429.68        11.02 o                         
   0   4  14       5321.59       5179.28        55.65 o                         
   1   4  14       3337.39       3264.87        42.01 o                         
   2   4  14        446.87        477.88        13.88 o                         
   3   4  14       1437.68       1456.20        25.13 o                         
   4   4  14        700.22        721.77        20.29 o                         
   5   4  14        138.71        179.78        11.57 o                         
   6   4  14        955.95       1056.59        25.62 o                         
   7   4  14       2561.09       2651.09        42.68 o                         
   8   4  14        332.12        335.74        17.80 o                         
   9   4  14        413.79        414.78        20.66 o                         
  10   4  14        701.24        762.28        29.52 o                         
  11   4  14        429.08        474.93        25.49 o                         
 -12   5  14         78.86         74.84        16.17 o                         
 -11   5  14        484.49        527.81        23.23 o                         
 -10   5  14        118.52        156.22        14.40 o                         
  -9   5  14       1047.33       1019.69        29.85 o                         
  -8   5  14       1347.27       1364.83        32.07 o                         
  -7   5  14         12.32         49.83        10.12 o                         
  -6   5  14        793.62        829.96        22.76 o                         
  -5   5  14        508.77        617.62        18.97 o                         
  -4   5  14        619.89        661.23        17.98 o                         
  -3   5  14        137.42        155.32         9.69 o                         
  -2   5  14       1830.65       1781.77        29.37 o                         
  -1   5  14       2409.73       2314.25        33.52 o                         
   0   5  14         83.30         95.66         9.57 o                         
   1   5  14       2330.96       2199.20        34.32 o                         
   2   5  14        742.50        791.82        21.73 o                         
   3   5  14        622.58        653.27        19.35 o                         
   4   5  14       1487.32       1471.48        29.29 o                         
   5   5  14        961.50        968.43        25.54 o                         
   6   5  14          9.51         17.23        10.08 o                         
   7   5  14          7.61         30.41        11.10 o                         
   8   5  14        243.75        259.33        17.49 o                         
   9   5  14        734.02        784.62        30.30 o                         
  10   5  14         66.24         73.02        15.49 o                         
 -11   6  14       2231.16       2343.19        47.70 o                         
 -10   6  14       3113.73       3135.08        53.18 o                         
  -9   6  14        703.61        670.74        25.90 o                         
  -8   6  14        247.13        276.76        17.54 o                         
  -7   6  14       6629.89       6436.77       102.96 o                         
  -6   6  14       4389.50       4290.83        80.23 o                         
  -5   6  14       1023.80       1010.95        25.48 o                         
  -4   6  14       3750.80       3705.21        49.29 o                         
  -3   6  14       6611.79       6545.05        74.59 o                         
  -2   6  14        911.49        936.08        24.50 o                         
  -1   6  14       3790.35       3529.11        50.50 o                         
   0   6  14       5561.28       5360.51        69.66 o                         
   1   6  14       1842.93       1821.97        33.35 o                         
   2   6  14         48.96         37.64         9.48 o                         
   3   6  14       4902.77       4697.05        63.87 o                         
   4   6  14       4346.98       4103.35        58.69 o                         
   5   6  14          2.43         -7.65         9.90 o                         
   6   6  14       2309.04       2259.30        43.11 o                         
   7   6  14       2853.38       2799.34        51.51 o                         
   8   6  14        604.64        663.62        26.94 o                         
   9   6  14        537.70        625.93        30.85 o                         
 -10   7  14          7.79         35.80        14.47 o                         
  -9   7  14       1091.33       1112.78        35.09 o                         
  -8   7  14        418.55        454.16        22.79 o                         
  -7   7  14          8.06          3.93        11.90 o                         
  -6   7  14        561.15        568.92        24.62 o                         
  -5   7  14        670.29        642.99        26.17 o                         
  -4   7  14        786.54        766.07        26.14 o                         
  -3   7  14         11.15         18.40        10.26 o                         
  -2   7  14        667.35        678.56        23.71 o                         
  -1   7  14       2162.07       1973.82        36.96 o                         
   0   7  14          8.21          6.11        10.36 o                         
   1   7  14       1991.08       2008.20        39.41 o                         
   2   7  14        449.64        481.22        20.80 o                         
   3   7  14        537.35        519.86        23.64 o                         
   4   7  14        355.63        359.49        20.11 o                         
   5   7  14        459.22        450.16        22.37 o                         
   6   7  14        244.14        263.14        18.91 o                         
   7   7  14         21.91         12.74        12.80 o                         
  -8   8  14        389.50        335.93        23.47 o                         
  -7   8  14        919.64        955.11        36.19 o                         
  -6   8  14        413.58        434.85        25.99 o                         
  -5   8  14          0.06         27.69        14.83 o                         
  -4   8  14        812.91        782.60        31.78 o                         
  -3   8  14        584.68        630.12        27.50 o                         
  -2   8  14         45.50         33.64        13.92 o                         
  -1   8  14        125.11        113.92        15.95 o                         
   0   8  14        937.97        910.49        39.04 o                         
   1   8  14        224.49        207.40        16.58 o                         
   2   8  14        126.53        132.41        15.17 o                         
   3   8  14       1168.28       1104.93        34.62 o                         
   4   8  14        680.77        683.11        29.17 o                         
   5   8  14        107.98        108.77        17.87 o                         
   6   8  14        593.08        566.75        41.24 o                         
  -5   9  14       3389.30       3351.31        69.48 o                         
  -4   9  14       1693.74       1692.23        51.94 o                         
  -3   9  14        291.68        304.78        23.79 o                         
  -2   9  14       3294.64       3223.69        62.09 o                         
  -1   9  14        952.45        971.07        37.69 o                         
   0   9  14         50.28          4.31        14.54 o                         
   1   9  14       1171.41       1118.51        39.74 o                         
   2   9  14       1892.09       1805.45        50.53 o                         
   3   9  14         27.92         17.44        16.07 o                         
 -14   1  15       1641.54       1644.54        41.03 o                         
 -13   1  15       1359.65       1345.36        32.95 o                         
 -12   1  15        173.78        214.25        13.36 o                         
 -11   1  15       4651.07       4400.31        46.93 o                         
 -10   1  15       4593.62       4479.11        44.30 o                         
  -9   1  15         48.29         50.96         6.76 o                         
  -8   1  15       4948.16       4911.66        44.06 o                         
  -7   1  15       7564.62       7539.98        62.44 o                         
  -6   1  15       1505.29       1549.32        18.39 o                         
  -5   1  15       2159.47       2222.60        26.08 o                         
  -4   1  15       7244.04       7327.42        67.74 o                         
  -3   1  15       5848.48       5879.44        54.69 o                         
  -2   1  15        114.01        119.85         6.21 o                         
  -1   1  15       6617.42       6756.72        64.68 o                         
   0   1  15       4342.13       4240.61        45.79 o                         
   1   1  15          4.03         -0.08         3.75 o                         
   2   1  15       2925.59       2856.03        35.25 o                         
   3   1  15       4395.83       4161.44        48.15 o                         
   4   1  15       2130.48       2099.72        28.56 o                         
   5   1  15       2155.92       2037.49        29.57 o                         
   6   1  15       5061.03       5078.64        59.45 o                         
   7   1  15       1846.43       1873.24        30.40 o                         
   8   1  15        132.12        130.27        11.95 o                         
   9   1  15       3079.88       3076.90        47.48 o                         
  10   1  15       2221.07       2259.20        41.73 o                         
  11   1  15         74.19         82.02        13.16 o                         
 -14   2  15        144.02        154.67        17.01 o                         
 -13   2  15        947.38        947.99        28.89 o                         
 -12   2  15       2649.43       2413.95        37.29 o                         
 -11   2  15        103.90        131.40        11.13 o                         
 -10   2  15        156.02        157.85        10.19 o                         
  -9   2  15       2756.79       2538.30        30.54 o                         
  -8   2  15       4297.37       4150.91        38.81 o                         
  -7   2  15          9.49          3.03         5.05 o                         
  -6   2  15       7464.20       7459.37        65.09 o                         
  -5   2  15       6855.87       6827.41        64.48 o                         
  -4   2  15         26.40         26.84         5.08 o                         
  -3   2  15       8103.52       8286.12        76.10 o                         
  -2   2  15      14106.29      14105.40       128.74 o                         
  -1   2  15        589.15        595.01        12.03 o                         
   0   2  15        837.76        823.93        16.08 o                         
   1   2  15      10757.79      10147.44        99.41 o                         
   2   2  15      11271.78      10950.09       113.34 o                         
   3   2  15         76.71         81.49         7.52 o                         
   4   2  15       4553.91       4409.15        52.94 o                         
   5   2  15       4203.09       4082.19        51.76 o                         
   6   2  15        556.47        555.01        17.80 o                         
   7   2  15       1443.00       1525.74        29.75 o                         
   8   2  15       2714.56       2744.06        43.75 o                         
   9   2  15        140.94        137.36        13.61 o                         
  10   2  15          8.58          7.78        10.84 o                         
  11   2  15        743.37        752.80        29.64 o                         
 -13   3  15         38.12         86.67        13.75 o                         
 -12   3  15        226.59        266.33        16.37 o                         
 -11   3  15        147.37        160.43        13.06 o                         
 -10   3  15        288.49        278.95        14.00 o                         
  -9   3  15         22.74         18.97         8.01 o                         
  -8   3  15         23.54         11.16         7.02 o                         
  -7   3  15          1.12         11.84         5.89 o                         
  -6   3  15         29.30         44.47         6.17 o                         
  -5   3  15        879.35        928.78        18.99 o                         
  -4   3  15         11.77         -4.99         5.14 o                         
  -3   3  15        487.56        506.92        11.09 o                         
  -2   3  15         19.10         23.04         5.06 o                         
  -1   3  15        169.71        180.75         7.70 o                         
   0   3  15          0.89         10.19         4.82 o                         
   1   3  15        330.48        319.72        10.60 o                         
   2   3  15        935.08        961.82        19.16 o                         
   3   3  15        185.23        221.43        10.16 o                         
   4   3  15        282.50        270.70        12.22 o                         
   5   3  15        256.04        222.01        11.58 o                         
   6   3  15       1571.38       1526.50        30.41 o                         
   7   3  15         14.37         13.07         8.99 o                         
   8   3  15         96.18         93.33        12.10 o                         
   9   3  15          0.71         -6.80        10.06 o                         
  10   3  15         84.90         70.57        13.66 o                         
  11   3  15         27.99         37.88        13.89 o                         
 -13   4  15       1430.33       1437.22        41.37 o                         
 -12   4  15       1373.05       1489.51        39.92 o                         
 -11   4  15       1290.58       1274.97        32.59 o                         
 -10   4  15       1265.88       1373.96        30.67 o                         
  -9   4  15       4657.27       4512.12        56.24 o                         
  -8   4  15       1201.25       1282.41        28.67 o                         
  -7   4  15        384.29        396.93        15.60 o                         
  -6   4  15       2637.26       2609.06        36.57 o                         
  -5   4  15       4196.47       4148.63        48.59 o                         
  -4   4  15        153.74        156.48         9.02 o                         
  -3   4  15       4429.52       4321.05        48.56 o                         
  -2   4  15       6047.92       5765.12        65.41 o                         
  -1   4  15       4687.16       4542.58        51.95 o                         
   0   4  15       4195.18       4171.72        51.88 o                         
   1   4  15      11686.81      11592.10       125.25 o                         
   2   4  15       1368.63       1308.49        24.05 o                         
   3   4  15        226.04        248.99        11.50 o                         
   4   4  15       3556.37       3467.43        45.43 o                         
   5   4  15       3043.18       3008.48        43.81 o                         
   6   4  15        192.24        218.24        14.45 o                         
   7   4  15        623.29        622.91        22.98 o                         
   8   4  15       2498.61       2505.93        45.09 o                         
   9   4  15       2142.77       2287.21        44.73 o                         
  10   4  15        258.84        184.98        17.86 o                         
 -12   5  15         22.76         53.44        15.56 o                         
 -11   5  15       2946.46       2874.90        50.87 o                         
 -10   5  15       3632.48       3398.44        52.10 o                         
  -9   5  15         25.23         33.54        12.02 o                         
  -8   5  15       2373.53       2205.16        39.48 o                         
  -7   5  15       5357.41       5117.12        66.64 o                         
  -6   5  15       1027.29       1055.41        26.73 o                         
  -5   5  15       1239.93       1155.34        26.77 o                         
  -4   5  15       6245.50       6094.29        69.75 o                         
  -3   5  15       3598.61       3349.11        41.76 o                         
  -2   5  15         40.67         48.43         8.33 o                         
  -1   5  15       3489.35       3503.31        45.70 o                         
   0   5  15       5819.64       5621.27        70.84 o                         
   1   5  15          6.23          1.45         7.79 o                         
   2   5  15       2341.10       2153.30        36.53 o                         
   3   5  15       6786.14       6468.21        78.10 o                         
   4   5  15        467.06        528.63        19.95 o                         
   5   5  15         95.78         94.94        11.77 o                         
   6   5  15       6899.56       6696.55        90.80 o                         
   7   5  15       2235.71       2246.61        44.33 o                         
   8   5  15        140.18        121.95        14.90 o                         
   9   5  15       2598.47       2657.47        55.65 o                         
 -11   6  15        216.65        280.38        19.34 o                         
 -10   6  15         77.47         89.48        15.05 o                         
  -9   6  15        110.54        118.58        15.39 o                         
  -8   6  15        106.79        128.07        14.99 o                         
  -7   6  15          2.42         22.16        11.74 o                         
  -6   6  15          0.80        -14.74         9.83 o                         
  -5   6  15         28.87         13.31        10.55 o                         
  -4   6  15         72.35         68.46        11.19 o                         
  -3   6  15          9.06         -2.22         8.56 o                         
  -2   6  15          4.84         -4.04         8.85 o                         
  -1   6  15         96.76         83.50        11.01 o                         
   0   6  15        620.93        677.65        21.78 o                         
   1   6  15         68.57         60.60        10.87 o                         
   2   6  15        355.03        366.71        16.84 o                         
   3   6  15          9.43         33.53        10.16 o                         
   4   6  15         57.15         59.54        11.16 o                         
   5   6  15         47.00         45.89        11.80 o                         
   6   6  15          1.38         11.23        11.00 o                         
   7   6  15        113.31         79.82        14.15 o                         
   8   6  15          0.20        -12.36        11.89 o                         
  -9   7  15        141.82        121.63        16.72 o                         
  -8   7  15       1330.66       1438.58        39.38 o                         
  -7   7  15       2681.79       2794.82        50.10 o                         
  -6   7  15        525.48        561.08        24.04 o                         
  -5   7  15        266.13        286.49        19.53 o                         
  -4   7  15       3546.48       3285.82        58.39 o                         
  -3   7  15       1150.06       1186.68        35.35 o                         
  -2   7  15        419.95        358.62        19.88 o                         
  -1   7  15        976.25       1008.88        33.31 o                         
   0   7  15        915.33       1046.88        31.05 o                         
   1   7  15       1751.57       1685.86        39.05 o                         
   2   7  15       1047.39       1031.22        30.71 o                         
   3   7  15       3326.92       3172.94        51.85 o                         
   4   7  15       1406.57       1411.21        39.18 o                         
   5   7  15        678.68        635.86        26.78 o                         
   6   7  15       1012.93       1015.94        34.49 o                         
   7   7  15       1382.53       1424.41        41.21 o                         
  -7   8  15         91.12         87.40        18.26 o                         
  -6   8  15        565.99        625.10        31.29 o                         
  -5   8  15       1613.69       1596.80        47.29 o                         
  -4   8  15        180.19        154.87        18.64 o                         
  -3   8  15        674.60        702.38        30.00 o                         
  -2   8  15       2420.42       2429.91        51.28 o                         
  -1   8  15        634.90        579.49        26.74 o                         
   0   8  15        668.08        711.73        30.50 o                         
   1   8  15       1335.48       1296.15        39.65 o                         
   2   8  15        746.19        716.70        29.64 o                         
   3   8  15          0.39          4.42        13.40 o                         
   4   8  15       2029.59       2013.34        52.90 o                         
   5   8  15        965.25        957.76        40.83 o                         
  -4   9  15         28.58         23.92        17.45 o                         
  -3   9  15         36.05         51.38        18.03 o                         
  -2   9  15        118.35        131.59        17.89 o                         
  -1   9  15         15.85         28.50        15.67 o                         
   0   9  15        242.92        171.94        19.68 o                         
   1   9  15          0.02         -6.67        13.81 o                         
 -14   0  16       1773.66       1741.14        62.81 o                         
 -13   0  16        411.37        402.24        27.96 o                         
 -12   0  16       1178.19       1151.50        37.45 o                         
 -11   0  16       4272.04       4039.72        62.56 o                         
 -10   0  16       2335.96       2301.10        42.69 o                         
  -9   0  16         29.92         37.54         9.96 o                         
  -8   0  16       7393.61       7210.67        89.81 o                         
  -7   0  16      10827.71      10813.79       122.76 o                         
  -6   0  16        119.44         91.24         7.49 o                         
  -5   0  16       2500.03       2577.93        37.47 o                         
  -4   0  16       8427.93       8889.22       113.21 o                         
  -3   0  16       1095.82       1113.22        26.72 o                         
  -2   0  16       1140.77       1207.90        27.39 o                         
  -1   0  16       5877.73       5946.06        81.10 o                         
   0   0  16       2567.57       2538.43        39.40 o                         
   1   0  16        263.28        259.76        12.38 o                         
   2   0  16       4935.00       4874.77        77.09 o                         
   3   0  16       4535.15       4459.89        72.40 o                         
   4   0  16        197.95        218.33        15.79 o                         
   5   0  16       2992.71       2862.98        57.32 o                         
   6   0  16       6902.26       7086.90       118.10 o                         
   7   0  16       1676.67       1786.88        52.54 o                         
   8   0  16       2422.21       2364.67        58.96 o                         
   9   0  16       4651.04       4787.33        96.94 o                         
  10   0  16       1560.34       1825.33        55.24 o                         
  11   0  16        271.71        373.28        27.87 o                         
 -14   1  16          0.42          6.76        13.08 o                         
 -13   1  16       1452.72       1489.58        37.59 o                         
 -12   1  16        400.90        421.50        17.53 o                         
 -11   1  16        297.60        285.37        13.49 o                         
 -10   1  16       1214.24       1249.19        22.40 o                         
  -9   1  16       1057.60       1117.83        19.62 o                         
  -8   1  16          1.94          1.50         5.59 o                         
  -7   1  16         88.36        109.86         6.75 o                         
  -6   1  16       1398.32       1467.52        19.77 o                         
  -5   1  16        135.65        142.48         6.81 o                         
  -4   1  16        770.16        866.24        15.19 o                         
  -3   1  16        144.20        168.26         7.25 o                         
  -2   1  16       1910.82       1928.78        24.33 o                         
  -1   1  16         47.30         49.54         4.88 o                         
   0   1  16        397.41        426.13        11.87 o                         
   1   1  16       3102.25       3058.62        36.48 o                         
   2   1  16         32.58         32.93         6.03 o                         
   3   1  16        301.70        323.65        11.20 o                         
   4   1  16       1971.66       1893.67        28.34 o                         
   5   1  16        766.39        848.58        19.57 o                         
   6   1  16          6.00         11.21         7.68 o                         
   7   1  16        736.25        769.33        22.33 o                         
   8   1  16        848.00        822.71        24.54 o                         
   9   1  16         23.08         25.78        10.53 o                         
  10   1  16          2.34         -6.73        10.45 o                         
  11   1  16        461.38        441.96        22.25 o                         
 -13   2  16        118.77        124.07        14.19 o                         
 -12   2  16        563.00        554.76        20.11 o                         
 -11   2  16       2260.02       2102.60        33.63 o                         
 -10   2  16       1028.91       1041.99        23.07 o                         
  -9   2  16       1096.45       1092.99        21.56 o                         
  -8   2  16       3386.58       3291.82        33.84 o                         
  -7   2  16        699.16        707.90        14.43 o                         
  -6   2  16          4.08          2.34         5.29 o                         
  -5   2  16       1976.68       1998.38        26.27 o                         
  -4   2  16       1624.53       1548.00        21.10 o                         
  -3   2  16        786.63        787.76        15.84 o                         
  -2   2  16       1769.45       1791.90        22.57 o                         
  -1   2  16       3404.74       3403.69        39.97 o                         
   0   2  16        665.60        691.35        16.63 o                         
   1   2  16        869.29        857.82        17.47 o                         
   2   2  16       1917.63       1797.05        28.40 o                         
   3   2  16        704.14        717.92        19.12 o                         
   4   2  16        137.07        110.80         9.06 o                         
   5   2  16        770.63        837.34        21.36 o                         
   6   2  16       3399.33       3220.84        44.83 o                         
   7   2  16        368.36        405.93        16.82 o                         
   8   2  16        960.27        945.53        27.08 o                         
   9   2  16       1437.71       1455.79        38.31 o                         
  10   2  16        344.89        395.34        21.11 o                         
  11   2  16         50.12         55.76        14.59 o                         
 -13   3  16       2731.23       2714.80        48.25 o                         
 -12   3  16       2115.29       2030.59        40.42 o                         
 -11   3  16        639.27        644.75        21.35 o                         
 -10   3  16       1966.81       1982.92        32.93 o                         
  -9   3  16       2248.40       2093.75        31.00 o                         
  -8   3  16        779.13        794.62        20.00 o                         
  -7   3  16       2276.59       2270.15        28.83 o                         
  -6   3  16      10271.20      10231.80        97.53 o                         
  -5   3  16       1830.61       1866.88        25.26 o                         
  -4   3  16       1856.29       1853.73        25.79 o                         
  -3   3  16      10219.17       9929.83        95.73 o                         
  -2   3  16       8485.13       8260.34        80.95 o                         
  -1   3  16       1299.89       1208.53        21.18 o                         
   0   3  16      12745.89      12371.34       124.97 o                         
   1   3  16      11881.72      11657.74       120.88 o                         
   2   3  16        887.10        925.47        20.98 o                         
   3   3  16       3156.38       3045.58        41.13 o                         
   4   3  16       6792.64       6720.51        79.23 o                         
   5   3  16       3234.60       3224.93        44.47 o                         
   6   3  16         51.55         49.10         9.75 o                         
   7   3  16       3482.75       3522.77        54.47 o                         
   8   3  16       1768.68       1872.45        40.36 o                         
   9   3  16         69.19         63.70        12.60 o                         
  10   3  16       1364.30       1437.30        41.65 o                         
 -12   4  16       1529.64       1472.05        38.63 o                         
 -11   4  16        785.06        838.57        26.15 o                         
 -10   4  16         10.23         20.75        10.40 o                         
  -9   4  16        150.83        148.51        13.50 o                         
  -8   4  16       1243.01       1192.97        30.09 o                         
  -7   4  16       4040.21       3606.69        48.69 o                         
  -6   4  16         36.91         36.15         9.11 o                         
  -5   4  16       5064.10       4855.98        57.99 o                         
  -4   4  16        223.96        269.59        11.78 o                         
  -3   4  16        134.97        148.92         9.59 o                         
  -2   4  16         77.33         69.88         8.05 o                         
  -1   4  16       1566.33       1498.33        27.26 o                         
   0   4  16       1830.88       1780.71        28.62 o                         
   1   4  16        119.73        105.96         9.24 o                         
   2   4  16        918.92        950.39        22.25 o                         
   3   4  16        788.62        788.23        20.98 o                         
   4   4  16        316.79        318.71        14.61 o                         
   5   4  16        416.78        472.00        18.26 o                         
   6   4  16        984.39        977.63        28.51 o                         
   7   4  16        507.73        541.90        22.13 o                         
   8   4  16        126.15        137.88        14.45 o                         
   9   4  16       1636.68       1765.40        42.76 o                         
  10   4  16        841.06        890.55        34.07 o                         
 -11   5  16         30.51         59.09        14.22 o                         
 -10   5  16        513.06        484.72        21.76 o                         
  -9   5  16        712.82        705.28        25.76 o                         
  -8   5  16        145.18        169.49        14.94 o                         
  -7   5  16        930.34        970.85        27.60 o                         
  -6   5  16       1895.53       1865.05        35.34 o                         
  -5   5  16       1678.58       1716.53        35.32 o                         
  -4   5  16         99.68         90.06        10.22 o                         
  -3   5  16       3024.07       2848.45        41.04 o                         
  -2   5  16       2084.15       1994.48        34.98 o                         
  -1   5  16          2.04         12.29         7.88 o                         
   0   5  16        131.10        129.16        11.37 o                         
   1   5  16       2601.43       2402.43        38.22 o                         
   2   5  16       1332.73       1334.75        29.85 o                         
   3   5  16        332.09        380.79        17.80 o                         
   4   5  16       1024.72       1024.91        27.98 o                         
   5   5  16        374.39        398.62        18.11 o                         
   6   5  16         21.43         12.91        10.62 o                         
   7   5  16         67.12         58.47        13.15 o                         
   8   5  16        662.40        701.46        28.10 o                         
   9   5  16         95.29        149.86        18.01 o                         
 -10   6  16       1096.14       1021.84        33.33 o                         
  -9   6  16        438.15        461.26        23.06 o                         
  -8   6  16       4001.70       3890.57        61.85 o                         
  -7   6  16       2615.68       2549.03        49.17 o                         
  -6   6  16        120.65         83.21        12.64 o                         
  -5   6  16       2939.55       2871.18        46.37 o                         
  -4   6  16       7172.89       6747.55        83.73 o                         
  -3   6  16        137.29        127.66        13.40 o                         
  -2   6  16       1340.84       1425.71        35.87 o                         
  -1   6  16       6529.65       6241.79        87.02 o                         
   0   6  16       2693.69       2685.90        44.72 o                         
   1   6  16        256.77        229.89        15.00 o                         
   2   6  16       5337.42       5037.81        71.24 o                         
   3   6  16       3454.01       3324.75        51.84 o                         
   4   6  16          8.05         19.04        10.20 o                         
   5   6  16       1576.72       1576.92        38.81 o                         
   6   6  16       3817.36       3777.24        62.52 o                         
   7   6  16        383.66        397.65        21.78 o                         
   8   6  16        889.89        895.71        32.32 o                         
  -9   7  16        529.40        526.68        25.65 o                         
  -8   7  16         55.74         65.42        14.90 o                         
  -7   7  16        379.46        359.63        21.54 o                         
  -6   7  16        410.24        413.92        23.71 o                         
  -5   7  16        315.48        305.94        21.31 o                         
  -4   7  16         79.23         82.17        15.72 o                         
  -3   7  16       1095.26       1075.54        34.13 o                         
  -2   7  16        338.19        308.36        18.79 o                         
  -1   7  16         33.73         18.15        12.14 o                         
   0   7  16        162.38        168.90        17.03 o                         
   1   7  16       1022.50       1053.30        34.29 o                         
   2   7  16          9.30         24.41        11.98 o                         
   3   7  16        284.01        286.71        19.95 o                         
   4   7  16         59.69         63.46        13.88 o                         
   5   7  16        904.18        866.14        31.54 o                         
   6   7  16         64.97         72.83        15.18 o                         
  -7   8  16        758.83        717.33        33.34 o                         
  -6   8  16          2.65         14.66        15.35 o                         
  -5   8  16        518.95        499.38        27.78 o                         
  -4   8  16        226.08        213.05        20.71 o                         
  -3   8  16          0.97         -0.44        13.69 o                         
  -2   8  16        611.13        576.11        27.84 o                         
  -1   8  16        110.17        127.28        16.67 o                         
   0   8  16         24.17          8.96        13.57 o                         
   1   8  16         22.35         24.92        14.00 o                         
   2   8  16        463.62        517.64        26.61 o                         
   3   8  16        721.17        704.31        31.88 o                         
   4   8  16          6.30         18.51        14.34 o                         
  -2   9  16       3424.77       3241.32        63.42 o                         
  -1   9  16          0.04         -3.36        15.48 o                         
   0   9  16       1667.18       1587.82        50.30 o                         
 -13   1  17         65.62         63.39        13.84 o                         
 -12   1  17       1420.08       1399.26        33.12 o                         
 -11   1  17       2636.90       2544.67        36.18 o                         
 -10   1  17        998.30       1001.77        22.31 o                         
  -9   1  17       1294.51       1357.40        22.68 o                         
  -8   1  17       8050.53       7915.04        71.07 o                         
  -7   1  17       2081.16       2033.76        23.95 o                         
  -6   1  17       1715.42       1751.02        22.57 o                         
  -5   1  17       4545.07       4631.71        47.01 o                         
  -4   1  17       3359.47       3521.73        38.78 o                         
  -3   1  17         25.49         35.61         5.14 o                         
  -2   1  17       4963.09       5092.71        53.31 o                         
  -1   1  17       8025.45       8038.04        81.86 o                         
   0   1  17        293.41        297.15        10.37 o                         
   1   1  17       3717.91       3687.91        42.95 o                         
   2   1  17       2944.68       2839.48        35.84 o                         
   3   1  17       1413.42       1361.35        23.11 o                         
   4   1  17        202.99        219.41        10.83 o                         
   5   1  17       6104.57       6088.12        72.16 o                         
   6   1  17       4566.82       4474.17        56.41 o                         
   7   1  17        239.13        238.77        13.54 o                         
   8   1  17       2039.53       2065.63        39.46 o                         
   9   1  17       2040.80       2192.72        43.40 o                         
  10   1  17        394.08        496.68        22.87 o                         
  11   1  17        610.96        654.48        27.75 o                         
 -13   2  17       2464.73       2421.47        45.17 o                         
 -12   2  17        264.98        285.73        16.76 o                         
 -11   2  17         89.38         85.12        11.39 o                         
 -10   2  17       4973.10       4717.66        52.62 o                         
  -9   2  17       1995.60       1934.82        27.47 o                         
  -8   2  17        339.28        351.05        11.59 o                         
  -7   2  17       5414.01       5243.45        50.55 o                         
  -6   2  17       5802.31       5688.41        59.25 o                         
  -5   2  17        241.20        261.20         9.97 o                         
  -4   2  17       1808.73       1785.46        25.00 o                         
  -3   2  17       7749.34       7674.34        79.62 o                         
  -2   2  17       6627.39       6590.43        65.15 o                         
  -1   2  17        484.19        516.33        14.38 o                         
   0   2  17      19722.97      19368.92       200.53 o                         
   1   2  17       4252.92       4073.21        51.77 o                         
   2   2  17         66.89         64.73         7.73 o                         
   3   2  17       3849.18       3617.27        47.56 o                         
   4   2  17       6192.35       6196.80        74.15 o                         
   5   2  17        622.68        669.80        20.52 o                         
   6   2  17       1191.61       1315.83        29.38 o                         
   7   2  17       2900.32       2896.78        46.41 o                         
   8   2  17        663.91        676.67        24.04 o                         
   9   2  17        419.18        451.91        21.85 o                         
  10   2  17       1358.70       1512.38        42.98 o                         
 -13   3  17        173.12        201.27        18.09 o                         
 -12   3  17        111.55         95.26        13.48 o                         
 -11   3  17        576.88        613.48        21.03 o                         
 -10   3  17         47.79         40.51         9.92 o                         
  -9   3  17        223.21        175.04        12.17 o                         
  -8   3  17        233.76        224.19        12.46 o                         
  -7   3  17        166.55        157.78         9.75 o                         
  -6   3  17        218.17        179.67         9.95 o                         
  -5   3  17         11.91         -4.04         6.19 o                         
  -4   3  17         70.12         94.44         7.90 o                         
  -3   3  17          2.73          6.65         5.70 o                         
  -2   3  17        341.19        347.04        11.84 o                         
  -1   3  17         87.45         88.51         9.00 o                         
   0   3  17       2679.72       2577.20        34.63 o                         
   1   3  17        277.63        270.35        11.20 o                         
   2   3  17          0.17         -7.51         5.85 o                         
   3   3  17         22.67         16.67         7.83 o                         
   4   3  17         34.31         28.55         7.87 o                         
   5   3  17        162.05        160.28        11.55 o                         
   6   3  17          4.26          0.69         8.25 o                         
   7   3  17        323.03        309.12        16.86 o                         
   8   3  17        168.40        133.56        14.21 o                         
   9   3  17        175.15        159.52        15.62 o                         
  10   3  17          6.71          8.63        12.79 o                         
 -12   4  17        238.94        269.38        18.99 o                         
 -11   4  17       2053.45       2074.92        42.99 o                         
 -10   4  17        910.93        915.54        26.25 o                         
  -9   4  17       1321.65       1365.89        32.50 o                         
  -8   4  17         75.39         75.57        11.30 o                         
  -7   4  17       3501.18       3355.67        46.63 o                         
  -6   4  17       3674.69       3596.72        49.89 o                         
  -5   4  17        437.65        478.23        17.62 o                         
  -4   4  17       2844.17       2752.93        37.38 o                         
  -3   4  17       7085.33       6966.49        74.29 o                         
  -2   4  17        636.99        641.52        18.76 o                         
  -1   4  17       2014.22       1895.80        33.44 o                         
   0   4  17       1119.07       1101.64        23.49 o                         
   1   4  17       6698.78       6458.37        75.88 o                         
   2   4  17         83.88         67.96         9.19 o                         
   3   4  17       4099.43       4065.61        52.92 o                         
   4   4  17       4403.75       4212.06        55.98 o                         
   5   4  17        118.36        134.77        12.04 o                         
   6   4  17       1909.49       1824.84        38.45 o                         
   7   4  17       2380.96       2488.79        46.24 o                         
   8   4  17        376.42        456.55        22.19 o                         
   9   4  17         93.01         90.32        14.91 o                         
 -11   5  17       1595.36       1744.35        43.34 o                         
 -10   5  17         90.92         77.16        13.70 o                         
  -9   5  17       1226.15       1287.62        34.54 o                         
  -8   5  17       3519.74       3312.99        51.77 o                         
  -7   5  17        826.34        842.16        26.05 o                         
  -6   5  17        600.41        614.87        22.04 o                         
  -5   5  17       4933.35       4649.83        63.61 o                         
  -4   5  17       2661.69       2420.48        38.30 o                         
  -3   5  17        271.09        268.23        14.66 o                         
  -2   5  17       6062.11       5810.11        75.71 o                         
  -1   5  17       4354.42       4070.60        61.47 o                         
   0   5  17        105.03        105.13        12.55 o                         
   1   5  17       1610.72       1651.78        32.13 o                         
   2   5  17       4015.24       3927.71        57.55 o                         
   3   5  17        586.95        611.76        21.28 o                         
   4   5  17       1219.87       1203.73        30.15 o                         
   5   5  17       4650.39       4427.08        66.25 o                         
   6   5  17        995.42       1030.64        31.57 o                         
   7   5  17         26.55          5.88        11.66 o                         
   8   5  17       2368.68       2365.63        49.70 o                         
   9   5  17       1936.30       2074.72        54.77 o                         
 -10   6  17        168.57        151.17        17.59 o                         
  -9   6  17         28.37         34.05        13.01 o                         
  -8   6  17         38.89         51.86        13.59 o                         
  -7   6  17          6.27         -0.69        11.40 o                         
  -6   6  17         13.22        -11.85        10.51 o                         
  -5   6  17         31.84         40.91        11.54 o                         
  -4   6  17         94.13         77.79        13.90 o                         
  -3   6  17         64.63         60.32        11.70 o                         
  -2   6  17         23.77         23.49        10.58 o                         
  -1   6  17       1090.93       1069.37        30.72 o                         
   0   6  17         13.00         10.39        10.51 o                         
   1   6  17        128.85        128.33        14.29 o                         
   2   6  17        178.00        160.07        14.93 o                         
   3   6  17          4.05        -14.58        10.59 o                         
   4   6  17        569.40        552.73        23.27 o                         
   5   6  17         57.96         60.50        12.83 o                         
   6   6  17        205.92        188.67        17.04 o                         
   7   6  17        144.38        141.91        16.12 o                         
  -8   7  17       2116.78       2163.90        52.30 o                         
  -7   7  17        487.06        447.27        26.32 o                         
  -6   7  17        193.56        199.31        20.01 o                         
  -5   7  17       2995.84       3010.37        57.12 o                         
  -4   7  17       1547.62       1540.27        44.22 o                         
  -3   7  17        109.19        115.28        15.72 o                         
  -2   7  17       2048.07       2066.30        45.58 o                         
  -1   7  17       1699.16       1684.78        44.15 o                         
   0   7  17        171.44        162.54        16.99 o                         
   1   7  17       1045.90       1016.66        34.49 o                         
   2   7  17       3338.63       3188.28        58.64 o                         
   3   7  17        903.89        875.66        32.94 o                         
   4   7  17        338.47        250.34        20.67 o                         
   5   7  17       1019.65       1047.75        37.75 o                         
   6   7  17       2149.35       2110.49        57.79 o                         
  -6   8  17       1145.11       1166.08        41.78 o                         
  -5   8  17        249.32        235.54        21.82 o                         
  -4   8  17        312.63        323.49        23.70 o                         
  -3   8  17       2376.04       2330.29        57.33 o                         
  -2   8  17        378.24        386.73        24.17 o                         
  -1   8  17        115.79         91.24        16.94 o                         
   0   8  17       1588.99       1477.51        44.96 o                         
   1   8  17       1354.82       1300.61        43.67 o                         
   2   8  17         26.38         40.84        15.57 o                         
   3   8  17       1385.18       1317.00        45.29 o                         
 -13   0  18       1412.97       1451.18        56.12 o                         
 -12   0  18       2965.92       2886.74        59.25 o                         
 -11   0  18       3650.17       3537.32        65.42 o                         
 -10   0  18        151.35        113.49        14.65 o                         
  -9   0  18       6055.43       5830.40        84.20 o                         
  -8   0  18       4227.26       4276.37        65.11 o                         
  -7   0  18          4.82         -6.06         7.90 o                         
  -6   0  18       6922.75       6945.11        84.66 o                         
  -5   0  18       5292.54       5586.19        77.52 o                         
  -4   0  18       1445.13       1509.57        32.20 o                         
  -3   0  18       2590.89       2667.59        46.61 o                         
  -2   0  18       5747.96       5847.35        89.28 o                         
  -1   0  18       5254.64       5243.94        86.32 o                         
   0   0  18         93.90        118.40        10.85 o                         
   1   0  18      13158.20      13224.85       238.66 o                         
   2   0  18       5601.57       5480.57        96.42 o                         
   3   0  18          2.61         12.78         8.86 o                         
   4   0  18       1814.21       1894.79        43.31 o                         
   5   0  18       6851.16       6747.29       114.28 o                         
   6   0  18       3973.69       3861.10        78.91 o                         
   7   0  18       1217.30       1239.83        46.07 o                         
   8   0  18       3923.38       4001.35        85.40 o                         
   9   0  18       2498.16       2581.68        66.22 o                         
  10   0  18        184.09        288.67        26.86 o                         
 -13   1  18        769.16        844.46        29.50 o                         
 -12   1  18        129.60        129.33        13.75 o                         
 -11   1  18        785.34        787.12        23.05 o                         
 -10   1  18       1071.71       1181.16        26.26 o                         
  -9   1  18       1456.89       1487.76        26.27 o                         
  -8   1  18        353.34        391.94        12.98 o                         
  -7   1  18       2259.62       2217.61        27.06 o                         
  -6   1  18       1250.14       1330.69        20.75 o                         
  -5   1  18        206.25        214.16         8.87 o                         
  -4   1  18       1676.89       1724.84        23.50 o                         
  -3   1  18        828.38        880.53        17.28 o                         
  -2   1  18        117.92        118.48         7.62 o                         
  -1   1  18        519.74        527.33        13.69 o                         
   0   1  18       7325.31       7153.91        82.04 o                         
   1   1  18          7.20          9.78         6.90 o                         
   2   1  18        714.89        666.18        16.46 o                         
   3   1  18       2177.96       2172.60        32.93 o                         
   4   1  18         48.25         76.05         9.29 o                         
   5   1  18         35.56         28.06         8.59 o                         
   6   1  18        770.84        830.04        23.60 o                         
   7   1  18       1022.55       1116.11        31.38 o                         
   8   1  18         88.90         61.53        12.44 o                         
   9   1  18         32.16         23.29        11.74 o                         
  10   1  18        643.62        635.49        27.19 o                         
 -13   2  18         62.06         71.86        14.18 o                         
 -12   2  18        561.73        616.08        23.11 o                         
 -11   2  18        333.46        351.33        17.25 o                         
 -10   2  18         37.00         50.25         9.27 o                         
  -9   2  18       1326.88       1395.99        26.01 o                         
  -8   2  18       1707.58       1779.23        26.91 o                         
  -7   2  18        259.77        242.62        10.59 o                         
  -6   2  18        535.32        615.12        16.70 o                         
  -5   2  18       2121.67       2027.31        28.00 o                         
  -4   2  18        357.14        366.06        11.98 o                         
  -3   2  18       1031.71       1075.77        19.88 o                         
  -2   2  18       5646.28       5591.14        61.96 o                         
  -1   2  18        174.84        179.68        10.12 o                         
   0   2  18       2320.39       2374.98        35.91 o                         
   1   2  18       1375.98       1342.69        25.41 o                         
   2   2  18        959.79        941.43        22.10 o                         
   3   2  18         27.85         54.75         8.19 o                         
   4   2  18       1009.01        996.43        24.47 o                         
   5   2  18        958.58        999.85        25.38 o                         
   6   2  18        236.72        263.92        14.41 o                         
   7   2  18        137.45        145.47        13.38 o                         
   8   2  18       1548.52       1607.84        39.50 o                         
   9   2  18        128.00        135.47        16.42 o                         
  10   2  18        248.42        268.27        20.21 o                         
 -12   3  18        354.15        376.55        20.77 o                         
 -11   3  18       3403.01       3231.74        46.30 o                         
 -10   3  18       4035.83       3726.53        48.06 o                         
  -9   3  18         32.49         27.64         9.09 o                         
  -8   3  18       1772.16       1782.37        31.86 o                         
  -7   3  18       6440.38       6211.87        64.34 o                         
  -6   3  18       1387.90       1491.69        26.09 o                         
  -5   3  18        487.87        562.95        16.33 o                         
  -4   3  18       5233.97       5287.70        57.68 o                         
  -3   3  18       5461.30       5345.88        58.52 o                         
  -2   3  18         98.65        101.11         7.97 o                         
  -1   3  18       4383.66       4236.43        55.96 o                         
   0   3  18       4476.10       4293.43        54.30 o                         
   1   3  18       2749.45       2590.18        36.45 o                         
   2   3  18        928.62        944.21        22.27 o                         
   3   3  18       4598.04       4471.65        54.96 o                         
   4   3  18       3647.76       3622.99        47.44 o                         
   5   3  18        462.97        413.29        17.07 o                         
   6   3  18       3401.11       3364.48        50.18 o                         
   7   3  18       2768.50       3018.72        48.87 o                         
   8   3  18         37.40         35.44        11.55 o                         
   9   3  18       1754.17       1827.20        44.80 o                         
 -12   4  18        802.73        848.79        30.97 o                         
 -11   4  18        110.21        141.67        15.06 o                         
 -10   4  18        199.99        213.47        15.60 o                         
  -9   4  18        769.62        786.84        25.88 o                         
  -8   4  18       1155.42       1156.93        29.69 o                         
  -7   4  18         94.08         85.50        10.93 o                         
  -6   4  18       1591.04       1649.00        32.38 o                         
  -5   4  18       3621.11       3414.22        44.74 o                         
  -4   4  18        137.11        141.39        10.06 o                         
  -3   4  18       1317.90       1314.07        26.13 o                         
  -2   4  18       1841.17       1777.11        31.71 o                         
  -1   4  18        526.31        544.60        19.11 o                         
   0   4  18        445.60        428.02        16.13 o                         
   1   4  18        979.34       1019.78        25.66 o                         
   2   4  18        894.62        911.12        22.86 o                         
   3   4  18         26.22         11.11         7.83 o                         
   4   4  18        857.99        823.88        24.15 o                         
   5   4  18        738.93        753.15        23.73 o                         
   6   4  18          0.83          2.73         9.96 o                         
   7   4  18        497.24        555.37        24.65 o                         
   8   4  18        146.21        162.51        16.79 o                         
   9   4  18        250.63        250.75        19.98 o                         
 -11   5  18       1450.00       1432.24        40.06 o                         
 -10   5  18        565.63        646.96        25.75 o                         
  -9   5  18          3.23          6.38        11.40 o                         
  -8   5  18        368.23        372.69        19.60 o                         
  -7   5  18       1163.15       1187.75        31.68 o                         
  -6   5  18       2866.01       2527.48        42.80 o                         
  -5   5  18        111.66        129.28        13.06 o                         
  -4   5  18       3120.84       2989.44        48.46 o                         
  -3   5  18       2254.64       2197.65        40.37 o                         
  -2   5  18        558.74        577.63        21.76 o                         
  -1   5  18        331.80        307.79        17.60 o                         
   0   5  18       2352.23       2241.73        41.26 o                         
   1   5  18       1199.58       1288.63        34.00 o                         
   2   5  18         56.85         38.27        10.79 o                         
   3   5  18       2015.26       1968.36        38.13 o                         
   4   5  18        686.55        696.74        23.35 o                         
   5   5  18        165.76        140.25        14.51 o                         
   6   5  18       1146.09       1201.51        35.59 o                         
   7   5  18         91.04         77.18        14.16 o                         
   8   5  18         17.94         29.44        13.36 o                         
 -10   6  18        265.83        258.89        20.57 o                         
  -9   6  18       2232.45       2297.47        47.48 o                         
  -8   6  18       1734.84       1758.65        43.27 o                         
  -7   6  18        465.83        412.95        20.77 o                         
  -6   6  18       3120.85       2917.59        51.26 o                         
  -5   6  18       5787.02       5412.41        79.13 o                         
  -4   6  18        379.95        361.95        23.38 o                         
  -3   6  18       1156.25       1152.98        35.09 o                         
  -2   6  18       4884.93       4737.19        68.41 o                         
  -1   6  18       1483.16       1485.85        37.72 o                         
   0   6  18        223.33        218.27        17.28 o                         
   1   6  18       3524.50       3317.58        56.59 o                         
   2   6  18       2657.60       2530.60        47.61 o                         
   3   6  18        432.43        428.11        22.17 o                         
   4   6  18       1495.56       1518.54        44.68 o                         
   5   6  18       3074.91       3053.83        57.96 o                         
   6   6  18        550.08        580.86        27.16 o                         
   7   6  18         25.18         32.33        14.49 o                         
  -8   7  18        148.69        164.61        20.10 o                         
  -7   7  18        381.69        438.89        26.93 o                         
  -6   7  18        571.28        500.45        25.83 o                         
  -5   7  18         18.89         12.99        13.51 o                         
  -4   7  18        732.29        750.38        31.21 o                         
  -3   7  18        776.21        769.79        31.31 o                         
  -2   7  18         12.32         19.45        13.12 o                         
  -1   7  18       1060.36        970.72        33.52 o                         
   0   7  18        565.20        522.39        25.68 o                         
   1   7  18        312.85        360.90        22.12 o                         
   2   7  18        153.00        190.45        17.91 o                         
   3   7  18        589.59        624.74        28.74 o                         
   4   7  18        427.00        445.14        27.19 o                         
   5   7  18          1.30         15.45        15.28 o                         
  -5   8  18        502.49        516.89        29.59 o                         
  -4   8  18         84.72         60.17        16.83 o                         
  -3   8  18        449.32        475.39        29.04 o                         
  -2   8  18        400.68        406.47        25.92 o                         
  -1   8  18        239.03        208.51        20.51 o                         
   0   8  18         66.68         70.42        16.65 o                         
   1   8  18        946.76        914.79        35.86 o                         
   2   8  18       1430.02       1411.15        46.07 o                         
 -13   1  19        883.05        897.24        31.14 o                         
 -12   1  19       1714.45       1693.20        38.62 o                         
 -11   1  19        207.07        223.42        14.50 o                         
 -10   1  19       1084.11       1057.24        25.11 o                         
  -9   1  19       3290.02       3198.26        40.69 o                         
  -8   1  19       1849.22       1782.40        28.40 o                         
  -7   1  19        736.09        747.97        17.56 o                         
  -6   1  19       5280.32       5354.24        53.99 o                         
  -5   1  19       2241.10       2207.33        28.26 o                         
  -4   1  19         53.29         35.95         5.88 o                         
  -3   1  19       2914.29       3060.96        37.38 o                         
  -2   1  19      12317.98      12710.92       130.68 o                         
  -1   1  19       1081.91       1129.41        23.62 o                         
   0   1  19       6630.90       6566.93        84.86 o                         
   1   1  19       5805.45       5663.62        73.52 o                         
   2   1  19       1416.66       1320.08        24.60 o                         
   3   1  19         20.71         21.39         7.36 o                         
   4   1  19       2635.24       2679.53        40.67 o                         
   5   1  19       4034.22       4022.69        55.59 o                         
   6   1  19        119.21        112.10        12.30 o                         
   7   1  19       2267.11       2326.16        42.92 o                         
   8   1  19       2416.99       2421.93        45.11 o                         
   9   1  19        458.73        529.79        24.31 o                         
  10   1  19        331.90        299.35        20.30 o                         
 -12   2  19       1102.80       1206.78        32.90 o                         
 -11   2  19       2505.56       2449.96        40.80 o                         
 -10   2  19       2052.72       1979.23        35.97 o                         
  -9   2  19        169.03        167.22        11.96 o                         
  -8   2  19       6555.56       6374.84        66.73 o                         
  -7   2  19       4587.58       4462.77        48.62 o                         
  -6   2  19         27.55         19.08         6.84 o                         
  -5   2  19       1582.03       1606.22        24.88 o                         
  -4   2  19       4861.96       4866.29        56.20 o                         
  -3   2  19       2676.08       2636.71        34.19 o                         
  -2   2  19         84.55        102.40         7.98 o                         
  -1   2  19       4899.49       4787.01        58.71 o                         
   0   2  19       3378.34       3367.00        49.31 o                         
   1   2  19         56.29         52.70         8.17 o                         
   2   2  19       4211.85       4200.95        55.22 o                         
   3   2  19       4655.13       4589.53        59.86 o                         
   4   2  19        985.12        986.69        25.00 o                         
   5   2  19       2067.95       1984.35        34.57 o                         
   6   2  19       4593.42       4672.96        63.68 o                         
   7   2  19        575.06        639.83        24.17 o                         
   8   2  19        314.14        321.44        19.74 o                         
   9   2  19       1377.29       1451.94        42.22 o                         
 -12   3  19         83.87         92.45        15.06 o                         
 -11   3  19        103.03        132.35        15.01 o                         
 -10   3  19        285.07        326.16        17.19 o                         
  -9   3  19         28.93         34.67         9.81 o                         
  -8   3  19          3.14          4.10         8.49 o                         
  -7   3  19         43.90         29.88         8.16 o                         
  -6   3  19          5.19        -10.95         7.30 o                         
  -5   3  19        238.31        223.14        11.67 o                         
  -4   3  19       1013.22       1004.07        21.07 o                         
  -3   3  19         39.84         34.92         7.07 o                         
  -2   3  19       1195.17       1152.50        23.71 o                         
  -1   3  19        119.43        114.36         9.83 o                         
   0   3  19         25.98         24.89         7.82 o                         
   1   3  19        419.33        481.69        17.11 o                         
   2   3  19        536.39        546.32        18.11 o                         
   3   3  19        302.17        301.68        13.97 o                         
   4   3  19         29.37         11.65         8.33 o                         
   5   3  19          7.45          9.87         9.12 o                         
   6   3  19         20.84         22.20        10.56 o                         
   7   3  19         16.28         -2.96        10.31 o                         
   8   3  19          1.44        -13.26        10.79 o                         
   9   3  19          0.36          6.30        12.87 o                         
 -11   4  19       2563.16       2431.80        47.30 o                         
 -10   4  19       1583.91       1601.26        36.42 o                         
  -9   4  19        377.92        417.47        20.33 o                         
  -8   4  19       1314.63       1383.51        33.77 o                         
  -7   4  19       3194.11       3026.42        45.08 o                         
  -6   4  19        686.02        622.75        20.76 o                         
  -5   4  19       1866.13       1745.74        31.05 o                         
  -4   4  19       4116.56       3974.49        51.75 o                         
  -3   4  19       1896.84       1822.50        32.75 o                         
  -2   4  19        455.05        467.90        17.82 o                         
  -1   4  19       2996.46       2956.64        46.21 o                         
   0   4  19       2505.58       2445.48        39.39 o                         
   1   4  19         18.47          5.68         8.50 o                         
   2   4  19       1480.31       1506.13        32.84 o                         
   3   4  19       4504.01       4434.01        61.35 o                         
   4   4  19        201.35        227.21        15.32 o                         
   5   4  19       1026.08       1032.12        29.72 o                         
   6   4  19       3327.09       3325.35        56.50 o                         
   7   4  19        906.69        931.42        34.63 o                         
   8   4  19        499.94        518.56        25.56 o                         
 -10   5  19        127.41        109.45        15.48 o                         
  -9   5  19       2398.09       2320.80        45.29 o                         
  -8   5  19       1372.85       1424.58        36.62 o                         
  -7   5  19        522.65        518.39        21.85 o                         
  -6   5  19       2983.07       2810.47        47.03 o                         
  -5   5  19       1616.23       1589.57        38.55 o                         
  -4   5  19        126.52        116.86        14.15 o                         
  -3   5  19       3429.32       3273.09        52.85 o                         
  -2   5  19       2292.14       2259.85        40.42 o                         
  -1   5  19         48.76         42.09        11.66 o                         
   0   5  19       1245.97       1242.52        35.02 o                         
   1   5  19       3970.01       3855.30        60.45 o                         
   2   5  19        847.11        847.02        27.94 o                         
   3   5  19        267.88        257.35        17.06 o                         
   4   5  19       2548.01       2447.35        44.71 o                         
   5   5  19       1612.99       1690.51        43.63 o                         
   6   5  19        103.90         80.97        14.68 o                         
   7   5  19       1234.72       1167.92        39.24 o                         
  -9   6  19        168.41        181.75        18.64 o                         
  -8   6  19         80.84         79.38        15.57 o                         
  -7   6  19         54.85         30.94        14.18 o                         
  -6   6  19        390.09        438.66        22.47 o                         
  -5   6  19         19.88         38.11        13.30 o                         
  -4   6  19        453.55        453.85        23.65 o                         
  -3   6  19         25.41         29.12        13.17 o                         
  -2   6  19          2.87         15.62        10.99 o                         
  -1   6  19         34.30         28.88        11.24 o                         
   0   6  19         10.81         10.17        11.77 o                         
   1   6  19        582.75        586.80        25.78 o                         
   2   6  19          0.38          2.06        11.66 o                         
   3   6  19         25.73         15.99        12.24 o                         
   4   6  19         12.23         10.40        12.67 o                         
   5   6  19         27.91         25.96        13.28 o                         
   6   6  19        359.73        294.12        22.48 o                         
  -7   7  19        150.62        159.24        19.29 o                         
  -6   7  19       2395.23       2348.38        53.38 o                         
  -5   7  19       2068.98       1971.16        51.26 o                         
  -4   7  19        145.70        163.83        19.25 o                         
  -3   7  19       3694.83       3573.74        70.02 o                         
  -2   7  19       1929.18       1881.57        49.97 o                         
  -1   7  19         49.29         22.82        13.23 o                         
   0   7  19       1158.95       1104.89        38.25 o                         
   1   7  19       3620.03       3508.88        65.59 o                         
   2   7  19        829.50        848.40        33.53 o                         
   3   7  19        528.51        558.52        30.42 o                         
   4   7  19       2843.70       2890.19        62.82 o                         
  -4   8  19       1783.68       1682.37        51.56 o                         
  -3   8  19       1420.89       1411.36        47.89 o                         
  -2   8  19         33.46         -4.25        15.69 o                         
  -1   8  19       3637.15       3280.06        64.21 o                         
   0   8  19       1546.08       1636.87        48.27 o                         
   1   8  19         61.40         48.99        16.78 o                         
 -12   0  20       1718.52       1688.17        52.28 o                         
 -11   0  20         21.14         36.59        15.58 o                         
 -10   0  20       2779.52       2761.83        57.07 o                         
  -9   0  20       5442.99       5217.33        82.30 o                         
  -8   0  20          4.24          2.78        11.05 o                         
  -7   0  20       6053.37       5994.21        91.08 o                         
  -6   0  20       4219.56       4337.57        69.63 o                         
  -5   0  20        991.10       1011.72        27.27 o                         
  -4   0  20       2507.01       2735.51        48.92 o                         
  -3   0  20      12544.50      12945.29       177.69 o                         
  -2   0  20      17130.86      17608.47       261.75 o                         
  -1   0  20       6781.91       6879.88       118.33 o                         
   0   0  20      11840.86      11738.87       196.71 o                         
   1   0  20       4171.16       3929.39        87.46 o                         
   2   0  20         38.69         33.75        10.67 o                         
   3   0  20       3467.43       3522.26        66.02 o                         
   4   0  20       5727.10       5798.36       101.83 o                         
   5   0  20       1394.83       1362.46        43.45 o                         
   6   0  20        278.39        286.97        22.87 o                         
   7   0  20       3770.91       3840.70        86.46 o                         
   8   0  20       2680.00       2802.55        71.97 o                         
   9   0  20        263.19        230.18        26.57 o                         
 -12   1  20        589.61        598.71        24.13 o                         
 -11   1  20       1759.60       1726.40        36.34 o                         
 -10   1  20        253.21        271.27        14.57 o                         
  -9   1  20        573.53        593.20        18.92 o                         
  -8   1  20       2723.21       2632.12        36.43 o                         
  -7   1  20        487.97        518.47        15.95 o                         
  -6   1  20        320.76        326.38        12.54 o                         
  -5   1  20        410.09        436.16        14.31 o                         
  -4   1  20       1251.75       1288.32        22.78 o                         
  -3   1  20        237.27        265.01        11.37 o                         
  -2   1  20       1060.53       1097.29        21.85 o                         
  -1   1  20       3593.58       3497.18        49.80 o                         
   0   1  20         68.38         94.14        10.00 o                         
   1   1  20        630.49        639.74        20.25 o                         
   2   1  20       2308.87       2299.71        36.84 o                         
   3   1  20       1323.44       1317.12        28.86 o                         
   4   1  20         52.09         44.44        10.25 o                         
   5   1  20       3398.53       3205.98        50.57 o                         
   6   1  20        741.88        797.54        26.12 o                         
   7   1  20         70.45         59.88        12.26 o                         
   8   1  20        117.81        135.06        15.95 o                         
   9   1  20       1237.62       1411.83        41.18 o                         
 -12   2  20          4.56         26.27        12.65 o                         
 -11   2  20          2.67         -2.38        10.97 o                         
 -10   2  20        440.18        436.95        19.37 o                         
  -9   2  20        533.24        591.21        21.04 o                         
  -8   2  20          1.76          7.67         8.43 o                         
  -7   2  20        616.36        670.49        19.25 o                         
  -6   2  20       1157.37       1297.81        25.29 o                         
  -5   2  20         44.37         54.53         8.04 o                         
  -4   2  20        147.51        153.74         9.52 o                         
  -3   2  20       2681.36       2743.49        35.64 o                         
  -2   2  20          2.62         -0.82         6.54 o                         
  -1   2  20        850.29        929.45        22.79 o                         
   0   2  20       1270.08       1333.37        27.87 o                         
   1   2  20       2863.38       2743.67        42.30 o                         
   2   2  20         42.32         43.96         8.96 o                         
   3   2  20       1011.25       1026.53        25.91 o                         
   4   2  20        663.99        741.56        25.75 o                         
   5   2  20        176.93        206.78        13.96 o                         
   6   2  20          3.66         -0.86        10.13 o                         
   7   2  20        565.56        584.40        24.80 o                         
   8   2  20        251.03        284.43        19.43 o                         
   9   2  20          7.02          4.27        12.51 o                         
 -12   3  20       1639.35       1588.42        41.21 o                         
 -11   3  20       4346.39       4160.98        62.57 o                         
 -10   3  20       1229.16       1166.41        31.52 o                         
  -9   3  20       1776.81       1830.42        39.35 o                         
  -8   3  20       6346.93       6224.65        78.05 o                         
  -7   3  20       3177.66       2966.45        41.77 o                         
  -6   3  20          4.89          4.24         7.57 o                         
  -5   3  20       6637.64       6442.33        71.99 o                         
  -4   3  20       4656.47       4583.65        57.68 o                         
  -3   3  20          8.61          0.93         7.32 o                         
  -2   3  20       2671.66       2679.30        38.35 o                         
  -1   3  20       3496.95       3423.70        48.07 o                         
   0   3  20        959.10        989.22        24.00 o                         
   1   3  20        830.66        888.46        24.06 o                         
   2   3  20       4687.38       4499.65        62.35 o                         
   3   3  20       2701.40       2626.24        42.22 o                         
   4   3  20        321.30        318.70        16.03 o                         
   5   3  20       2788.63       2904.48        47.04 o                         
   6   3  20       2763.67       2729.74        48.12 o                         
   7   3  20          0.54         15.45        11.63 o                         
   8   3  20       1059.02       1089.97        36.23 o                         
 -11   4  20         69.38         51.41        14.91 o                         
 -10   4  20        928.04       1002.60        30.61 o                         
  -9   4  20        181.50        204.00        16.90 o                         
  -8   4  20          2.72         -6.38        10.42 o                         
  -7   4  20        224.99        223.41        15.01 o                         
  -6   4  20       1118.01       1198.70        29.43 o                         
  -5   4  20        165.85        183.09        13.33 o                         
  -4   4  20        220.60        248.25        14.40 o                         
  -3   4  20       2930.62       2779.40        43.92 o                         
  -2   4  20        424.74        417.86        17.14 o                         
  -1   4  20         36.40         38.99         9.88 o                         
   0   4  20        797.26        818.38        25.28 o                         
   1   4  20        269.91        250.84        14.78 o                         
   2   4  20        109.30        124.19        11.80 o                         
   3   4  20        442.88        479.70        22.12 o                         
   4   4  20       1125.26       1097.53        30.69 o                         
   5   4  20         17.22          5.03        11.17 o                         
   6   4  20        447.83        468.47        24.27 o                         
   7   4  20        496.08        496.13        26.13 o                         
   8   4  20         42.94         39.55        15.48 o                         
 -10   5  20         19.56        -11.46        12.55 o                         
  -9   5  20        457.22        479.08        23.49 o                         
  -8   5  20        507.11        471.86        22.58 o                         
  -7   5  20       1057.64       1087.34        33.24 o                         
  -6   5  20         55.27         69.51        12.76 o                         
  -5   5  20        820.64        836.80        28.37 o                         
  -4   5  20       1508.24       1432.81        37.84 o                         
  -3   5  20         89.01         84.79        12.55 o                         
  -2   5  20        392.23        383.99        18.33 o                         
  -1   5  20        703.22        780.34        27.12 o                         
   0   5  20        591.52        658.00        25.17 o                         
   1   5  20          1.33        -15.46        10.30 o                         
   2   5  20        423.82        395.48        20.04 o                         
   3   5  20        924.31        921.71        29.74 o                         
   4   5  20          8.86         -5.20        11.13 o                         
   5   5  20        835.71        897.11        33.71 o                         
   6   5  20        812.41        811.60        31.95 o                         
   7   5  20         32.91         59.97        15.61 o                         
  -9   6  20       2065.20       2046.11        53.74 o                         
  -8   6  20         78.87         36.58        14.56 o                         
  -7   6  20       1629.66       1679.21        42.53 o                         
  -6   6  20       4380.57       4244.84        68.26 o                         
  -5   6  20       1336.67       1318.84        38.82 o                         
  -4   6  20       2143.49       2099.13        48.47 o                         
  -3   6  20       5157.17       4912.04        80.11 o                         
  -2   6  20       1128.49       1085.19        32.63 o                         
  -1   6  20          1.34        -16.02        10.68 o                         
   0   6  20       2693.96       2529.85        49.38 o                         
   1   6  20       4508.15       4399.00        73.03 o                         
   2   6  20         69.04         61.47        14.15 o                         
   3   6  20       1976.29       1993.45        47.18 o                         
   4   6  20       3422.47       3422.31        64.41 o                         
   5   6  20        422.01        385.47        23.85 o                         
  -6   7  20         71.72         78.63        16.32 o                         
  -5   7  20        380.05        386.37        24.57 o                         
  -4   7  20        972.20        946.17        38.66 o                         
  -3   7  20         50.89         66.63        17.55 o                         
  -2   7  20        693.86        668.94        31.17 o                         
  -1   7  20        599.76        606.03        28.00 o                         
   0   7  20        281.05        264.68        20.97 o                         
   1   7  20        103.57        109.36        17.14 o                         
   2   7  20        554.15        540.52        28.62 o                         
   3   7  20        992.61       1001.45        41.27 o                         
 -12   1  21          3.80          3.74        12.45 o                         
 -11   1  21        512.83        518.98        21.36 o                         
 -10   1  21       2394.12       2301.83        38.67 o                         
  -9   1  21        952.88        950.82        24.38 o                         
  -8   1  21       1327.69       1388.98        29.67 o                         
  -7   1  21       5251.16       5350.13        62.72 o                         
  -6   1  21       2693.45       2738.34        38.06 o                         
  -5   1  21        129.47        148.70        10.00 o                         
  -4   1  21       3444.20       3586.89        44.89 o                         
  -3   1  21       5158.65       5184.54        61.36 o                         
  -2   1  21       2412.85       2365.66        36.37 o                         
  -1   1  21       1826.53       1949.07        34.20 o                         
   0   1  21      10610.40      10467.57       127.11 o                         
   1   1  21       2294.12       2296.91        42.50 o                         
   2   1  21        569.78        580.00        20.63 o                         
   3   1  21       2444.62       2400.77        41.41 o                         
   4   1  21       2934.49       2951.23        48.57 o                         
   5   1  21        187.86        217.49        15.48 o                         
   6   1  21       1402.90       1523.93        38.01 o                         
   7   1  21       1805.26       1992.73        43.90 o                         
   8   1  21        265.31        292.04        20.20 o                         
   9   1  21        679.26        701.82        30.23 o                         
 -12   2  21       3325.89       3186.91        55.81 o                         
 -11   2  21       1499.39       1474.32        39.06 o                         
 -10   2  21        102.35        107.68        14.07 o                         
  -9   2  21       2042.01       2071.53        39.01 o                         
  -8   2  21       3255.31       3264.90        45.31 o                         
  -7   2  21        667.14        653.58        20.28 o                         
  -6   2  21       1101.65       1152.94        25.85 o                         
  -5   2  21       3228.63       3201.39        45.13 o                         
  -4   2  21        946.13        980.09        23.24 o                         
  -3   2  21         72.68         64.92         8.70 o                         
  -2   2  21       4354.74       4329.55        56.55 o                         
  -1   2  21       1690.75       1677.42        30.71 o                         
   0   2  21        121.28        117.46        10.68 o                         
   1   2  21       1353.76       1391.82        32.57 o                         
   2   2  21       1471.50       1482.36        32.48 o                         
   3   2  21        509.11        506.85        19.44 o                         
   4   2  21        664.88        718.74        25.44 o                         
   5   2  21       4173.16       4324.46        66.68 o                         
   6   2  21       1412.13       1491.53        39.15 o                         
   7   2  21        127.67         86.18        14.27 o                         
   8   2  21       1752.50       1776.26        47.88 o                         
 -11   3  21         32.13         29.27        14.26 o                         
 -10   3  21        164.39        175.50        16.75 o                         
  -9   3  21         52.11         61.99        12.77 o                         
  -8   3  21        538.98        498.00        21.07 o                         
  -7   3  21         13.75          9.38         9.48 o                         
  -6   3  21          0.78          0.30         8.56 o                         
  -5   3  21         69.60         78.48        10.18 o                         
  -4   3  21          1.42        -11.79         7.86 o                         
  -3   3  21         81.35         56.80         9.08 o                         
  -2   3  21         84.98         94.60        10.59 o                         
  -1   3  21          5.07         -0.93         7.86 o                         
   0   3  21          0.06         -6.06         8.01 o                         
   1   3  21          3.05          0.05         7.81 o                         
   2   3  21         22.61         27.77         9.16 o                         
   3   3  21         20.70         14.00         9.28 o                         
   4   3  21         59.27         42.44        10.98 o                         
   5   3  21          5.27          3.43        10.64 o                         
   6   3  21         44.29         48.01        13.40 o                         
   7   3  21          9.42          0.60        12.60 o                         
   8   3  21          8.41         26.13        14.67 o                         
 -10   4  21        172.98        182.01        16.46 o                         
  -9   4  21       2365.70       2210.58        46.44 o                         
  -8   4  21       3634.76       3458.61        58.82 o                         
  -7   4  21        308.59        299.05        18.24 o                         
  -6   4  21       1275.53       1316.42        32.95 o                         
  -5   4  21       3425.00       3326.78        50.14 o                         
  -4   4  21       1281.14       1383.28        32.22 o                         
  -3   4  21        906.47        968.66        27.85 o                         
  -2   4  21       2189.02       2170.43        38.18 o                         
  -1   4  21       2016.89       1945.23        37.11 o                         
   0   4  21         48.24         36.78        10.42 o                         
   1   4  21       1987.84       1936.37        36.93 o                         
   2   4  21       3926.20       3957.32        57.30 o                         
   3   4  21        386.10        405.39        19.46 o                         
   4   4  21       1496.24       1531.06        36.99 o                         
   5   4  21       3418.50       3466.46        62.14 o                         
   6   4  21       1167.00       1217.21        38.47 o                         
   7   4  21        189.85        182.50        20.06 o                         
  -9   5  21        280.88        302.99        23.32 o                         
  -8   5  21        140.28        147.20        18.57 o                         
  -7   5  21       1784.05       1777.49        43.37 o                         
  -6   5  21       1542.90       1541.89        39.48 o                         
  -5   5  21         25.69         31.44        11.92 o                         
  -4   5  21       1772.96       1761.86        42.75 o                         
  -3   5  21       3479.02       3354.04        54.95 o                         
  -2   5  21         98.03         70.40        12.20 o                         
  -1   5  21        988.64        982.61        32.01 o                         
   0   5  21       2366.33       2369.92        45.08 o                         
   1   5  21       1602.52       1636.99        41.87 o                         
   2   5  21         12.86         11.99        10.90 o                         
   3   5  21       2407.22       2337.28        46.59 o                         
   4   5  21       2193.46       2208.51        46.68 o                         
   5   5  21         19.82          3.03        12.60 o                         
   6   5  21        842.14        844.87        33.88 o                         
  -8   6  21         54.41         41.65        17.02 o                         
  -7   6  21          1.81         11.16        13.05 o                         
  -6   6  21          5.63          4.72        12.83 o                         
  -5   6  21        140.37        124.77        16.21 o                         
  -4   6  21        148.76        162.99        17.10 o                         
  -3   6  21         11.68         29.29        12.98 o                         
  -2   6  21         68.91         65.36        13.89 o                         
  -1   6  21         27.38         22.28        11.44 o                         
   0   6  21          0.06        -16.18        10.78 o                         
   1   6  21          0.48         -9.59        11.67 o                         
   2   6  21         59.41         53.62        14.35 o                         
   3   6  21         14.63         38.47        13.89 o                         
   4   6  21         47.93         37.08        15.25 o                         
   5   6  21         42.40         21.23        14.83 o                         
  -5   7  21         17.36         38.33        15.95 o                         
  -4   7  21       1759.42       1733.31        52.80 o                         
  -3   7  21       3250.45       3060.13        64.68 o                         
  -2   7  21        202.72        185.43        20.86 o                         
  -1   7  21       1748.78       1740.85        49.38 o                         
   0   7  21       2863.41       2783.78        57.62 o                         
   1   7  21        968.37        987.33        36.16 o                         
   2   7  21        272.89        226.30        21.13 o                         
 -12   0  22        189.76        175.46        23.63 o                         
 -11   0  22        866.85        862.36        39.58 o                         
 -10   0  22       3313.27       3135.61        67.41 o                         
  -9   0  22          0.63        -12.41        12.71 o                         
  -8   0  22       5182.29       4933.73        87.62 o                         
  -7   0  22       2469.38       2517.35        54.16 o                         
  -6   0  22        523.98        571.80        25.51 o                         
  -5   0  22        596.83        642.18        27.81 o                         
  -4   0  22       8514.88       8691.89       127.20 o                         
  -3   0  22       6930.43       7006.48       112.67 o                         
  -2   0  22        808.82        891.70        31.26 o                         
  -1   0  22       4633.98       4667.84        92.99 o                         
   0   0  22      14481.06      14631.42       256.50 o                         
   1   0  22        341.34        410.17        27.52 o                         
   2   0  22       2586.40       2631.26        74.81 o                         
   3   0  22       8680.31       8631.64       165.02 o                         
   4   0  22        538.14        628.35        32.35 o                         
   5   0  22       1539.09       1515.66        52.86 o                         
   6   0  22       2205.55       2259.09        63.51 o                         
   7   0  22       1032.69       1111.31        49.04 o                         
   8   0  22          7.80          4.36        17.23 o                         
 -11   1  22        143.71        129.36        14.57 o                         
 -10   1  22        138.32        161.08        14.54 o                         
  -9   1  22       1546.34       1504.23        31.06 o                         
  -8   1  22        135.47        138.40        12.10 o                         
  -7   1  22          0.13          2.43         8.76 o                         
  -6   1  22       1269.42       1397.23        27.73 o                         
  -5   1  22       1512.29       1579.14        28.70 o                         
  -4   1  22        171.27        188.81        11.87 o                         
  -3   1  22       3964.19       3942.03        49.70 o                         
  -2   1  22       2191.38       2224.83        37.57 o                         
  -1   1  22       1016.68       1105.55        30.28 o                         
   0   1  22        372.80        425.25        19.43 o                         
   1   1  22        648.60        695.03        25.56 o                         
   2   1  22       1107.53       1111.67        32.53 o                         
   3   1  22         49.66         54.45        12.09 o                         
   4   1  22       1487.69       1553.90        40.69 o                         
   5   1  22       1805.54       1865.18        43.13 o                         
   6   1  22        193.53        178.88        17.27 o                         
   7   1  22        674.47        701.04        29.86 o                         
   8   1  22        965.96       1116.98        49.84 o                         
 -11   2  22        635.83        697.88        28.79 o                         
 -10   2  22        653.83        638.24        25.36 o                         
  -9   2  22        139.31        138.66        13.66 o                         
  -8   2  22        695.21        759.47        23.20 o                         
  -7   2  22       2661.49       2647.93        41.14 o                         
  -6   2  22        122.55        130.51        11.17 o                         
  -5   2  22        488.59        539.96        18.86 o                         
  -4   2  22        751.15        841.91        23.78 o                         
  -3   2  22       1031.25       1105.39        27.27 o                         
  -2   2  22        421.43        418.07        17.16 o                         
  -1   2  22       2163.63       2220.31        39.19 o                         
   0   2  22        435.14        428.68        18.83 o                         
   1   2  22        755.13        769.63        26.26 o                         
   2   2  22        532.61        565.88        21.30 o                         
   3   2  22        339.58        363.58        18.25 o                         
   4   2  22        277.84        304.09        17.56 o                         
   5   2  22          2.32        -13.44        10.82 o                         
   6   2  22        270.32        276.47        20.49 o                         
   7   2  22        481.81        566.62        27.95 o                         
   8   2  22          3.69        -15.69        13.65 o                         
 -11   3  22       1576.55       1638.74        45.41 o                         
 -10   3  22        445.61        499.03        25.36 o                         
  -9   3  22       3798.48       3776.64        58.51 o                         
  -8   3  22       3733.45       3488.67        53.64 o                         
  -7   3  22         97.29         82.49        12.47 o                         
  -6   3  22       2806.45       2839.48        47.43 o                         
  -5   3  22       4638.94       4561.61        64.03 o                         
  -4   3  22        794.89        825.53        25.61 o                         
  -3   3  22       1751.90       1693.77        37.09 o                         
  -2   3  22       5289.52       5130.40        67.99 o                         
  -1   3  22       1252.09       1235.16        28.20 o                         
   0   3  22       1418.26       1434.01        32.34 o                         
   1   3  22       4052.70       4132.26        58.06 o                         
   2   3  22       2420.92       2264.87        40.32 o                         
   3   3  22          5.47          3.34         9.54 o                         
   4   3  22       4537.51       4522.95        72.92 o                         
   5   3  22       4336.47       4347.20        74.06 o                         
   6   3  22         80.01        103.85        16.37 o                         
   7   3  22       1370.22       1454.73        47.12 o                         
 -10   4  22       1529.29       1471.32        42.26 o                         
  -9   4  22          0.31          4.29        13.49 o                         
  -8   4  22        804.83        822.98        32.73 o                         
  -7   4  22        376.71        383.94        23.74 o                         
  -6   4  22        287.36        319.77        18.73 o                         
  -5   4  22         56.62         60.36        12.67 o                         
  -4   4  22       1082.91       1134.94        30.63 o                         
  -3   4  22        896.72        886.02        27.00 o                         
  -2   4  22          0.13        -13.16         8.77 o                         
  -1   4  22       1903.75       1871.54        39.31 o                         
   0   4  22        756.04        843.02        26.26 o                         
   1   4  22        116.81        138.76        13.78 o                         
   2   4  22        179.32        179.47        14.62 o                         
   3   4  22        323.32        329.27        18.68 o                         
   4   4  22        822.88        862.17        29.42 o                         
   5   4  22        456.67        478.08        24.74 o                         
   6   4  22        492.01        509.97        26.73 o                         
  -9   5  22       1440.74       1456.90        52.32 o                         
  -8   5  22        266.26        336.24        36.86 o                         
  -7   5  22         35.64         44.43        15.38 o                         
  -6   5  22       1007.74       1008.63        37.04 o                         
  -5   5  22        818.27        804.60        29.78 o                         
  -4   5  22        196.77        219.76        19.60 o                         
  -3   5  22        309.35        299.44        19.35 o                         
  -2   5  22        271.91        277.16        18.26 o                         
  -1   5  22        276.64        334.54        19.74 o                         
   0   5  22        258.25        277.43        18.75 o                         
   1   5  22        832.65        884.08        31.34 o                         
   2   5  22        221.30        229.17        18.76 o                         
   3   5  22         85.67        104.46        15.32 o                         
   4   5  22        168.62        113.14        18.57 o                         
   5   5  22        242.42        214.65        19.69 o                         
  -7   6  22       3017.77       2907.12        62.55 o                         
  -6   6  22        683.83        654.03        29.41 o                         
  -5   6  22        283.47        275.81        20.70 o                         
  -4   6  22       3785.22       3631.72        64.74 o                         
  -3   6  22       2762.66       2740.94        53.86 o                         
  -2   6  22         64.09         33.17        14.85 o                         
  -1   6  22       3078.19       3009.49        53.72 o                         
   0   6  22       2057.77       2070.41        48.29 o                         
   1   6  22        459.21        453.73        25.06 o                         
   2   6  22        723.97        728.66        29.90 o                         
   3   6  22       4248.24       4339.85        78.40 o                         
   4   6  22        446.87        436.05        29.84 o                         
  -4   7  22         21.14         36.96        16.44 o                         
  -3   7  22        109.01         85.21        18.48 o                         
  -2   7  22        756.19        747.22        34.03 o                         
  -1   7  22        411.76        371.29        25.86 o                         
   0   7  22        169.90        172.19        19.22 o                         
 -11   1  23       2460.69       2359.01        45.90 o                         
 -10   1  23        372.57        412.91        20.79 o                         
  -9   1  23        604.96        654.53        22.88 o                         
  -8   1  23       3053.38       3041.93        44.73 o                         
  -7   1  23       2502.22       2419.27        40.80 o                         
  -6   1  23         74.05         59.95         9.57 o                         
  -5   1  23       3826.98       3934.29        54.56 o                         
  -4   1  23       4402.21       4506.87        59.58 o                         
  -3   1  23        539.76        601.02        19.77 o                         
  -2   1  23        874.24        861.48        25.58 o                         
  -1   1  23       3785.84       3690.91        58.72 o                         
   0   1  23       2773.53       2748.52        48.38 o                         
   1   1  23        164.99        178.99        15.17 o                         
   2   1  23       3103.13       3152.17        58.70 o                         
   3   1  23       1955.65       1952.05        42.46 o                         
   4   1  23          0.49        -14.75        11.01 o                         
   5   1  23       1182.51       1188.98        36.65 o                         
   6   1  23       1400.06       1469.31        58.79 o                         
   7   1  23        173.49        210.81        20.08 o                         
 -11   2  23         75.96         60.41        15.79 o                         
 -10   2  23       2446.15       2415.54        46.77 o                         
  -9   2  23       3591.81       3449.52        53.02 o                         
  -8   2  23        229.25        240.22        16.25 o                         
  -7   2  23        502.98        559.57        22.24 o                         
  -6   2  23       2856.51       2873.31        45.09 o                         
  -5   2  23       1956.56       1933.21        37.79 o                         
  -4   2  23         16.06          4.21         9.67 o                         
  -3   2  23       5052.38       5152.57        72.20 o                         
  -2   2  23       1034.58       1083.70        30.41 o                         
  -1   2  23        250.81        260.75        16.12 o                         
   0   2  23       1378.76       1419.19        36.85 o                         
   1   2  23       1795.07       1791.29        42.44 o                         
   2   2  23        521.29        541.58        22.68 o                         
   3   2  23        605.02        678.31        25.67 o                         
   4   2  23       2724.34       2761.32        52.90 o                         
   5   2  23       1033.68       1181.42        38.61 o                         
   6   2  23         27.51         26.70        14.25 o                         
   7   2  23       2629.31       2860.96        59.89 o                         
 -10   3  23         37.59         49.56        15.25 o                         
  -9   3  23         32.86         39.15        13.45 o                         
  -8   3  23          6.15          0.68        11.83 o                         
  -7   3  23        122.81        111.54        14.85 o                         
  -6   3  23         39.97         30.29        10.85 o                         
  -5   3  23         43.74         27.14        10.41 o                         
  -4   3  23        163.87        167.67        14.17 o                         
  -3   3  23         22.76         31.68        10.91 o                         
  -2   3  23        921.38        980.24        28.90 o                         
  -1   3  23        160.72        148.41        13.92 o                         
   0   3  23        451.81        463.60        21.23 o                         
   1   3  23          0.21          4.11         9.99 o                         
   2   3  23        102.84        127.14        12.99 o                         
   3   3  23          0.26         -7.17        10.15 o                         
   4   3  23         46.10         46.19        13.39 o                         
   5   3  23         36.00         46.95        14.21 o                         
   6   3  23         71.35         51.89        16.02 o                         
  -9   4  23       1913.43       1955.55        50.15 o                         
  -8   4  23        876.03        915.18        35.69 o                         
  -7   4  23       1084.85       1083.45        42.02 o                         
  -6   4  23       3052.56       2770.41        54.38 o                         
  -5   4  23       1085.39       1094.06        33.59 o                         
  -4   4  23       1106.04       1170.25        34.83 o                         
  -3   4  23       2080.00       2020.58        43.14 o                         
  -2   4  23       3039.91       2991.37        53.64 o                         
  -1   4  23          0.49         10.69        10.89 o                         
   0   4  23       3274.73       3222.05        56.22 o                         
   1   4  23       3892.29       3874.79        61.71 o                         
   2   4  23        307.25        324.26        19.80 o                         
   3   4  23       1073.22       1167.14        34.90 o                         
   4   4  23       2312.71       2323.82        50.49 o                         
   5   4  23       1214.38       1175.93        43.88 o                         
   6   4  23         42.82         49.84        16.74 o                         
  -8   5  23       1703.17       1594.95        51.80 o                         
  -7   5  23       1126.17       1092.36        41.55 o                         
  -6   5  23         36.61         55.62        15.61 o                         
  -5   5  23       1790.60       1839.99        48.53 o                         
  -4   5  23       2241.31       2358.04        53.34 o                         
  -3   5  23        695.02        751.61        30.06 o                         
  -2   5  23        483.53        465.19        23.23 o                         
  -1   5  23       3860.62       3892.58        61.07 o                         
   0   5  23       1341.01       1354.24        38.09 o                         
   1   5  23          7.87        -15.03        11.30 o                         
   2   5  23       2392.68       2465.16        51.44 o                         
   3   5  23       2680.00       2906.98        56.72 o                         
   4   5  23         62.05         45.89        16.01 o                         
  -6   6  23          0.11        -10.71        15.23 o                         
  -5   6  23         15.69         28.58        15.27 o                         
  -4   6  23          0.38         -0.68        13.57 o                         
  -3   6  23        241.29        291.38        21.32 o                         
  -2   6  23         11.44          4.53        13.00 o                         
  -1   6  23        100.47         96.55        15.24 o                         
   0   6  23          4.48         -1.41        13.00 o                         
   1   6  23         15.65         -7.49        13.46 o                         
   2   6  23          5.36          1.63        13.54 o                         
 -10   0  24         14.41          5.22        16.83 o                         
  -9   0  24       1076.70       1085.76        44.67 o                         
  -8   0  24       5053.34       5050.52        90.98 o                         
  -7   0  24       1292.88       1370.15        45.27 o                         
  -6   0  24       2722.88       2567.76        57.13 o                         
  -5   0  24       4038.49       3906.33        72.02 o                         
  -4   0  24       2668.77       2671.69        60.88 o                         
  -3   0  24        158.77        128.88        18.40 o                         
  -2   0  24       3696.47       3787.04        78.13 o                         
  -1   0  24       2449.24       2399.53        71.71 o                         
   0   0  24        667.38        565.62        32.13 o                         
   1   0  24        236.37        267.59        24.55 o                         
   2   0  24       6240.38       6100.26       125.72 o                         
   3   0  24       2132.88       2226.77        68.57 o                         
   4   0  24        129.47        128.29        22.15 o                         
   5   0  24       3225.95       3137.44        81.45 o                         
   6   0  24       1250.85       1249.35        58.24 o                         
   7   0  24         14.22         -9.81        20.14 o                         
 -10   1  24        783.80        787.75        28.33 o                         
  -9   1  24        146.33        156.85        14.84 o                         
  -8   1  24          1.53          0.25         9.58 o                         
  -7   1  24        293.10        294.98        16.84 o                         
  -6   1  24        299.11        304.36        15.56 o                         
  -5   1  24        256.84        243.35        15.51 o                         
  -4   1  24        873.64        952.12        27.14 o                         
  -3   1  24        571.31        629.34        21.57 o                         
  -2   1  24       1320.88       1360.29        33.09 o                         
  -1   1  24        526.64        523.49        21.90 o                         
   0   1  24       2226.86       2239.66        43.34 o                         
   1   1  24        227.58        231.20        16.96 o                         
   2   1  24         35.12         38.55        12.44 o                         
   3   1  24        930.61        947.35        33.97 o                         
   4   1  24       1405.72       1498.48        42.70 o                         
   5   1  24          0.43         -9.14        12.09 o                         
   6   1  24        220.72        218.77        19.84 o                         
   7   1  24       1084.53       1259.88        44.96 o                         
 -10   2  24        103.87        125.04        17.18 o                         
  -9   2  24        679.20        719.67        28.33 o                         
  -8   2  24       1961.84       2015.03        46.02 o                         
  -7   2  24        269.20        300.45        18.90 o                         
  -6   2  24         15.86         19.70        10.36 o                         
  -5   2  24       1048.38       1095.21        35.22 o                         
  -4   2  24       1303.02       1313.29        34.61 o                         
  -3   2  24        250.66        296.39        17.19 o                         
  -2   2  24        583.01        635.70        23.70 o                         
  -1   2  24       1943.84       1939.28        49.19 o                         
   0   2  24        405.44        467.44        21.74 o                         
   1   2  24        447.28        517.82        23.60 o                         
   2   2  24       1338.29       1419.07        39.95 o                         
   3   2  24        486.10        495.78        24.38 o                         
   4   2  24        745.36        780.51        30.48 o                         
   5   2  24        366.46        357.21        23.72 o                         
   6   2  24        250.45        263.67        23.02 o                         
  -9   3  24       2243.61       2241.75        51.27 o                         
  -8   3  24        101.76         95.12        15.75 o                         
  -7   3  24       2231.20       2215.86        47.94 o                         
  -6   3  24       3416.65       3194.83        59.47 o                         
  -5   3  24        185.57        159.95        15.86 o                         
  -4   3  24       1372.82       1435.62        37.77 o                         
  -3   3  24       7463.38       7359.11       105.77 o                         
  -2   3  24        834.54        858.37        30.47 o                         
  -1   3  24       1283.21       1291.76        35.90 o                         
   0   3  24       3639.69       3559.59        61.53 o                         
   1   3  24       1620.69       1642.42        43.94 o                         
   2   3  24          0.95         -9.74        11.23 o                         
   3   3  24       2851.41       2848.68        52.96 o                         
   4   3  24       3513.81       3649.73        70.77 o                         
   5   3  24        342.99        383.00        26.37 o                         
   6   3  24       1073.11       1150.94        44.33 o                         
  -8   4  24        919.25        892.25        37.63 o                         
  -7   4  24         97.46        105.80        19.26 o                         
  -6   4  24         22.54          4.22        12.40 o                         
  -5   4  24        555.06        550.84        25.03 o                         
  -4   4  24       1952.69       2035.36        46.08 o                         
  -3   4  24          0.32        -16.86        11.24 o                         
  -2   4  24       1570.43       1604.36        44.16 o                         
  -1   4  24       1188.73       1262.87        43.18 o                         
   0   4  24         68.72         65.34        13.79 o                         
   1   4  24         47.67         39.33        12.87 o                         
   2   4  24       1437.31       1466.23        40.51 o                         
   3   4  24       1906.15       2000.17        50.12 o                         
   4   4  24        117.69        134.10        17.67 o                         
   5   4  24        851.77        849.03        40.59 o                         
  -7   5  24        726.28        659.32        34.68 o                         
  -6   5  24        828.47        906.51        37.62 o                         
  -5   5  24         48.32         73.41        15.90 o                         
  -4   5  24       1177.87       1145.29        39.71 o                         
  -3   5  24        952.03       1021.09        37.25 o                         
  -2   5  24         58.96         46.32        14.75 o                         
  -1   5  24        269.72        312.53        22.34 o                         
   0   5  24       1013.77       1038.88        37.76 o                         
   1   5  24        751.82        774.91        32.25 o                         
   2   5  24        162.55        186.06        19.04 o                         
   3   5  24        241.86        263.07        22.31 o                         
  -5   6  24       2398.70       2346.69        60.46 o                         
  -4   6  24        929.64        955.06        37.52 o                         
  -3   6  24         65.29         23.54        16.61 o                         
  -2   6  24       1421.66       1483.67        46.86 o                         
  -1   6  24       2853.30       2803.15        58.81 o                         
   0   6  24        228.91        281.23        23.84 o                         
   1   6  24       1742.36       1774.39        49.90 o                         
 -10   1  25        409.38        417.48        22.28 o                         
  -9   1  25       2265.43       2303.72        47.96 o                         
  -8   1  25       2162.92       2294.74        43.58 o                         
  -7   1  25        119.79        138.28        14.86 o                         
  -6   1  25       1877.17       1932.64        42.67 o                         
  -5   1  25       4391.23       4331.43        62.57 o                         
  -4   1  25         57.33         78.61        12.42 o                         
  -3   1  25       1467.37       1518.15        35.34 o                         
  -2   1  25       1232.07       1333.25        33.46 o                         
  -1   1  25       1173.58       1149.74        32.36 o                         
   0   1  25         32.51         27.55        10.59 o                         
   1   1  25       2018.07       2078.71        46.00 o                         
   2   1  25       2599.24       2649.38        54.60 o                         
   3   1  25          2.82         -1.77        11.97 o                         
   4   1  25       1497.83       1556.65        41.69 o                         
   5   1  25       1691.18       1812.25        49.10 o                         
   6   1  25        110.54        125.34        19.21 o                         
  -9   2  25        183.54        139.61        17.07 o                         
  -8   2  25        483.27        491.33        25.52 o                         
  -7   2  25       2826.47       2864.46        52.57 o                         
  -6   2  25       2569.08       2621.10        46.21 o                         
  -5   2  25         28.42         33.68        11.73 o
[truncated: 17,011 more chars]
